# Supplementary material for: Single-photon emission from two-dimensional perovskites channeled through low-energy edge states
Source: Nat Commun. 2026 Mar 23;17:4317. doi: 10.1038/s41467-026-71000-2 (PMC13172483; doi:10.1038/s41467-026-71000-2)
Supplement: Supplementary file 3 — Source data [file 41467_2026_71000_MOESM3_ESM.xlsx]

## Sheet: Figure 2b
Figure 2b
	Wavelength(nm)	Normalized PL intensity(arb. units)
		Interior	Edge
	474.665	0.00165	0.00127
	474.927	0.00457	0.00212
	475.189	0.00201	0.0017
	475.451	0.00256	0.0051
	475.713	0.00567	0.00446
	475.975	0.00329	0.0034
	476.237	0.0011	0.00361
	476.499	0.00439	0.00361
	476.761	0.00311	0.00234
	477.023	0.00219	0.00234
	477.285	0.00494	0.00297
	477.547	0.00439	0.00191
	477.809	0.00402	0.00531
	478.071	0.00421	0.00382
	478.333	0.00238	0.00425
	478.595	0.00439	0.00531
	478.857	0.00183	0.00191
	479.119	0.00421	0.00403
	479.381	0.00494	0.00149
	479.643	0.00402	0.00318
	479.905	0.00402	0.00425
	480.167	0.00366	0.00318
	480.429	0.00512	0.00318
	480.691	0.0053	0.00403
	480.953	0.00311	0.00361
	481.215	0.00421	0.0034
	481.477	0.000914578	0.0034
	481.739	0.0053	0.00403
	482.001	0.00329	0.0051
	482.263	0.00439	0.00446
	482.525	0.00384	0.00234
	482.787	0.00329	0.00679
	483.049	0.00165	0.00467
	483.312	0.00366	0.00191
	483.574	0.00219	0.0034
	483.836	0.00329	0.0017
	484.098	0.00219	0.0034
	484.36	0.00402	0.00658
	484.622	0.00421	0.00318
	484.884	0.000914578	0.00212
	485.146	0.00165	0.0051
	485.408	0.00585	0.00297
	485.67	0.000914578	0.00318
	485.932	0.00402	0.00552
	486.194	0.00293	0.00446
	486.456	0.00183	0.00361
	486.718	0.00439	0.00297
	486.98	0.00293	0.00318
	487.242	0.00256	0.00276
	487.504	0.00366	0.00318
	487.766	0.00329	0.00318
	488.028	0.00402	0.00594
	488.29	0.00402	0.00467
	488.552	0.00585	0.00297
	488.814	0.00366	0.00276
	489.076	0.00146	0.00531
	489.338	0.00402	0.0051
	489.6	0.00439	0.00361
	489.862	0.00348	0.00297
	490.124	0.00512	0.0051
	490.386	0.00622	0.00446
	490.648	0.00274	0.00297
	490.91	0.00366	0.0051
	491.172	0.00439	0.00488
	491.434	0.00311	0.00361
	491.696	0.00219	0.00106
	491.958	0.00311	0.00425
	492.22	0.00274	0.00255
	492.483	0.00348	0.00446
	492.745	0.00384	0.00446
	493.007	0.00476	0.00658
	493.269	0.00293	0.00276
	493.531	0.00183	0.00531
	493.793	0.00366	0.0051
	494.055	0.0053	0.00361
	494.317	0.00494	0.0051
	494.579	0.00256	0.00552
	494.841	0.00585	0.00531
	495.103	0.00457	0.00382
	495.365	0.00293	0.00361
	495.627	0.00128	0.00191
	495.889	0.00348	0.0051
	496.151	0.00476	0.00255
	496.413	0.00384	0.00191
	496.675	0.00329	0.00234
	496.937	0.00256	0.000212314
	497.199	0.00274	0.0034
	497.461	0.00384	0.00658
	497.723	0.0075	0.00297
	497.985	0.00201	0.00234
	498.247	0.00549	0.0051
	498.509	0.00311	0.00382
	498.772	0.00311	0.00297
	499.034	0.00183	0.00234
	499.296	0.00494	0.00361
	499.558	0.00311	0.00234
	499.82	0.00329	0.00297
	500.082	0.00439	0.00467
	500.344	0.00219	0.00573
	500.606	0.00348	0.00255
	500.868	0.0011	0.00446
	501.13	0.00549	0.00679
	501.392	0.00421	0.00382
	501.654	0.00549	0.0034
	501.916	0.00384	0.00382
	502.178	0.00476	0.00297
	502.44	0.00329	0.00488
	502.702	0.00421	0.00531
	502.964	0.00219	0.00488
	503.226	0.00238	0.00276
	503.488	0.00585	0.00467
	503.75	0.00274	0.00382
	504.013	0.00219	0.00361
	504.275	0.00348	0.00382
	504.537	0.00256	0.0034
	504.799	0.00421	0.00701
	505.061	0.00512	0.00255
	505.323	0.00183	0.00425
	505.585	0.00274	0.00276
	505.847	0.00366	0.00255
	506.109	0.00329	0.00382
	506.371	0.00366	0.00382
	506.633	0.00384	0.00531
	506.895	0.00146	0.00594
	507.157	0.00549	0.00403
	507.419	0.00329	0.0034
	507.681	0.00439	0.00573
	507.943	0.00348	0.00467
	508.205	0.000914578	0.00361
	508.467	0.00384	0.00531
	508.73	0.00183	0.00149
	508.992	0.00311	0.00722
	509.254	0.00366	0.00382
	509.516	0.00421	0.00488
	509.778	0.0053	0.00616
	510.04	0.00402	0.00361
	510.302	0.00146	0.00297
	510.564	0.00348	0.00382
	510.826	0.00384	0.0051
	511.088	0.00219	0.00297
	511.35	0.00348	0.00297
	511.612	0.00658	0.00212
	511.874	0.00146	0.00425
	512.136	0.00402	0.00212
	512.398	0.00439	0.0034
	512.661	0.00293	0.00403
	512.923	0.00402	0.00149
	513.185	0.00311	0.00382
	513.447	0.00256	0.00637
	513.709	0.00348	0.00212
	513.971	0.00274	0.00361
	514.233	0.00329	0.00637
	514.495	0.00402	0.00361
	514.757	0.00165	0.00127
	515.019	0.00293	0.00552
	515.281	0.00421	0.00127
	515.543	0.00421	0.00403
	515.805	0.00366	0.00425
	516.067	0.00585	0.00637
	516.329	0.00476	0.00382
	516.592	0.00421	0.00467
	516.854	0.00274	0.00382
	517.116	0.00348	0.00573
	517.378	0.00421	0.0034
	517.64	0.00311	0.00467
	517.902	0.00256	0.00488
	518.164	0.00366	0.00255
	518.426	0.00348	0.00318
	518.688	0.00439	-0.000212314
	518.95	0.00274	0.00276
	519.212	0.00402	0.00425
	519.474	0.00439	0.00318
	519.736	0.00165	0.00382
	519.999	0.00384	0.00382
	520.261	0.00329	0.00191
	520.523	0.00165	0.00212
	520.785	0.00439	0.00403
	521.047	0.00457	0.00446
	521.309	0.00402	0.00149
	521.571	0.00329	0.00361
	521.833	0.00293	0.00191
	522.095	0.00329	0.00297
	522.357	0.00256	0.00255
	522.619	0.00274	0.00382
	522.881	0.00439	0.0034
	523.143	0.00476	0.00297
	523.406	0.00457	0.0051
	523.668	0.00329	0.00658
	523.93	0.00384	0.0034
	524.192	0.00165	0.00318
	524.454	0.00494	0.00531
	524.716	0.00293	0.00488
	524.978	0.00293	0.00276
	525.24	0.0064	0.0051
	525.502	0.00219	0.00297
	525.764	0.00219	0.00361
	526.026	0.00476	0.00255
	526.288	0.00238	0.00467
	526.55	0.00219	0.00361
	526.813	0.00402	0.00403
	527.075	0.00183	0.0051
	527.337	0.00256	0.00297
	527.599	0.00439	0.00361
	527.861	0.00366	0.00318
	528.123	0.00311	0.00361
	528.385	0.00402	0.00297
	528.647	0.00219	0.00318
	528.909	0.00457	0.0034
	529.171	0.00476	0.00425
	529.433	0.00311	0.0034
	529.696	0.00421	0.0051
	529.958	0.00384	0.00212
	530.22	0.00238	0.00403
	530.482	0.00476	0.0034
	530.744	0.00439	0.00361
	531.006	0.00293	0.00552
	531.268	0.00402	0.00531
	531.53	0.00311	0.00361
	531.792	0.00274	0.00297
	532.054	0.00238	0.00255
	532.316	0.000731663	0.00403
	532.578	0.00366	0.00594
	532.841	0.00238	0.0051
	533.103	0.00476	0.00594
	533.365	0.00439	0.00403
	533.627	0.00329	0.00488
	533.889	0.00695	0.00616
	534.151	0.00293	0.00573
	534.413	0.00384	0.00106
	534.675	0.00421	0.00764
	534.937	0.00348	0.0034
	535.199	0.00457	0.0017
	535.461	0.00549	0.00276
	535.724	0.00274	0.0034
	535.986	0.00421	0.00446
	536.248	0.00421	0.00382
	536.51	0.00384	0.00403
	536.772	0.00128	0.00276
	537.034	0.00457	0.00276
	537.296	0.00348	0.00276
	537.558	0.00439	0.00446
	537.82	0.00421	0.00446
	538.082	0.00293	0.00297
	538.344	0.00476	0.00403
	538.607	0.00494	0.00276
	538.869	0.00238	0.00361
	539.131	0.00293	0.0051
	539.393	0.00329	0.0051
	539.655	0.00219	0.00191
	539.917	0.00274	0.00361
	540.179	0.00348	0.0034
	540.441	0.00366	0.00403
	540.703	0.00384	0.00318
	540.965	0.00165	0.00594
	541.228	0.00476	0.00318
	541.49	0.00348	0.00382
	541.752	0.00549	0.00573
	542.014	0.0053	0.00446
	542.276	0.00293	0.00318
	542.538	0.00366	0.00361
	542.8	0.00439	0.00488
	543.062	0.00457	0.00382
	543.324	0.00494	0.0034
	543.586	0.00348	0.00488
	543.848	0.00128	0.00467
	544.111	0.00274	0.00403
	544.373	0.00457	0.00403
	544.635	0.00402	0.00276
	544.897	0.00348	0.00807
	545.159	0.00402	0.00276
	545.421	0.00238	0.0034
	545.683	0.00293	0.00531
	545.945	0.00256	0.00234
	546.207	0.00348	0.00594
	546.469	0.00494	0.00425
	546.732	0.00183	0.00361
	546.994	0.00402	0.00403
	547.256	0.00219	0.00255
	547.518	0.00476	0.0051
	547.78	0.00366	0.00552
	548.042	0.00238	0.00234
	548.304	0.00439	0.0034
	548.566	0.00567	0.00594
	548.828	0.00384	0.00127
	549.09	0.0053	0.0034
	549.353	0.00494	0.00297
	549.615	0.00219	0.00425
	549.877	0.00512	0.00446
	550.139	0.00366	0.0034
	550.401	0.00439	0.00318
	550.663	0.00439	0.00212
	550.925	0.00384	0.00191
	551.187	0.00329	0.00297
	551.449	0.00439	0.00488
	551.712	0.0053	0.00127
	551.974	0.00567	0.00318
	552.236	0.00348	0.00446
	552.498	0.00549	0.0034
	552.76	0.00402	0.00106
	553.022	0.00476	0.00425
	553.284	0.00311	0.0034
	553.546	0.00512	0.00403
	553.808	0.00512	0.00403
	554.07	0.00238	0.00234
	554.333	0.00293	0.00488
	554.595	0.00604	0.00382
	554.857	0.00348	0.00149
	555.119	0.00402	0.00764
	555.381	0.00274	0.00403
	555.643	0.00293	0.00446
	555.905	0.00439	0.00361
	556.167	0.00585	0.0034
	556.429	0.00439	0.00446
	556.692	0.0053	0.0051
	556.954	0.00585	0.00425
	557.216	0.00585	0.0034
	557.478	0.00512	0.00318
	557.74	0.00549	0.00552
	558.002	0.00293	0.0034
	558.264	0.00457	0.00425
	558.526	0.00311	0.00191
	558.788	0.00604	0.00403
	559.05	0.00421	0.00361
	559.313	0.0075	0.00594
	559.575	0.00494	0.00446
	559.837	0.00512	0.00403
	560.099	0.0075	0.00488
	560.361	0.00823	0.00361
	560.623	0.00768	0.00234
	560.885	0.00768	0.00425
	561.147	0.0075	0.00297
	561.409	0.00732	0.00573
	561.672	0.01116	0.00764
	561.934	0.01171	0.0104
	562.196	0.00951	0.00934
	562.458	0.01354	0.01316
	562.72	0.0161	0.01359
	562.982	0.02177	0.01614
	563.244	0.02012	0.01614
	563.506	0.01902	0.01805
	563.768	0.03238	0.02335
	564.031	0.03823	0.02442
	564.293	0.04353	0.02994
	564.555	0.05286	0.03779
	564.817	0.06164	0.03227
	565.079	0.06567	0.04013
	565.341	0.08176	0.0448
	565.603	0.0931	0.04331
	565.865	0.10719	0.04352
	566.127	0.13371	0.05202
	566.39	0.16042	0.05478
	566.652	0.19554	0.06327
	566.914	0.20889	0.0724
	567.176	0.22261	0.09278
	567.438	0.25096	0.10467
	567.7	0.22627	0.11295
	567.962	0.21584	0.13928
	568.224	0.24438	0.16497
	568.486	0.24547	0.19278
	568.749	0.27767	0.20913
	569.011	0.30693	0.23864
	569.273	0.35431	0.26921
	569.535	0.39857	0.30934
	569.797	0.45619	0.34437
	570.059	0.52533	0.3966
	570.321	0.61533	0.42399
	570.583	0.71227	0.47643
	570.845	0.77483	0.5414
	571.107	0.87415	0.6
	571.37	0.92244	0.66539
	571.632	0.97951	0.73907
	571.894	1	0.81401
	572.156	0.9947	0.86051
	572.418	0.98884	0.92229
	572.68	0.93433	0.9758
	572.942	0.93726	1
	573.204	0.90086	0.98726
	573.467	0.86793	0.96476
	573.729	0.87873	0.92017
	573.991	0.87306	0.88938
	574.253	0.83336	0.87962
	574.515	0.82294	0.88068
	574.777	0.8019	0.88301
	575.039	0.8191	0.86306
	575.301	0.80739	0.89384
	575.563	0.79495	0.92548
	575.826	0.84855	0.85287
	576.088	0.86226	0.85011
	576.35	0.85257	0.83843
	576.612	0.82641	0.84459
	576.874	0.8041	0.84607
	577.136	0.79952	0.8087
	577.398	0.79495	0.83312
	577.66	0.84196	0.83461
	577.922	0.87068	0.85817
	578.185	0.86153	0.81677
	578.447	0.85513	0.81104
	578.709	0.85714	0.82378
	578.971	0.85111	0.82123
	579.233	0.84946	0.80021
	579.495	0.82184	0.83397
	579.757	0.84781	0.8276
	580.019	0.82843	0.81847
	580.281	0.83556	0.82718
	580.544	0.86793	0.80297
	580.806	0.88495	0.81699
	581.068	0.82843	0.79936
	581.33	0.80465	0.83652
	581.592	0.81507	0.82399
	581.854	0.78142	0.80276
	582.116	0.77739	0.79363
	582.378	0.74538	0.79724
	582.64	0.72965	0.79023
	582.903	0.74556	0.79045
	583.165	0.69252	0.78047
	583.427	0.66472	0.79066
	583.689	0.64002	0.78747
	583.951	0.6049	0.76242
	584.213	0.61734	0.75902
	584.475	0.59631	0.74756
	584.737	0.60399	0.73206
	584.999	0.58295	0.75074
	585.262	0.56686	0.74395
	585.524	0.51875	0.75096
	585.786	0.48418	0.7293
	586.048	0.46058	0.73185
	586.31	0.43699	0.7138
	586.572	0.44942	0.72251
	586.834	0.43278	0.70212
	587.096	0.40607	0.71868
	587.358	0.41394	0.71104
	587.621	0.41083	0.70764
	587.883	0.3876	0.71423
	588.145	0.36547	0.70679
	588.407	0.33181	0.67431
	588.669	0.29395	0.68556
	588.931	0.28059	0.69151
	589.193	0.27419	0.68025
	589.455	0.25316	0.66433
	589.717	0.23816	0.66773
	589.98	0.2248	0.68429
	590.242	0.20706	0.65732
	590.504	0.20505	0.65754
	590.766	0.19462	0.66242
	591.028	0.18657	0.65074
	591.29	0.18529	0.6121
	591.552	0.16572	0.62527
	591.814	0.16444	0.61019
	592.076	0.15273	0.61932
	592.339	0.14286	0.60531
	592.601	0.15292	0.61486
	592.863	0.13719	0.60573
	593.125	0.13554	0.62803
	593.387	0.11761	0.60234
	593.649	0.11853	0.62887
	593.911	0.11322	0.59703
	594.173	0.1081	0.5862
	594.436	0.10829	0.58344
	594.698	0.10792	0.56964
	594.96	0.10316	0.59236
	595.222	0.09731	0.5552
	595.484	0.09731	0.56136
	595.746	0.0878	0.57431
	596.008	0.09292	0.55244
	596.27	0.07939	0.53546
	596.532	0.0867	0.52739
	596.794	0.08359	0.52781
	597.057	0.07682	0.51635
	597.319	0.07628	0.51444
	597.581	0.07061	0.51019
	597.843	0.06896	0.50488
	598.105	0.06457	0.51401
	598.367	0.06695	0.49299
	598.629	0.0642	0.48811
	598.891	0.06585	0.48577
	599.154	0.07079	0.47495
	599.416	0.06365	0.48386
	599.678	0.06548	0.45966
	599.94	0.05872	0.4673
	600.202	0.05414	0.46051
	600.464	0.05414	0.46412
	600.726	0.05158	0.44204
	600.988	0.05231	0.44947
	601.25	0.05798	0.43524
	601.512	0.05268	0.44735
	601.775	0.05177	0.42293
	602.037	0.05268	0.4259
	602.299	0.04975	0.42633
	602.561	0.05414	0.43673
	602.823	0.05268	0.42505
	603.085	0.05305	0.41019
	603.347	0.0503	0.41274
	603.609	0.04646	0.40955
	603.871	0.04609	0.41125
	604.134	0.0514	0.40382
	604.396	0.04555	0.40701
	604.658	0.04536	0.40701
	604.92	0.04975	0.39703
	605.182	0.04555	0.39873
	605.444	0.04683	0.39045
	605.706	0.04408	0.39427
	605.968	0.04719	0.39958
	606.23	0.04683	0.39342
	606.493	0.04792	0.37771
	606.755	0.04701	0.37028
	607.017	0.04664	0.38025
	607.279	0.04189	0.37219
	607.541	0.04738	0.38195
	607.803	0.05177	0.37558
	608.065	0.04628	0.36879
	608.327	0.04866	0.36985
	608.589	0.04445	0.3673
	608.852	0.04463	0.3603
	609.114	0.04609	0.36476
	609.376	0.04481	0.34225
	609.638	0.04536	0.35732
	609.9	0.04847	0.36327
	610.162	0.04042	0.35584
	610.424	0.04427	0.35393
	610.686	0.04299	0.3448
	610.948	0.04664	0.33567
	611.21	0.04463	0.32675
	611.473	0.04445	0.33185
	611.735	0.04189	0.32972
	611.997	0.04317	0.32166
	612.259	0.0492	0.32357
	612.521	0.04591	0.33291
	612.783	0.04701	0.31338
	613.045	0.04372	0.30934
	613.307	0.04719	0.30361
	613.569	0.04902	0.31253
	613.832	0.04591	0.30276
	614.094	0.04774	0.2966
	614.356	0.04719	0.2913
	614.618	0.04518	0.29851
	614.88	0.04609	0.30064
	615.142	0.05103	0.29278
	615.404	0.04573	0.29066
	615.666	0.04884	0.27983
	615.928	0.04609	0.27473
	616.19	0.04738	0.29384
	616.453	0.04408	0.28238
	616.715	0.04518	0.29045
	616.977	0.04994	0.27792
	617.239	0.04591	0.28832
	617.501	0.04518	0.27919
	617.763	0.04591	0.28896
	618.025	0.045	0.28917
	618.287	0.04042	0.29023
	618.549	0.04774	0.28386
	618.811	0.04884	0.2949
	619.074	0.04664	0.29915
	619.336	0.04628	0.29958
	619.598	0.0417	0.28726
	619.86	0.0492	0.29788
	620.122	0.04902	0.29809
	620.384	0.04774	0.31465
	620.646	0.04884	0.30212
	620.908	0.04609	0.30849
	621.17	0.04811	0.31507
	621.433	0.05122	0.32144
	621.695	0.04756	0.32017
	621.957	0.04811	0.32399
	622.219	0.04792	0.31975
	622.481	0.04866	0.31274
	622.743	0.05103	0.33482
	623.005	0.04756	0.30892
	623.267	0.04573	0.31083
	623.529	0.04646	0.31338
	623.791	0.04299	0.31423
	624.053	0.04957	0.31592
	624.316	0.04811	0.30616
	624.578	0.04756	0.31699
	624.84	0.04756	0.31614
	625.102	0.04079	0.3259
	625.364	0.04884	0.30149
	625.626	0.04573	0.31656
	625.888	0.05378	0.31189
	626.15	0.04536	0.30425
	626.412	0.04866	0.29936
	626.674	0.05067	0.29979
	626.937	0.04591	0.29172
	627.199	0.0428	0.2862
	627.461	0.04811	0.27601
	627.723	0.04701	0.2724
	627.985	0.05103	0.26136
	628.247	0.0492	0.25541
	628.509	0.05177	0.2552
	628.771	0.04939	0.25308
	629.033	0.05067	0.2431
	629.295	0.04811	0.24331
	629.557	0.04792	0.23227
	629.82	0.04756	0.23057
	630.082	0.04774	0.22314
	630.344	0.05012	0.2259
	630.606	0.04847	0.22675
	630.868	0.04994	0.22675
	631.13	0.04609	0.21423
	631.392	0.05158	0.21231
	631.654	0.0492	0.21868
	631.916	0.04811	0.1983
	632.178	0.04811	0.20106
	632.441	0.04811	0.20573
	632.703	0.04408	0.20743
	632.965	0.04847	0.19597
	633.227	0.04774	0.19766
	633.489	0.05122	0.2
	633.751	0.04518	0.2
	634.013	0.04866	0.19469
	634.275	0.04774	0.19002
	634.537	0.04701	0.19278
	634.799	0.04628	0.18917
	635.061	0.04372	0.18344
	635.323	0.04866	0.1879
	635.586	0.04317	0.18726
	635.848	0.04719	0.19575
	636.11	0.04939	0.20255
	636.372	0.04481	0.19448
	636.634	0.04738	0.18535
	636.896	0.04957	0.18769
	637.158	0.04701	0.19257
	637.42	0.04445	0.1862
	637.682	0.04756	0.18301
	637.944	0.04555	0.18577
	638.206	0.04628	0.18471
	638.469	0.04335	0.17219
	638.731	0.04481	0.18089
	638.993	0.04518	0.18896
	639.255	0.04738	0.1828
	639.517	0.04225	0.18301
	639.779	0.04207	0.17898
	640.041	0.04372	0.18875
	640.303	0.04372	0.18577
	640.565	0.04518	0.17941
	640.827	0.04335	0.18684
	641.089	0.04591	0.1828
	641.351	0.04152	0.17771
	641.614	0.04555	0.17898
	641.876	0.04207	0.19321
	642.138	0.04097	0.17834
	642.4	0.04152	0.17941
	642.662	0.04774	0.17983
	642.924	0.04042	0.18493
	643.186	0.04225	0.18386
	643.448	0.04189	0.18747
	643.71	0.04262	0.18429
	643.972	0.04134	0.18429
	644.234	0.04116	0.18641
	644.496	0.03878	0.18535
	644.758	0.04207	0.18641
	645.021	0.03969	0.19321
	645.283	0.03969	0.18875
	645.545	0.04024	0.17834
	645.807	0.03713	0.18577
	646.069	0.0364	0.18344
	646.331	0.03731	0.18981
	646.593	0.04061	0.18726
	646.855	0.04152	0.18068
	647.117	0.04079	0.18259
	647.379	0.04262	0.18471
	647.641	0.03805	0.18599
	647.903	0.03658	0.19321
	648.165	0.03603	0.18217
	648.428	0.03731	0.18535
	648.69	0.0353	0.17792
	648.952	0.03311	0.18153
	649.214	0.03622	0.18259
	649.476	0.03567	0.18769
	649.738	0.03384	0.18917
	650	0.03457	0.18408
	650.262	0.03823	0.18577
	650.524	0.03603	0.17898
	650.786	0.0386	0.1828
	651.048	0.03164	0.18514
	651.31	0.03567	0.1845
	651.572	0.03292	0.17983
	651.835	0.03494	0.18323
	652.097	0.03128	0.18132
	652.359	0.03457	0.17749
	652.621	0.03256	0.18981
	652.883	0.03366	0.17601
	653.145	0.03549	0.17495
	653.407	0.03384	0.18195
	653.669	0.03457	0.18811
	653.931	0.03091	0.17749
	654.193	0.03384	0.17643
	654.455	0.03238	0.18195
	654.717	0.02982	0.18747
	654.979	0.03146	0.1758
	655.241	0.03219	0.19172
	655.503	0.03	0.18811
	655.766	0.02853	0.17643
	656.028	0.03018	0.17898
	656.29	0.03091	0.18323
	656.552	0.02762	0.18301
	656.814	0.02853	0.17771
	657.076	0.03073	0.18705
	657.338	0.0289	0.18641
	657.6	0.03073	0.18153
	657.862	0.03	0.17983
	658.124	0.02927	0.17749
	658.386	0.02945	0.18556
	658.648	0.02652	0.17665
	658.91	0.02853	0.18089
	659.172	0.02634	0.16645
	659.434	0.02634	0.17919
	659.696	0.02579	0.17261
	659.958	0.02725	0.17834
	660.221	0.02561	0.17771
	660.483	0.0278	0.17452
	660.745	0.02524	0.17877
	661.007	0.0278	0.17749
	661.269	0.02853	0.16688
	661.531	0.02506	0.169
	661.793	0.02323	0.17113
	662.055	0.02762	0.17176
	662.317	0.0289	0.16624
	662.579	0.02414	0.15732
	662.841	0.02561	0.169
	663.103	0.02616	0.16964
	663.365	0.02341	0.16667
	663.627	0.02744	0.16412
	663.889	0.02469	0.16815
	664.151	0.02305	0.15987
	664.413	0.02177	0.17282
	664.676	0.02744	0.16221
	664.938	0.02469	0.16306
	665.2	0.02652	0.16051
	665.462	0.02506	0.16943
	665.724	0.02085	0.16561
	665.986	0.0225	0.16072
	666.248	0.02323	0.16306
	666.51	0.0214	0.16433
	666.772	0.02268	0.15754
	667.034	0.02122	0.16221
	667.296	0.02323	0.16667
	667.558	0.02305	0.16263
	667.82	0.0203	0.1569
	668.082	0.01738	0.16603
	668.344	0.02195	0.16369
	668.606	0.02195	0.15435
	668.868	0.0214	0.15881
	669.13	0.01774	0.15287
	669.392	0.01646	0.15648
	669.654	0.02085	0.15945
	669.916	0.0214	0.16072
	670.179	0.02085	0.15839
	670.441	0.02104	0.15626
	670.703	0.02286	0.15648
	670.965	0.01829	0.16391
	671.227	0.01866	0.15265
	671.489	0.01829	0.15011
	671.751	0.01847	0.15329
	672.013	0.02085	0.15456
	672.275	0.01811	0.15244
	672.537	0.01811	0.15541
	672.799	0.01921	0.14671
	673.061	0.01902	0.14862
	673.323	0.01829	0.15053
	673.585	0.01793	0.14692
	673.847	0.01811	0.14628
	674.109	0.02213	0.14862
	674.371	0.01811	0.13737
	674.633	0.01829	0.14416
	674.895	0.01847	0.13779
	675.157	0.01445	0.14926
	675.419	0.01847	0.14841
	675.681	0.01756	0.13567
	675.943	0.01482	0.14204
	676.205	0.01719	0.14522
	676.467	0.01774	0.13376
	676.729	0.0161	0.14098
	676.992	0.01719	0.13843
	677.254	0.01299	0.13461
	677.516	0.01427	0.14225
	677.778	0.01573	0.13949
	678.04	0.01372	0.13737
	678.302	0.01226	0.138
	678.564	0.01354	0.12909
	678.826	0.01482	0.13715
	679.088	0.01591	0.13057
	679.35	0.0161	0.12866
	679.612	0.01628	0.13864
	679.874	0.01536	0.13248
	680.136	0.01482	0.12909
	680.398	0.01628	0.12824
	680.66	0.01408	0.13036
	680.922	0.01335	0.12866
	681.184	0.01463	0.12845
	681.446	0.01482	0.12718
	681.708	0.01226	0.12803
	681.97	0.0139	0.12378
	682.232	0.01335	0.12293
	682.494	0.01171	0.12038
	682.756	0.01591	0.12123
	683.018	0.01408	0.12166
	683.28	0.01189	0.12314
	683.542	0.01482	0.12017
	683.804	0.0128	0.1259
	684.066	0.01354	0.11932
	684.328	0.01354	0.12357
	684.59	0.01171	0.12102
	684.852	0.0128	0.12293
	685.114	0.01573	0.12017
	685.376	0.01207	0.12229
	685.638	0.01408	0.1138
	685.9	0.01024	0.1138
	686.162	0.00969	0.11996
	686.424	0.01024	0.11677
	686.686	0.01354	0.1172
	686.948	0.0139	0.11741
	687.21	0.01226	0.10934
	687.472	0.01006	0.1138
	687.734	0.01372	0.11189
	687.996	0.01171	0.11677
	688.258	0.01207	0.1087
	688.52	0.01372	0.11104
	688.783	0.01043	0.11231
	689.045	0.01116	0.11783
	689.307	0.01189	0.1155
	689.569	0.0128	0.11146
	689.831	0.0086	0.10786
	690.093	0.01079	0.10955
	690.355	0.01335	0.1087
	690.617	0.01226	0.10701
	690.879	0.01262	0.10425
	691.141	0.01152	0.10977
	691.403	0.01262	0.10085
	691.665	0.01189	0.11189
	691.927	0.00988	0.10934
	692.189	0.01244	0.1017
	692.451	0.01024	0.09915
	692.713	0.00878	0.10318
	692.975	0.01006	0.10212
	693.237	0.01024	0.10488
	693.499	0.00933	0.10255
	693.761	0.01299	0.10234
	694.023	0.00988	0.09512
	694.285	0.01189	0.1017
	694.547	0.01024	0.10255
	694.809	0.00988	0.1051
	695.071	0.00988	0.10212
	695.333	0.01317	0.09214
	695.595	0.00896	0.1017
	695.857	0.01171	0.09299
	696.119	0.00896	0.09766
	696.381	0.01189	0.09724
	696.643	0.01043	0.10234
	696.905	0.00933	0.09236
	697.167	0.01354	0.09788
	697.429	0.01189	0.09639
	697.691	0.00677	0.09703
	697.953	0.01116	0.09533
	698.215	0.01061	0.09406
	698.477	0.0086	0.09236
	698.739	0.01207	0.09342
	699.001	0.00988	0.09278
	699.263	0.01116	0.09533
	699.525	0.01006	0.09321
	699.787	0.01061	0.08726
	700.048	0.01043	0.08896
	700.31	0.01097	0.08599
	700.572	0.00841	0.08938
	700.834	0.01226	0.08705
	701.096	0.00896	0.09172
	701.358	0.01097	0.08662
	701.62	0.01024	0.0862
	701.882	0.01171	0.08047
	702.144	0.01061	0.08323
	702.406	0.01024	0.08726
	702.668	0.00915	0.08854
	702.93	0.01244	0.09193
	703.192	0.00951	0.08408
	703.454	0.00585	0.08365
	703.716	0.01171	0.08641
	703.978	0.00969	0.08386
	704.24	0.00933	0.08089
	704.502	0.01061	0.0879
	704.764	0.01006	0.0828
	705.026	0.00951	0.08217
	705.288	0.01134	0.08599
	705.55	0.01079	0.08025
	705.812	0.01006	0.08238
	706.074	0.01043	0.08195
	706.336	0.01097	0.07707
	706.598	0.00787	0.07516
	706.86	0.00988	0.07771
	707.122	0.00695	0.07856
	707.384	0.01024	0.07665
	707.646	0.01079	0.07304
	707.908	0.01152	0.08259
	708.17	0.00787	0.07771
	708.432	0.0086	0.06815
	708.694	0.00805	0.07856
	708.956	0.00969	0.08047
	709.218	0.00567	0.07665
	709.48	0.00713	0.07325
	709.742	0.00695	0.0741
	710.004	0.0086	0.07452
	710.266	0.00787	0.07325
	710.528	0.01006	0.07771
	710.79	0.00878	0.07728
	711.051	0.01043	0.0673
	711.313	0.00915	0.07261
	711.575	0.00658	0.06645
	711.837	0.00787	0.06752
	712.099	0.00695	0.069
	712.361	0.0075	0.0707
	712.623	0.01024	0.0673
	712.885	0.00969	0.0707
	713.147	0.00805	0.07113
	713.409	0.00951	0.06539
	713.671	0.00841	0.06582
	713.933	0.01207	0.06667
	714.195	0.00677	0.07219
	714.457	0.01079	0.0724
	714.719	0.01024	0.06773
	714.981	0.00805	0.06837
	715.243	0.01171	0.06837
	715.505	0.00768	0.06667
	715.767	0.00695	0.06348
	716.029	0.01006	0.06327
	716.291	0.00585	0.06624
	716.553	0.01152	0.06518
	716.815	0.00896	0.06136
	717.076	0.00787	0.06412
	717.338	0.00695	0.0603
	717.6	0.00988	0.06327
	717.862	0.00805	0.06391
	718.124	0.00677	0.06412
	718.386	0.01006	0.06412
	718.648	0.00841	0.05966
	718.91	0.00896	0.05881
	719.172	0.01043	0.06136
	719.434	0.00805	0.05393
	719.696	0.00896	0.05924
	719.958	0.00896	0.05393
	720.22	0.00951	0.06072
	720.482	0.00604	0.05754
	720.744	0.00878	0.0569
	721.006	0.00677	0.06115
	721.268	0.00951	0.05732
	721.53	0.00768	0.05435
	721.791	0.00805	0.05669
	722.053	0.00841	0.05287
	722.315	0.01079	0.04968
	722.577	0.00969	0.05117
	722.839	0.0086	0.05096
	723.101	0.00951	0.05011
	723.363	0.00805	0.05308
	723.625	0.00585	0.05096
	723.887	0.00878	0.0518
	724.149	0.00841	0.05032
	724.411	0.01097	0.05011
	724.673	0.0064	0.04904
	724.935	0.00439	0.04522
	725.197	0.00933	0.04862
	725.458	0.00658	0.04926
	725.72	0.00951	0.05138
	725.982	0.0064	0.04904
	726.244	0.00933	0.04947
	726.506	0.00988	0.05393
	726.768	0.00713	0.04989
	727.03	0.00878	0.0465
	727.292	0.00878	0.04628
	727.554	0.00713	0.04161
	727.816	0.00658	0.04374
	728.078	0.01024	0.05223
	728.34	0.00805	0.04246
	728.602	0.0053	0.04692
	728.864	0.00805	0.0482
	729.125	0.00695	0.04013
	729.387	0.00677	0.04459
	729.649	0.00823	0.04183
	729.911	0.00677	0.03907
	730.173	0.00677	0.0465
	730.435	0.00622	0.0414
	730.697	0.00823	0.04416
	730.959	0.00823	0.0431
	731.221	0.00695	0.03949
	731.483	0.00622	0.04076
	731.745	0.0075	0.04416
	732.006	0.00732	0.03992
	732.268	0.00805	0.04119
	732.53	0.0064	0.03779
	732.792	0.00896	0.03928
	733.054	0.00512	0.04459
	733.316	0.00512	0.03907
	733.578	0.00604	0.04034
	733.84	0.00585	0.04119
	734.102	0.00567	0.03864
	734.364	0.00658	0.03715
	734.626	0.00896	0.04098
	734.887	0.00585	0.03588
	735.149	0.00512	0.03779
	735.411	0.0064	0.03631
	735.673	0.00549	0.03609
	735.935	0.00933	0.03567
	736.197	0.00585	0.03737
	736.459	0.00658	0.03503
	736.721	0.00841	0.03546
	736.983	0.00695	0.03588
	737.245	0.00713	0.03694
	737.506	0.00732	0.038
	737.768	0.00549	0.038
	738.03	0.00658	0.03907
	738.292	0.00549	0.03418
	738.554	0.00805	0.03482
	738.816	0.0075	0.03248
	739.078	0.00896	0.03227
	739.34	0.00823	0.03482
	739.602	0.00604	0.03291
	739.863	0.00896	0.03312
	740.125	0.00348	0.03206
	740.387	0.00567	0.03036
	740.649	0.00549	0.03057
	740.911	0.00421	0.03609
	741.173	0.00768	0.03206
	741.435	0.00567	0.02909
	741.697	0.00549	0.03291
	741.959	0.00713	0.02718
	742.22	0.00585	0.02972
	742.482	0.00713	0.0293
	742.744	0.0053	0.02824
	743.006	0.00402	0.03227
	743.268	0.00604	0.03015
	743.53	0.0064	0.02484
	743.792	0.00805	0.02696
	744.054	0.00585	0.03185
	744.315	0.00713	0.02611
	744.577	0.0053	0.03057
	744.839	0.00768	0.03036
	745.101	0.00604	0.02633
	745.363	0.00567	0.02718
	745.625	0.00677	0.02675
	745.887	0.0086	0.02845
	746.149	0.00878	0.02739
	746.41	0.00622	0.02866
	746.672	0.00476	0.02548
	746.934	0.00677	0.0259
	747.196	0.00823	0.02569
	747.458	0.00366	0.02633
	747.72	0.00677	0.02803
	747.982	0.00585	0.02463
	748.243	0.00732	0.02548
	748.505	0.0064	0.02781
	748.767	0.00677	0.02463
	749.029	0.00476	0.0293
	749.291	0.00604	0.02357
	749.553	0.00768	0.02505
	749.815	0.00585	0.02505
	750.076	0.00348	0.02251
	750.338	0.00567	0.0242
	750.6	0.00439	0.02378
	750.862	0.00476	0.02505
	751.124	0.00787	0.02718
	751.386	0.00677	0.02272
	751.648	0.00658	0.02505
	751.909	0.00421	0.02314
	752.171	0.00549	0.02272
	752.433	0.00476	0.02251
	752.695	0.0064	0.0242
	752.957	0.00695	0.01677
	753.219	0.00311	0.02059
	753.481	0.00805	0.02038
	753.742	0.00585	0.02293
	754.004	0.00622	0.02166
	754.266	0.00494	0.02251
	754.528	0.00366	0.01847
	754.79	0.00494	0.02123
	755.052	0.0075	0.02357
	755.313	0.00348	0.02166
	755.575	0.0086	0.02229
	755.837	0.0053	0.01847
	756.099	0.00219	0.01762
	756.361	0.00841	0.01975
	756.623	0.00494	0.01932
	756.885	0.00494	0.02144
	757.146	0.00402	0.02144
	757.408	0.00622	0.01741
	757.67	0.00677	0.01932
	757.932	0.00585	0.01932
	758.194	0.00402	0.01253
	758.456	0.00329	0.0172
	758.717	0.00512	0.01465
	758.979	0.00567	0.01847
	759.241	0.00494	0.0172
	759.503	0.00457	0.0155
	759.765	0.00366	0.0172
	760.026	0.00549	0.01783
	760.288	0.00329	0.01423
	760.55	0.00311	0.01507
	760.812	0.00732	0.01741
	761.074	0.00549	0.01316
	761.336	0.00695	0.01868
	761.597	0.00439	0.01699
	761.859	0.00476	0.01529
	762.121	0.00274	0.01783
	762.383	0.00494	0.0155
	762.645	0.00311	0.01529
	762.907	0.00256	0.01529
	763.168	0.00695	0.01465
	763.43	0.0053	0.0138
	763.692	0.00549	0.01592
	763.954	0.00183	0.01507
	764.216	0.00348	0.01465
	764.477	0.00439	0.01401
	764.739	0.00348	0.01189
	765.001	0.00494	0.01677
	765.263	0.00457	0.01338
	765.525	0.00439	0.01146
	765.786	0.00604	0.01571
	766.048	0.00658	0.01338
	766.31	0.00512	0.0138
	766.572	0.00384	0.0138
	766.834	0.00567	0.01316
	767.095	0.00421	0.01507
	767.357	0.00677	0.01338
	767.619	0.00604	0.00934
	767.881	0.00329	0.01401
	768.143	0.00512	0.01189
	768.404	0.00348	0.00743
	768.666	0.00348	0.0121
	768.928	0.00457	0.01423
	769.19	0.00348	0.01083
	769.452	0.00219	0.01104
	769.713	0.00585	0.01401
	769.975	0.00402	0.00934
	770.237	0.00366	0.01125
	770.499	0.00274	0.00955
	770.761	0.00274	0.00977
	771.022	0.00421	0.0121
	771.284	0.00494	0.00998
	771.546	0.00421	0.01168
	771.808	0.00567	0.01083
	772.07	0.00201	0.00828
	772.331	0.00421	0.01146
	772.593	0.00476	0.00849
	772.855	0.00494	0.01125
	773.117	0.00567	0.01083
	773.378	0.00512	0.00807
	773.64	0.00421	0.01338
	773.902	0.00494	0.01125
	774.164	0.00421	0.0104
	774.426	0.00567	0.01359
	774.687	0.00476	0.01019
	774.949	0.00311	0.00828
	775.211	0.00274	0.00722
	775.473	0.00293	0.00849
	775.734	0.00348	0.00849
	775.996	0.00457	0.01104
	776.258	0.0053	0.00955
	776.52	0.00329	0.00764
	776.782	0.00476	0.00955
	777.043	0.00384	0.00573
	777.305	0.00384	0.00764
	777.567	0.00512	0.00807
	777.829	0.00421	0.00807
	778.09	0.0053	0.01083
	778.352	0.00604	0.00701
	778.614	0.00366	0.00955
	778.876	0.00421	0.00934
	779.137	0.00494	0.00764
	779.399	0.00256	0.00764
	779.661	0.00329	0.0087
	779.923	0.00549	0.00786
	780.184	0.00348	0.00531
	780.446	0.00439	0.01316
	780.708	0.00183	0.00637
	780.97	0.00238	0.00892
	781.231	0.00787	0.00934
	781.493	0.00366	0.0051
	781.755	0.00457	0.00637
	782.017	0.00384	0.00722
	782.278	0.00348	0.00828
	782.54	0.00256	0.00488
	782.802	0.00658	0.00722
	783.064	0.00384	0.00637
	783.325	0.00512	0.00743
	783.587	0.00421	0.00573
	783.849	0.00146	0.00849
	784.111	0.00421	0.00531
	784.372	0.00384	0.00743
	784.634	0.00476	0.0087
	784.896	0.00494	0.00743
	785.158	0.00421	0.0087
	785.419	0.00384	0.00701
	785.681	0.0053	0.00594
	785.943	0.00311	0.00467
	786.205	0.00402	0.00722
	786.466	0.00329	0.00679
	786.728	0.00311	0.00828
	786.99	0.00348	0.00658
	787.252	0.00476	0.00573
	787.513	0.00165	0.00764
	787.775	0.00402	0.00701
	788.037	0.00421	0.00913
	788.298	0.00311	0.00637
	788.56	0.00311	0.00594
	788.822	0.00256	0.00701
	789.084	0.00549	0.00637
	789.345	0.00329	0.00276
	789.607	0.00457	0.00488
	789.869	0.00457	0.00849
	790.131	0.00201	0.00403
	790.392	0.00494	0.0087
	790.654	0.00402	0.00786
	790.916	0.00311	0.00701
	791.177	0.00476	0.00786
	791.439	0.00329	0.00764
	791.701	0.00311	0.0034
	791.963	0.00457	0.00594
	792.224	0.00585	0.0051
	792.486	0.00311	0.00488
	792.748	0.00567	0.00892
	793.009	0.00219	0.00701
	793.271	0.00402	0.00531
	793.533	0.00366	0.00594
	793.794	0.00512	0.00616
	794.056	0.00329	0.00764
	794.318	0.0053	0.00403
	794.58	0.00238	0.00149
	794.841	0.00348	0.00616
	795.103	0.00439	0.00403
	795.365	0.00219	0.00425
	795.626	0.00329	0.00255
	795.888	0.00494	0.00531
	796.15	0.00146	0.00573
	796.411	0.00366	0.00701
	796.673	0.00348	0.00594
	796.935	0.00421	0.00531
	797.197	0.00421	0.00573
	797.458	0.00402	0.00531
	797.72	0.00476	0.00552
	797.982	0.00476	0.00658
	798.243	0.00183	0.00276
	798.505	0.00348	0.00488
	798.767	0.00348	0.00446
	799.028	0.00293	0.00722
	799.29	0.00494	0.00764
	799.552	0.00439	0.00679
	799.813	0.00274	0.00255
	800.075	0.00366	0.00637
	800.337	0.00311	0.00255
	800.598	0.00366	0.00382
	800.86	0.00402	0.00573
	801.122	0.00366	0.00382
	801.384	0.00457	0.00276
	801.645	0.00311	0.00425
	801.907	0.00329	0.00361
	802.169	0.00512	0.00446
	802.43	0.00384	0.00594
	802.692	0.00274	0.00552
	802.954	0.00293	0.00722
	803.215	0.00512	0.00318
	803.477	0.00384	0.00361
	803.739	0.00219	0.00297
	804	0.00439	0.00276
	804.262	0.00384	0.00488
	804.524	0.00512	0.00403
	804.785	0.00238	0.00531
	805.047	0.00293	0.00212
	805.309	0.00201	0.00531
	805.57	0.00256	0.00191
	805.832	0.00476	0.00467
	806.093	0.00293	0.00446
	806.355	0.00366	0.00297
	806.617	0.0053	0.00297
	806.878	0.00238	0.00552
	807.14	0.00402	0.00488
	807.402	0.00329	0.00488
	807.663	0.00238	0.00488
	807.925	0.00512	0.0034
	808.187	0.00402	0.00403
	808.448	0.00274	0.00425
	808.71	0.00274	0.00488
	808.972	0.00384	0.00234
	809.233	0.00201	0.0017
	809.495	0.00329	0.00382
	809.757	0.000914578	0.00106
	810.018	0.00256	0.00488
	810.28	0.00329	0.0034
	810.541	0.00201	0.00234
	810.803	0.00293	0.00276
	811.065	0.00457	0.00488
	811.326	0.00366	0.00446
	811.588	0.00604	0.00488
	811.85	0.00421	0.00191
	812.111	0.00329	0.00637
	812.373	0.00219	0.00212
	812.635	0.00311	0.00212
	812.896	0.00238	0.00616
	813.158	0.00348	0.00467
	813.419	0.00348	0.00318
	813.681	0.00201	0.00234
	813.943	0.00329	0.00488
	814.204	0.00293	0.00212
	814.466	0.00128	0.00212
	814.728	0.00183	0.00594
	814.989	0.00219	0.00212
	815.251	0.00311	0.00573
	815.512	0.00457	0.00446
	815.774	0.00219	0.00403
	816.036	0.00402	0.00361
	816.297	0.00476	0.00361
	816.559	0.00476	0.00552
	816.82	0.00293	0.00255
	817.082	0.00256	0.00297
	817.344	0.00384	0.00403
	817.605	0.00348	0.00446
	817.867	0.00384	0.00212
	818.129	0.00384	0.00255
	818.39	0.00384	0.00467
	818.652	0.00366	0.00127
	818.913	0.00146	0.00234
	819.175	0.00274	0.00361
	819.437	0.00219	0.00382
	819.698	0.00457	0.00552
	819.96	0.00274	0.00403
	820.221	0.00293	0.00594
	820.483	0.00439	0.00743
	820.745	0.00457	0.00552
	821.006	0.00402	0.00382
	821.268	0.00311	0.00446
	821.529	0.00402	0.0017
	821.791	0.00348	0.00594
	822.052	0.00348	0.0051
	822.314	0.00219	0.00403
	822.576	0.00366	0.00658
	822.837	0.00329	0.0034
	823.099	0.00512	0.00212
	823.36	0.0053	0.00467
	823.622	0.00512	0.00106
	823.884	0.00293	0.00446
	824.145	0.00439	0.00425
	824.407	0.00274	0.00234
	824.668	0.00201	0.00446
	824.93	0.00366	0.00234
	825.191	0.00366	0.000424628
	825.453	0.00439	0.00361

## Sheet: Figure 2c
Figure 2c
	0	3000	0	0	0	0	0	0	0	0	0	0	0	0	3000	0	0	0	0	0	0	0	0	0	0	0	0	3000	0	0	0	0	0	0	0	0	0	0	3000	0	3000	0	0	0	3000	0	0	0	0
	0	0	3000	0	0	0	0	0	0	0	3000	0	0	0	0	0	0	0	0	3000	0	3000	6000	0	9000	6000	9000	9000	12000	18000	9000	3000	6000	9000	12000	24000	15000	18000	3000	18000	30000	15000	33000	21000	30000	21000	24000	39000	21000
	3000	3000	3000	0	0	3000	0	0	0	0	0	3000	0	3000	0	0	0	0	0	3000	0	0	0	0	0	0	6000	0	0	0	0	3000	3000	6000	0	0	0	0	0	0	0	0	0	3000	0	0	0	0	0
	0	0	0	3000	0	0	0	0	3000	3000	0	3000	0	3000	0	0	0	0	0	0	0	0	3000	0	0	3000	0	0	3000	0	0	0	0	0	0	3000	0	3000	3000	3000	0	0	0	0	0	0	0	6000	0
	3000	0	0	0	0	0	0	3000	0	0	0	0	0	0	0	0	0	0	0	0	0	0	0	3000	0	3000	0	0	0	3000	0	0	0	3000	0	0	0	0	0	0	0	0	0	0	0	0	0	0	0
	3000	6000	0	0	3000	3000	0	0	0	0	3000	0	0	0	0	0	0	0	0	3000	0	0	0	0	0	0	0	0	0	0	0	0	0	0	0	3000	0	0	0	3000	0	3000	0	0	0	0	3000	0	0
	0	0	0	0	0	0	0	3000	3000	0	0	0	0	0	0	0	0	0	3000	0	3000	6000	0	3000	0	0	0	0	0	3000	0	0	0	0	0	3000	3000	0	0	3000	3000	0	0	3000	3000	0	3000	0	0
	0	3000	0	0	0	0	0	0	0	0	0	0	0	0	0	0	0	0	3000	0	0	0	0	0	0	0	0	3000	0	0	0	0	6000	0	0	0	0	0	0	3000	0	0	0	0	3000	0	0	0	0
	0	0	0	0	3000	0	0	0	0	3000	0	3000	0	0	0	0	3000	0	0	0	0	0	0	0	0	0	0	0	0	0	6000	0	0	0	0	0	0	3000	0	0	0	0	0	0	0	0	0	0	0
	0	0	0	0	0	0	3000	0	0	0	3000	0	3000	0	0	0	0	0	0	3000	0	0	0	0	3000	0	3000	0	0	3000	0	0	3000	0	0	0	0	0	0	0	0	0	0	0	0	3000	0	0	0
	0	0	0	0	0	3000	6000	3000	0	0	0	0	0	0	0	0	0	0	0	0	0	0	0	0	0	0	0	3000	0	0	0	3000	0	0	0	0	0	3000	3000	0	0	0	0	0	0	0	0	0	0
	0	3000	0	0	0	0	0	0	0	0	0	3000	0	0	3000	0	0	0	3000	3000	3000	0	0	0	0	0	0	0	0	0	0	0	0	3000	0	0	3000	0	0	3000	0	0	0	0	0	0	0	0	0
	3000	0	0	0	0	0	0	0	0	0	0	0	3000	0	0	0	0	0	6000	0	0	0	0	0	0	0	3000	0	3000	0	0	0	3000	0	3000	0	0	0	0	3000	0	0	0	0	0	6000	0	3000	0
	0	0	0	0	0	0	3000	0	0	0	0	0	0	0	3000	0	3000	0	0	0	3000	0	0	3000	3000	0	3000	0	0	0	3000	0	3000	0	0	3000	0	0	0	0	3000	0	3000	3000	0	3000	3000	0	0
	0	0	0	0	0	0	0	0	0	0	0	0	0	0	0	0	0	0	0	0	0	0	0	0	3000	0	0	3000	0	0	0	0	0	3000	3000	0	0	0	0	0	0	0	0	0	0	0	0	0	0
	0	0	0	3000	3000	0	0	3000	0	0	3000	0	3000	3000	0	0	0	0	0	3000	0	0	0	0	0	0	0	0	0	0	0	0	0	0	0	0	0	0	0	0	0	0	0	0	0	3000	3000	0	0
	3000	0	0	3000	0	0	3000	0	0	0	0	0	3000	0	0	0	0	0	0	0	0	0	0	0	3000	0	0	0	0	3000	0	0	0	0	0	0	0	0	0	0	3000	0	0	3000	0	0	0	0	0
	0	0	0	0	0	0	0	0	3000	0	3000	0	0	0	3000	0	0	0	0	0	0	0	0	0	3000	0	3000	0	0	0	0	0	0	0	0	0	0	3000	0	0	0	0	0	0	0	0	3000	0	0
	0	0	6000	0	0	0	0	0	0	0	0	0	6000	0	0	3000	0	3000	0	0	0	0	0	0	0	0	0	0	3000	0	0	0	0	0	0	0	3000	3000	0	3000	0	0	3000	3000	0	0	0	0	3000
	3000	3000	0	0	0	0	0	0	0	3000	0	0	3000	0	0	0	0	0	3000	0	0	0	3000	3000	0	3000	0	0	0	0	0	0	0	0	0	0	0	0	0	0	0	0	3000	0	3000	3000	0	0	0
	0	0	0	0	0	0	0	0	0	0	3000	0	0	0	0	0	0	0	0	3000	0	0	3000	0	0	0	0	3000	0	0	0	0	3000	0	0	0	0	0	3000	0	3000	0	0	0	3000	0	0	3000	3000
	0	0	0	3000	0	6000	0	0	0	0	0	0	0	0	0	0	3000	0	0	3000	0	0	0	0	0	0	0	0	0	0	0	3000	0	3000	3000	0	0	0	0	0	0	0	0	0	3000	3000	0	0	0
	0	0	0	0	0	0	0	0	0	0	0	0	0	3000	0	0	3000	0	3000	0	0	0	0	0	0	0	0	0	3000	0	0	3000	0	0	0	0	0	0	3000	0	0	0	0	0	0	0	0	0	0
	0	0	0	0	0	0	3000	0	0	0	0	0	0	0	0	3000	0	6000	3000	0	6000	0	0	0	0	3000	0	3000	0	0	0	0	0	0	0	3000	0	0	0	0	0	0	0	0	0	0	3000	0	0
	0	0	0	0	0	3000	3000	0	0	0	0	0	0	0	0	0	0	0	0	0	0	3000	3000	0	0	0	0	0	0	0	0	0	0	0	0	0	0	3000	3000	0	0	0	0	3000	0	0	0	0	0
	3000	0	0	0	0	0	0	3000	0	0	0	0	0	0	0	0	6000	0	0	0	3000	0	0	0	0	0	0	0	0	0	0	3000	6000	0	0	3000	0	0	3000	0	0	0	3000	0	3000	0	0	3000	3000
	3000	0	0	0	0	0	0	0	0	0	0	0	0	3000	0	0	3000	0	0	0	0	0	0	0	0	0	0	0	3000	0	6000	0	0	0	0	0	3000	0	0	0	0	3000	0	0	0	0	0	0	0
	0	3000	0	3000	0	3000	0	0	0	0	0	0	0	0	0	3000	0	0	0	0	0	0	3000	0	0	3000	3000	0	3000	0	0	0	0	3000	0	0	0	3000	3000	0	0	0	0	3000	0	3000	0	0	3000
	3000	0	3000	6000	0	0	0	0	0	3000	0	0	0	3000	0	0	0	0	0	0	0	0	0	3000	0	0	0	0	0	0	3000	0	0	0	0	0	3000	0	0	0	3000	0	3000	0	0	0	0	0	0
	0	0	0	0	0	0	0	0	0	3000	3000	3000	0	0	0	6000	0	0	0	0	0	0	0	3000	0	0	0	3000	0	0	0	6000	3000	0	0	0	0	0	0	0	0	0	0	0	3000	0	0	3000	3000
	0	0	0	0	6000	0	0	0	0	0	0	3000	0	0	0	0	0	0	3000	0	0	0	0	0	0	0	0	3000	0	3000	0	0	0	0	0	0	0	0	0	0	0	0	0	0	0	0	0	0	0
	0	0	0	0	0	0	0	0	3000	0	0	0	3000	0	0	3000	3000	0	0	6000	0	0	0	0	0	0	0	0	0	0	0	3000	0	0	0	0	3000	0	3000	0	0	0	0	0	3000	3000	0	0	0
	0	0	3000	0	0	0	0	0	0	0	0	3000	0	0	0	0	0	0	0	0	0	0	0	0	0	0	0	0	0	0	0	0	3000	6000	3000	0	0	6000	0	0	0	0	3000	0	3000	0	3000	3000	0
	0	0	0	0	0	0	0	0	0	3000	0	0	0	0	0	0	0	0	0	0	0	6000	0	0	0	3000	3000	0	3000	0	0	0	0	0	0	0	0	0	0	6000	0	0	0	0	3000	3000	0	0	3000
	0	0	0	0	0	0	0	0	0	0	0	0	3000	0	0	0	0	3000	0	0	0	0	0	0	0	0	0	0	0	0	0	0	0	0	0	0	0	0	0	0	0	0	0	0	0	3000	0	0	0
	0	0	0	0	0	0	0	3000	3000	3000	0	3000	0	0	0	0	0	3000	0	0	0	0	0	0	0	3000	0	0	3000	0	3000	0	3000	0	0	0	3000	0	3000	0	0	3000	0	3000	3000	0	0	0	0
	0	3000	0	0	0	0	0	0	0	0	0	0	0	3000	3000	3000	0	0	3000	0	0	0	0	3000	0	0	0	3000	0	3000	3000	0	0	3000	0	0	0	3000	3000	0	9000	0	0	0	0	0	3000	0	0
	0	0	0	0	0	3000	0	0	0	0	0	0	0	0	0	3000	3000	0	0	0	3000	0	0	0	0	0	0	0	0	0	0	0	0	0	3000	0	0	0	3000	0	0	0	0	0	0	0	0	0	0
	3000	3000	0	0	0	0	3000	0	0	0	0	0	3000	6000	0	0	0	0	0	0	0	0	0	3000	0	0	3000	0	0	0	0	0	0	6000	0	3000	0	0	0	0	0	0	0	0	0	0	3000	0	3000
	3000	0	3000	3000	0	0	0	0	0	0	0	0	0	0	0	0	0	0	0	3000	0	0	0	0	0	0	3000	3000	0	0	0	0	3000	3000	0	0	0	0	0	0	3000	0	0	0	0	3000	0	6000	0
	0	0	0	0	0	0	0	3000	0	0	0	0	0	0	0	0	0	0	0	3000	0	3000	0	0	0	0	0	0	0	0	0	0	0	0	0	3000	0	0	0	3000	0	0	3000	3000	3000	0	3000	0	0
	0	0	0	0	0	0	0	0	3000	0	0	0	0	0	0	0	0	0	0	0	0	0	0	0	0	0	0	0	0	3000	0	0	0	0	0	3000	0	0	0	0	0	0	0	0	0	0	0	0	0
	0	3000	0	0	0	0	0	0	0	0	0	0	0	0	0	0	3000	0	0	0	0	0	0	0	0	0	0	3000	0	0	3000	0	3000	3000	0	3000	0	0	0	3000	0	0	6000	0	0	3000	0	0	0
	0	0	0	0	0	0	0	0	0	0	0	0	0	3000	0	0	0	0	0	0	0	0	0	3000	0	0	0	0	0	3000	0	0	0	0	0	0	0	3000	0	0	0	0	3000	0	0	0	0	0	0
	0	0	3000	0	0	3000	0	0	0	0	3000	3000	0	0	0	0	0	0	3000	0	0	0	0	0	3000	3000	0	3000	0	0	0	0	0	0	3000	3000	0	0	0	0	0	0	0	3000	0	0	0	3000	0
	0	0	3000	0	0	0	0	0	0	0	0	3000	0	0	0	3000	0	0	0	0	0	0	0	0	0	0	0	3000	0	0	0	0	3000	0	0	0	0	3000	0	0	0	0	0	3000	0	0	0	0	0
	3000	0	0	0	0	0	3000	0	6000	0	0	0	0	3000	3000	0	0	3000	0	0	0	0	0	0	0	0	0	0	0	0	0	0	0	0	0	3000	0	0	3000	0	0	0	0	0	0	3000	0	0	0
	3000	0	0	0	0	0	0	0	0	0	0	0	0	0	0	0	3000	0	0	0	0	0	0	3000	0	3000	0	0	0	0	0	0	0	0	0	3000	0	3000	0	0	0	0	0	0	0	0	0	3000	3000
	0	0	0	0	0	0	3000	0	0	0	0	0	0	0	0	0	0	0	0	0	0	0	3000	3000	0	0	0	0	0	3000	0	0	0	0	0	3000	0	0	0	0	0	0	0	3000	0	0	0	0	3000
	0	0	0	0	0	0	0	0	0	3000	3000	0	3000	0	3000	0	3000	0	0	0	0	0	0	0	0	0	0	0	0	0	0	0	0	0	0	0	0	3000	0	0	0	0	0	0	0	6000	3000	0	3000
	0	0	0	0	3000	0	0	0	0	0	0	0	3000	3000	0	0	0	0	6000	0	0	0	0	0	0	0	0	0	0	0	0	3000	0	0	0	0	6000	3000	0	0	0	0	0	3000	0	0	0	0	0
	0	0	0	0	3000	0	0	0	0	0	6000	0	0	0	3000	0	0	0	0	6000	0	0	0	0	0	0	0	0	0	0	3000	0	3000	3000	3000	0	0	0	0	0	0	0	0	0	0	0	0	3000	3000
	0	0	0	0	0	0	0	0	0	3000	0	0	0	3000	0	0	0	0	3000	3000	0	0	3000	0	0	0	0	0	0	0	0	0	6000	0	0	0	0	3000	3000	6000	3000	0	0	0	6000	0	0	3000	0
	0	3000	0	0	0	0	3000	0	3000	0	0	0	0	3000	0	0	6000	0	0	0	3000	0	0	0	3000	0	0	0	0	0	0	0	0	0	3000	0	3000	0	0	3000	0	6000	0	0	0	0	0	6000	0
	0	0	0	0	0	0	0	0	0	0	6000	0	0	0	0	6000	0	0	0	3000	0	0	0	0	3000	0	0	3000	3000	0	3000	0	0	0	0	0	0	0	0	0	0	3000	0	3000	0	0	0	6000	6000
	0	0	0	0	0	0	0	0	0	0	0	0	0	0	0	0	0	0	0	0	3000	0	0	0	0	0	0	0	0	0	0	0	0	3000	0	0	0	0	0	0	0	0	0	3000	3000	0	3000	0	9000
	0	0	3000	0	0	0	0	3000	0	0	0	0	0	3000	0	0	0	0	3000	0	0	0	3000	0	0	0	0	0	0	0	0	3000	0	0	0	0	0	0	0	0	0	0	0	0	0	6000	0	12000	6000
	3000	0	3000	6000	0	0	0	0	0	3000	0	0	0	0	0	0	0	0	0	3000	0	3000	0	0	0	0	3000	0	0	3000	3000	0	0	0	0	0	0	0	3000	0	0	0	3000	0	3000	3000	0	6000	12000
	0	0	3000	0	0	3000	3000	0	0	0	3000	3000	0	0	0	0	6000	0	0	0	0	0	0	3000	0	0	3000	0	0	0	0	0	0	0	0	0	0	3000	0	0	3000	6000	3000	0	3000	6000	0	3000	6000
	0	0	0	0	0	0	3000	0	0	0	0	0	0	0	0	0	0	0	0	0	3000	0	0	3000	0	0	0	0	0	3000	0	0	0	3000	0	0	6000	0	0	0	0	3000	3000	3000	6000	9000	15000	15000	27000
	3000	0	0	0	0	0	0	0	0	0	0	3000	0	0	0	0	0	3000	0	0	0	3000	0	3000	0	0	0	0	0	0	0	0	0	0	0	3000	0	0	3000	0	6000	0	3000	0	3000	0	12000	21000	45000
	0	3000	0	0	0	3000	3000	0	0	3000	0	0	0	0	0	0	3000	3000	0	0	0	0	0	0	0	0	0	0	0	0	0	0	3000	0	0	0	3000	3000	0	0	6000	0	0	3000	9000	3000	21000	30000	33000
	0	0	6000	0	0	0	0	0	0	0	0	6000	3000	3000	0	3000	0	0	0	0	0	0	0	0	0	3000	0	0	0	0	3000	0	0	3000	0	3000	0	6000	0	3000	0	3000	6000	6000	12000	15000	27000	33000	45000
	0	3000	0	3000	0	0	3000	0	0	0	0	0	0	3000	0	0	3000	0	3000	0	0	6000	0	0	0	3000	3000	0	0	0	0	3000	0	0	0	0	0	0	3000	6000	3000	6000	6000	6000	18000	21000	36000	33000	63000
	0	0	0	0	0	0	0	0	3000	3000	0	0	0	0	0	0	3000	3000	0	0	0	0	3000	0	3000	0	0	0	0	0	0	0	0	0	0	0	3000	0	0	3000	6000	6000	9000	18000	15000	36000	51000	48000	54000
	0	0	0	0	0	0	0	0	0	0	0	0	0	0	0	0	0	3000	0	0	0	0	0	0	0	0	0	0	3000	3000	0	0	0	3000	0	0	0	3000	0	6000	6000	12000	12000	24000	30000	36000	42000	54000	54000
	3000	0	0	0	0	0	0	0	0	0	0	0	0	0	0	0	3000	0	0	0	0	0	0	3000	0	3000	0	0	0	0	0	0	0	3000	0	3000	6000	0	6000	9000	12000	9000	27000	27000	33000	27000	42000	42000	78000
	0	0	0	0	0	0	0	0	3000	0	0	0	0	0	0	3000	0	0	3000	0	0	3000	3000	0	0	0	0	0	0	0	0	0	0	3000	0	0	3000	3000	0	3000	24000	15000	18000	21000	45000	54000	48000	81000	84000
	0	0	0	0	0	3000	0	0	0	0	3000	0	0	0	3000	0	0	0	0	0	0	0	0	0	0	0	0	0	0	0	3000	3000	0	0	3000	0	0	3000	6000	3000	6000	21000	36000	30000	51000	72000	84000	75000	90000
	0	0	0	0	0	3000	0	0	0	0	0	0	3000	0	0	0	0	0	0	0	0	0	0	0	0	0	0	3000	0	0	0	0	0	0	0	0	6000	3000	6000	12000	15000	24000	51000	66000	72000	96000	54000	81000	90000
	0	0	0	0	0	0	0	0	0	0	0	3000	0	0	0	0	0	0	0	0	0	0	0	0	0	0	3000	0	3000	0	0	0	3000	0	0	0	0	6000	6000	21000	27000	24000	39000	69000	69000	66000	60000	90000	111000
	0	0	3000	0	0	0	0	0	0	3000	0	0	0	0	0	0	0	0	0	0	0	0	0	0	3000	0	0	0	0	0	0	0	3000	3000	0	0	3000	3000	3000	9000	33000	24000	51000	36000	51000	90000	66000	93000	120000
	0	0	0	0	0	0	0	0	0	0	0	3000	0	0	0	0	0	0	0	0	0	0	0	0	0	0	0	0	0	0	0	0	0	0	0	3000	3000	0	18000	15000	45000	39000	72000	54000	84000	57000	72000	105000	105000
	0	0	0	0	0	6000	0	0	0	0	0	0	0	0	0	6000	0	0	0	0	0	0	0	0	0	0	0	0	3000	0	0	3000	0	3000	6000	0	3000	9000	18000	15000	33000	54000	75000	75000	57000	84000	84000	81000	114000
	0	0	3000	6000	0	3000	3000	3000	0	0	0	0	0	3000	3000	3000	0	6000	0	0	3000	3000	0	0	0	0	0	0	3000	3000	0	0	6000	0	3000	9000	9000	12000	24000	36000	21000	51000	60000	84000	102000	75000	93000	108000	108000
	0	3000	0	0	0	0	0	0	0	0	3000	0	0	0	0	0	0	6000	0	0	0	0	3000	0	0	3000	3000	0	0	0	0	6000	3000	3000	6000	3000	6000	6000	24000	15000	66000	51000	60000	78000	105000	60000	108000	99000	75000
	0	0	0	0	3000	0	0	0	0	0	0	0	0	3000	0	3000	0	0	0	0	0	0	0	0	0	0	0	0	0	0	0	3000	3000	0	12000	18000	6000	18000	24000	27000	39000	54000	75000	93000	69000	99000	90000	96000	105000
	0	0	0	0	0	0	0	0	0	3000	0	0	0	0	0	0	0	0	0	0	3000	3000	3000	0	0	0	3000	3000	0	0	0	3000	0	0	0	15000	3000	24000	36000	39000	51000	60000	36000	69000	72000	105000	78000	57000	102000
	0	3000	0	0	0	0	0	0	0	0	0	0	0	6000	0	0	0	0	0	0	3000	0	3000	0	3000	0	0	0	6000	0	0	0	0	3000	3000	12000	9000	15000	30000	21000	45000	99000	93000	69000	96000	72000	90000	84000	93000
	0	0	3000	0	0	3000	0	0	0	3000	0	3000	0	3000	0	3000	0	0	3000	0	0	3000	0	0	0	0	3000	0	0	0	0	0	3000	0	0	15000	24000	27000	24000	36000	42000	63000	63000	75000	57000	102000	99000	75000	84000
	0	0	0	3000	0	0	0	0	0	0	0	0	0	0	0	0	0	0	0	0	0	3000	0	0	0	0	0	0	0	0	0	0	3000	9000	3000	12000	24000	45000	39000	36000	72000	45000	75000	60000	105000	96000	99000	105000	87000
	0	0	6000	0	0	0	0	0	0	0	3000	0	0	0	0	9000	0	0	0	0	0	0	0	0	0	0	0	0	0	3000	0	6000	0	9000	6000	9000	24000	18000	36000	60000	60000	42000	93000	69000	42000	75000	66000	96000	75000
	0	0	0	0	0	3000	0	0	0	3000	0	0	3000	0	0	0	0	3000	0	0	3000	0	0	0	3000	0	0	0	0	0	0	0	0	3000	9000	6000	21000	27000	36000	54000	69000	99000	81000	69000	84000	72000	99000	81000	66000
	0	0	0	0	0	0	3000	0	0	0	0	0	0	0	0	0	0	0	0	0	3000	0	0	0	0	3000	0	0	0	0	3000	3000	0	0	15000	12000	18000	57000	36000	51000	66000	57000	78000	96000	75000	63000	75000	78000	99000
	0	3000	3000	0	0	0	0	0	0	0	0	0	0	0	3000	0	0	0	3000	0	0	0	0	0	0	0	0	3000	0	0	0	0	3000	15000	12000	9000	30000	30000	60000	24000	66000	63000	99000	120000	105000	81000	84000	120000	87000
	0	0	3000	0	0	0	0	0	0	0	0	0	0	0	0	0	0	0	3000	3000	3000	0	0	0	3000	0	0	0	0	0	3000	6000	3000	9000	9000	15000	9000	51000	39000	75000	75000	87000	69000	114000	87000	90000	81000	96000	81000
	0	3000	0	3000	0	0	0	0	0	0	0	0	0	0	0	0	0	0	0	0	0	0	0	0	0	3000	0	0	3000	3000	3000	9000	3000	9000	18000	18000	27000	45000	45000	69000	84000	66000	105000	99000	117000	96000	96000	114000	75000
	0	0	0	0	0	0	0	0	3000	3000	0	0	0	0	0	0	3000	3000	0	0	0	0	0	3000	0	3000	0	0	0	0	0	6000	3000	6000	24000	21000	39000	75000	75000	66000	105000	90000	99000	72000	99000	90000	123000	93000	111000
	0	0	0	0	3000	0	0	0	6000	0	0	0	0	0	0	0	0	0	0	3000	0	0	0	0	3000	3000	0	0	3000	0	6000	6000	6000	6000	18000	54000	42000	93000	81000	72000	69000	96000	108000	108000	72000	117000	96000	93000	96000
	0	0	3000	3000	0	0	0	0	3000	0	0	3000	0	0	0	3000	0	0	3000	0	6000	0	0	0	0	0	0	0	3000	3000	3000	18000	18000	18000	27000	60000	60000	99000	87000	90000	102000	102000	111000	99000	111000	84000	126000	66000	111000
	0	0	6000	0	0	0	0	0	0	0	0	3000	0	0	0	0	3000	0	0	0	0	0	0	0	0	0	3000	0	3000	6000	9000	9000	18000	27000	45000	51000	81000	51000	87000	90000	105000	117000	93000	120000	108000	99000	87000	72000	69000
	0	0	0	0	0	0	0	0	0	0	0	0	0	3000	0	0	0	0	0	0	0	0	3000	0	0	0	3000	0	0	6000	6000	6000	27000	27000	45000	51000	78000	48000	114000	108000	111000	87000	105000	90000	117000	108000	96000	81000	87000
	0	0	3000	3000	0	0	0	0	0	0	3000	0	3000	0	0	0	0	0	0	0	0	0	3000	0	0	6000	9000	6000	6000	12000	12000	21000	27000	27000	51000	72000	84000	72000	90000	87000	111000	123000	105000	129000	93000	72000	84000	102000	72000
	3000	0	0	0	0	3000	0	3000	0	3000	0	0	0	0	0	0	0	3000	0	0	0	0	0	0	0	0	0	6000	6000	3000	12000	24000	54000	45000	81000	72000	87000	72000	87000	93000	99000	93000	108000	96000	63000	75000	81000	105000	78000
	0	0	0	0	0	0	3000	3000	0	0	0	0	0	0	0	0	0	3000	0	0	0	0	0	3000	0	3000	3000	18000	0	0	15000	33000	57000	57000	87000	63000	90000	78000	99000	111000	96000	93000	99000	87000	105000	90000	120000	90000	78000
	0	3000	0	0	3000	0	0	0	0	0	0	3000	0	0	0	0	0	0	0	0	3000	0	3000	0	0	6000	6000	9000	6000	12000	24000	33000	54000	57000	63000	75000	66000	75000	75000	90000	84000	102000	54000	99000	114000	129000	105000	144000	84000
	0	0	0	0	0	0	0	3000	0	0	0	0	0	3000	0	0	0	0	0	0	0	0	3000	6000	0	3000	18000	15000	12000	9000	48000	42000	57000	72000	81000	72000	63000	75000	87000	75000	84000	102000	117000	66000	75000	81000	120000	81000	90000
	0	0	0	0	0	0	0	0	0	0	0	0	0	0	0	0	0	0	3000	0	0	0	6000	3000	3000	12000	6000	21000	27000	33000	33000	66000	84000	39000	72000	54000	54000	75000	81000	90000	96000	111000	105000	117000	69000	96000	93000	123000	93000
	0	0	0	0	0	0	0	0	0	0	0	0	3000	0	0	0	0	0	0	0	3000	0	3000	12000	0	6000	6000	24000	42000	42000	60000	75000	75000	96000	69000	69000	69000	81000	75000	96000	105000	78000	129000	105000	72000	72000	105000	84000	105000
	0	0	0	3000	0	0	0	0	6000	0	3000	0	0	3000	0	0	0	0	0	6000	6000	3000	9000	15000	6000	24000	12000	27000	45000	42000	93000	60000	66000	93000	63000	99000	78000	90000	114000	87000	69000	81000	105000	111000	102000	87000	105000	102000	87000
	0	0	0	0	0	0	0	0	0	0	0	0	0	0	0	0	0	0	3000	3000	3000	0	0	9000	6000	24000	21000	39000	72000	48000	42000	78000	66000	81000	102000	66000	69000	93000	90000	90000	111000	75000	69000	84000	87000	72000	78000	96000	96000
	0	0	0	0	0	3000	0	0	0	0	0	0	0	0	0	0	0	0	3000	0	6000	3000	3000	3000	6000	18000	30000	48000	60000	51000	69000	57000	99000	108000	90000	87000	84000	96000	66000	75000	108000	72000	102000	99000	111000	93000	111000	90000	78000
	0	3000	0	3000	0	0	0	0	0	0	0	0	3000	6000	0	3000	0	0	3000	6000	3000	0	21000	6000	12000	39000	57000	78000	81000	45000	84000	93000	81000	69000	96000	60000	90000	111000	78000	78000	93000	114000	102000	117000	99000	108000	120000	84000	105000
	0	0	3000	0	3000	0	0	0	0	0	0	0	0	0	0	0	3000	0	0	0	9000	12000	15000	12000	36000	36000	57000	78000	111000	66000	72000	99000	117000	102000	90000	105000	78000	96000	123000	105000	87000	78000	102000	99000	93000	66000	108000	123000	63000
	0	0	0	0	3000	0	0	0	0	0	0	0	0	3000	0	3000	0	6000	0	3000	12000	24000	18000	27000	42000	48000	63000	57000	81000	90000	84000	114000	108000	111000	87000	78000	81000	63000	93000	105000	114000	87000	108000	111000	99000	132000	129000	114000	141000
	3000	3000	0	0	0	0	0	0	0	0	0	3000	0	3000	0	6000	0	6000	3000	9000	15000	30000	30000	39000	45000	42000	78000	60000	96000	96000	114000	102000	81000	96000	117000	90000	96000	99000	114000	87000	81000	105000	105000	114000	90000	96000	129000	120000	108000
	0	0	0	0	3000	0	0	0	0	0	0	0	0	0	0	6000	3000	9000	12000	6000	24000	33000	45000	54000	87000	75000	93000	90000	96000	96000	135000	93000	99000	96000	120000	78000	84000	105000	90000	99000	93000	90000	111000	96000	99000	75000	108000	93000	126000
	0	0	3000	0	0	3000	0	0	0	0	0	0	0	0	3000	6000	9000	3000	12000	15000	27000	21000	48000	48000	63000	72000	93000	93000	87000	111000	114000	90000	129000	84000	111000	87000	111000	102000	81000	114000	111000	78000	87000	96000	114000	99000	123000	111000	129000
	0	0	0	0	0	0	0	0	0	0	0	0	0	0	6000	9000	3000	12000	15000	15000	21000	36000	72000	57000	84000	96000	102000	63000	93000	99000	114000	117000	129000	72000	123000	96000	72000	99000	81000	72000	93000	90000	120000	81000	93000	93000	90000	111000	84000
	0	3000	0	0	0	0	0	3000	0	0	0	0	0	0	3000	12000	3000	6000	18000	45000	45000	54000	84000	81000	96000	87000	87000	120000	90000	93000	87000	78000	108000	111000	105000	99000	84000	81000	66000	72000	108000	78000	114000	93000	102000	87000	129000	90000	132000
	0	0	6000	0	0	0	0	3000	0	0	0	0	0	6000	3000	12000	15000	12000	24000	54000	54000	72000	81000	102000	99000	102000	102000	81000	108000	123000	129000	93000	108000	75000	96000	102000	75000	54000	72000	99000	96000	78000	81000	108000	102000	90000	84000	99000	75000
	3000	0	0	0	3000	0	0	0	0	0	3000	0	6000	0	0	6000	21000	24000	42000	66000	30000	90000	72000	87000	96000	129000	111000	93000	102000	120000	132000	69000	66000	81000	105000	99000	96000	135000	129000	138000	99000	87000	102000	135000	69000	114000	114000	99000	102000
	0	0	0	0	0	0	0	0	0	3000	0	0	0	3000	12000	9000	15000	15000	39000	51000	60000	78000	69000	75000	72000	123000	123000	126000	114000	123000	132000	126000	81000	111000	93000	96000	117000	81000	84000	87000	81000	123000	90000	72000	84000	81000	123000	57000	111000
	0	0	0	3000	0	0	0	0	0	0	0	0	0	3000	3000	6000	9000	21000	51000	66000	48000	69000	84000	99000	90000	114000	117000	174000	114000	108000	126000	93000	120000	105000	117000	90000	99000	99000	126000	126000	117000	114000	114000	90000	117000	93000	108000	117000	81000
	0	3000	3000	0	0	0	3000	0	0	6000	3000	0	0	0	6000	6000	12000	21000	42000	39000	69000	60000	114000	111000	114000	81000	105000	96000	111000	117000	114000	111000	138000	135000	120000	99000	144000	129000	99000	111000	120000	105000	96000	87000	129000	93000	120000	93000	96000
	0	0	0	0	0	3000	0	0	3000	0	0	6000	3000	3000	3000	3000	12000	15000	15000	30000	60000	63000	96000	111000	93000	78000	99000	114000	102000	111000	105000	117000	135000	129000	93000	126000	111000	96000	102000	87000	111000	111000	132000	111000	99000	114000	105000	120000	81000
	0	3000	3000	0	0	0	0	0	0	0	0	3000	0	3000	0	9000	15000	18000	18000	21000	30000	42000	93000	81000	60000	75000	87000	135000	75000	84000	111000	108000	117000	138000	135000	132000	96000	111000	114000	105000	90000	111000	102000	123000	105000	87000	108000	108000	108000
	3000	0	0	0	0	0	0	0	3000	0	0	3000	0	3000	3000	0	3000	3000	9000	15000	27000	57000	87000	78000	51000	102000	72000	72000	90000	111000	84000	105000	90000	123000	135000	132000	114000	99000	144000	96000	102000	105000	144000	99000	129000	81000	129000	120000	111000
	0	0	0	0	0	0	0	0	0	3000	0	0	3000	0	0	0	3000	9000	21000	9000	33000	33000	42000	51000	48000	45000	102000	57000	99000	117000	81000	105000	135000	141000	120000	162000	108000	114000	123000	147000	123000	156000	171000	114000	96000	135000	114000	114000	99000
	0	3000	0	0	3000	0	0	0	0	0	0	0	0	0	0	0	3000	9000	3000	6000	12000	15000	33000	27000	48000	57000	66000	66000	87000	108000	99000	90000	102000	132000	126000	144000	156000	153000	150000	117000	138000	117000	165000	120000	153000	120000	117000	150000	99000
	0	0	0	0	3000	0	0	0	0	3000	0	0	0	0	0	3000	3000	0	3000	3000	6000	3000	27000	15000	33000	54000	45000	42000	102000	90000	75000	123000	96000	165000	117000	102000	156000	141000	171000	123000	135000	123000	147000	108000	132000	108000	135000	114000	117000
	0	3000	0	0	0	0	6000	0	0	0	0	0	0	0	3000	0	0	3000	0	6000	6000	0	24000	36000	24000	54000	45000	24000	60000	69000	93000	99000	132000	108000	105000	129000	111000	105000	147000	132000	126000	117000	108000	129000	132000	120000	114000	114000	153000
	0	0	0	0	0	3000	0	3000	0	0	0	3000	0	0	0	0	3000	0	0	0	0	12000	24000	15000	30000	9000	54000	51000	90000	48000	72000	87000	99000	87000	99000	90000	105000	93000	111000	129000	129000	126000	123000	153000	153000	138000	117000	120000	111000
	0	0	3000	0	0	0	0	0	0	0	0	0	0	0	0	0	0	0	0	0	0	9000	0	6000	12000	21000	30000	33000	27000	69000	45000	60000	81000	108000	81000	81000	102000	90000	120000	87000	120000	132000	129000	111000	177000	126000	138000	96000	129000
	0	0	0	0	0	0	0	0	0	0	0	0	3000	0	0	0	0	0	0	0	0	0	0	0	6000	6000	21000	24000	27000	42000	57000	42000	42000	45000	48000	57000	75000	78000	96000	111000	114000	96000	135000	111000	144000	138000	156000	150000	156000
	0	0	0	0	0	0	0	0	0	3000	3000	3000	0	0	0	0	0	0	0	0	0	0	0	3000	3000	3000	9000	12000	9000	21000	51000	30000	54000	48000	48000	54000	72000	96000	93000	126000	132000	114000	111000	123000	162000	177000	153000	102000	147000
	0	0	0	0	3000	0	0	0	0	0	3000	0	9000	0	0	0	0	3000	3000	0	0	3000	0	0	3000	0	3000	12000	15000	21000	27000	42000	51000	27000	39000	51000	57000	57000	63000	111000	105000	111000	129000	129000	99000	186000	138000	132000	204000
	0	0	0	0	0	0	3000	0	0	0	0	0	0	3000	0	0	0	0	0	0	3000	0	0	0	3000	0	0	6000	6000	9000	21000	12000	27000	42000	33000	48000	39000	36000	57000	78000	69000	105000	87000	105000	126000	153000	168000	165000	141000
	0	3000	0	3000	0	0	0	3000	0	0	0	0	0	0	0	0	0	0	0	0	0	0	3000	3000	0	0	3000	3000	9000	12000	3000	6000	9000	15000	21000	33000	24000	27000	39000	75000	78000	75000	108000	90000	126000	132000	132000	138000	108000
	3000	0	0	0	0	0	0	0	0	3000	0	0	0	3000	3000	6000	0	0	0	0	0	3000	0	3000	0	0	0	3000	6000	3000	3000	9000	6000	21000	15000	12000	27000	60000	45000	30000	51000	72000	126000	87000	105000	90000	144000	159000	132000
	0	6000	0	3000	0	3000	3000	0	0	0	6000	0	0	3000	3000	0	0	0	0	0	6000	0	6000	3000	0	0	0	0	0	0	3000	3000	6000	12000	18000	12000	9000	12000	33000	27000	60000	63000	96000	69000	102000	147000	120000	144000	108000
	0	3000	0	0	0	3000	3000	0	3000	0	3000	0	0	0	0	0	0	0	6000	0	3000	3000	3000	0	0	0	0	0	0	0	3000	3000	0	9000	6000	12000	6000	12000	18000	24000	39000	51000	60000	63000	90000	96000	111000	126000	126000
	0	3000	0	0	0	6000	0	0	0	0	0	0	0	6000	0	0	0	0	0	0	3000	6000	0	0	0	3000	0	3000	0	0	0	0	3000	3000	0	0	15000	9000	30000	15000	9000	27000	48000	57000	57000	93000	84000	162000	153000
	0	0	0	3000	0	0	0	0	0	0	0	0	0	0	0	0	0	0	0	3000	0	0	0	3000	0	0	0	0	6000	0	3000	0	0	3000	3000	3000	6000	3000	9000	27000	18000	21000	51000	48000	87000	48000	60000	69000	108000
	0	0	0	0	0	0	0	0	3000	0	0	6000	0	3000	0	0	0	0	0	0	0	0	0	3000	0	0	0	0	3000	0	0	0	0	0	6000	0	3000	0	3000	6000	24000	24000	51000	33000	57000	45000	39000	63000	99000
	0	0	3000	0	0	0	0	0	0	0	0	0	0	0	0	0	3000	0	0	0	3000	0	0	0	0	0	0	0	0	3000	0	0	3000	3000	0	3000	0	0	3000	3000	6000	15000	21000	30000	15000	36000	33000	51000	78000
	0	0	0	0	0	0	0	0	0	0	3000	0	0	0	3000	6000	0	0	0	0	3000	0	0	0	0	0	0	0	0	0	0	0	3000	0	0	0	0	6000	3000	0	6000	3000	9000	12000	21000	21000	36000	39000	60000
	0	0	0	0	0	0	3000	0	3000	0	0	0	3000	0	0	0	0	0	0	0	0	3000	3000	0	0	3000	0	0	0	0	0	0	3000	0	0	3000	0	9000	9000	0	0	6000	6000	15000	6000	9000	33000	39000	42000
	0	0	3000	3000	0	3000	6000	0	0	3000	3000	0	0	0	0	0	0	0	0	0	0	0	0	0	0	0	0	0	3000	0	0	0	0	0	3000	0	0	3000	0	3000	3000	0	0	6000	12000	24000	15000	12000	24000
	0	0	0	3000	0	0	0	0	0	0	0	0	0	0	0	3000	0	0	0	0	0	0	0	0	0	0	0	0	0	3000	0	0	0	0	0	3000	0	6000	0	0	0	0	3000	0	15000	6000	6000	12000	18000
	0	0	0	3000	0	0	0	0	0	0	0	0	3000	0	0	0	0	0	0	0	3000	3000	0	0	0	0	0	3000	0	0	3000	0	0	0	3000	0	0	0	0	3000	3000	0	3000	0	3000	12000	3000	3000	12000
	3000	0	0	3000	3000	0	0	0	0	0	0	0	0	0	0	0	0	0	0	0	0	0	3000	0	3000	3000	0	0	0	3000	3000	0	0	0	0	0	3000	3000	0	3000	0	0	0	0	0	0	3000	3000	6000
	0	0	0	0	0	0	0	0	0	0	3000	0	0	0	0	0	0	0	0	0	0	0	0	0	0	0	0	0	0	0	0	0	0	0	0	0	0	3000	0	3000	0	0	0	0	0	0	3000	6000	6000
	0	0	0	0	0	0	0	0	0	0	0	3000	3000	0	0	0	0	0	0	0	0	0	3000	0	0	3000	0	0	0	0	3000	0	0	0	0	0	0	0	0	0	0	0	0	0	0	3000	0	3000	0
	0	6000	0	0	0	0	0	0	0	0	0	0	0	0	0	0	0	0	0	0	0	0	0	0	0	0	3000	3000	0	0	0	0	0	0	0	0	0	3000	0	0	0	0	0	0	0	3000	0	0	3000
	0	0	0	0	0	0	0	0	0	0	0	0	0	0	0	0	3000	0	0	3000	0	0	0	3000	3000	0	0	3000	0	0	0	0	0	0	0	0	0	0	0	3000	0	3000	3000	0	0	0	6000	0	3000
	0	3000	0	0	0	0	0	0	0	0	0	0	0	3000	0	0	0	0	3000	0	3000	0	0	0	0	0	0	0	0	0	0	0	0	0	0	0	6000	3000	0	0	0	0	0	0	0	0	0	3000	0
	3000	0	0	0	0	0	0	0	0	0	0	0	0	0	0	0	0	0	0	0	0	0	0	0	0	0	0	0	0	0	0	0	3000	0	3000	0	0	3000	0	0	0	0	0	0	3000	0	0	0	0
	0	0	0	0	0	3000	0	0	0	0	0	0	0	6000	0	0	0	0	0	3000	0	0	3000	0	0	0	0	0	0	0	3000	0	0	3000	0	0	3000	0	0	0	0	0	0	0	0	0	0	0	0
	3000	0	3000	0	0	0	0	0	3000	0	0	0	0	0	0	0	3000	3000	0	3000	0	0	0	0	0	3000	0	0	0	0	0	0	0	0	0	0	0	0	0	0	3000	0	3000	0	0	0	0	0	0
	0	0	3000	0	0	0	0	0	0	0	3000	0	3000	0	0	0	0	0	0	0	0	0	0	0	0	0	0	3000	3000	0	0	0	0	0	0	3000	3000	0	0	0	3000	0	0	0	0	0	0	0	0
	0	0	0	0	0	0	0	0	0	0	0	0	0	0	0	0	0	3000	0	0	0	0	3000	0	0	0	0	0	0	3000	0	0	0	0	0	3000	0	0	0	0	0	0	3000	0	0	0	3000	0	0
	3000	0	0	0	0	0	0	0	0	0	0	0	0	0	0	0	3000	3000	0	0	0	0	0	0	0	0	0	0	0	0	0	0	3000	0	0	3000	3000	0	0	3000	3000	0	3000	0	0	0	0	0	0
	0	0	3000	0	0	0	0	0	0	0	0	0	3000	6000	0	0	0	0	0	3000	0	0	0	3000	0	0	0	0	0	0	0	0	0	0	0	0	0	6000	0	0	9000	0	0	3000	0	0	0	0	3000
	0	0	0	0	0	0	0	0	0	0	3000	3000	0	3000	0	0	0	0	0	0	0	0	0	3000	0	3000	0	0	0	0	0	3000	0	0	0	0	0	0	0	0	3000	0	0	0	0	0	0	0	0
	3000	0	0	0	0	3000	0	0	0	3000	0	0	0	3000	0	0	0	0	0	0	0	0	3000	0	0	0	0	0	0	3000	0	3000	0	3000	0	0	0	0	0	0	0	0	0	0	0	0	0	0	0
	0	0	0	6000	0	0	3000	0	0	0	0	3000	0	0	0	0	0	0	0	0	0	6000	3000	0	0	0	3000	0	0	0	3000	3000	0	3000	0	0	0	0	0	0	0	0	0	3000	0	0	0	0	0
	3000	0	0	0	0	0	0	3000	0	0	3000	0	0	3000	3000	0	0	0	0	0	0	0	0	0	0	0	0	0	0	0	0	0	3000	0	0	0	0	0	0	0	0	0	0	0	0	0	0	0	0
	0	0	0	0	0	0	3000	0	0	0	0	0	0	0	0	0	3000	0	0	0	3000	0	0	0	0	3000	0	0	0	0	3000	0	0	0	0	0	0	0	0	3000	3000	0	0	3000	3000	0	0	3000	0
	0	0	0	0	0	0	0	0	0	3000	0	0	0	3000	0	0	0	0	0	0	0	0	3000	0	0	0	0	0	3000	0	3000	0	0	3000	0	6000	0	0	0	0	0	0	0	0	0	0	0	0	0
	0	0	3000	3000	0	0	3000	0	3000	0	0	0	0	3000	0	0	0	0	0	0	0	3000	0	0	3000	0	0	0	0	0	0	0	0	0	0	0	0	0	0	0	3000	0	0	0	3000	0	0	0	0
	0	0	0	0	0	3000	3000	0	0	0	0	0	0	0	0	0	0	0	0	0	0	3000	0	0	0	0	0	3000	0	0	0	0	3000	0	0	3000	0	0	3000	0	0	3000	6000	0	3000	3000	0	6000	0
	0	0	0	3000	0	0	0	0	0	0	0	0	3000	0	0	0	0	3000	0	0	0	3000	0	0	0	0	0	0	0	0	0	0	0	0	0	0	0	0	0	0	0	3000	0	0	0	0	0	0	0
	0	0	3000	0	0	0	0	0	0	0	0	0	6000	0	0	0	3000	0	0	0	0	0	0	0	3000	0	0	0	3000	0	0	0	0	0	0	0	0	0	0	0	0	0	0	6000	0	0	0	0	0
	0	0	0	0	0	0	0	0	3000	0	0	0	3000	0	0	0	0	0	0	0	3000	0	0	0	3000	0	0	0	3000	0	0	0	3000	0	0	0	0	0	3000	0	3000	0	3000	3000	0	3000	0	0	0
	6000	0	0	0	0	0	0	0	0	3000	0	0	0	0	0	3000	0	0	0	0	0	0	0	0	0	3000	0	0	3000	0	0	0	0	6000	0	0	0	0	0	0	0	3000	3000	3000	0	3000	0	3000	0
	0	0	3000	3000	0	0	3000	0	0	0	0	3000	0	0	0	0	0	0	0	0	0	3000	0	0	0	3000	0	3000	0	0	0	0	0	0	0	0	0	0	0	0	3000	0	3000	0	0	3000	0	3000	6000
	0	0	0	0	0	0	0	0	0	0	0	3000	0	0	0	3000	0	0	0	0	0	0	0	0	0	0	0	0	0	0	0	0	0	0	0	0	0	0	0	0	3000	0	0	3000	0	0	0	3000	3000
	0	0	0	0	0	0	0	0	3000	0	3000	0	0	0	0	3000	3000	0	0	0	3000	0	0	0	0	0	0	0	0	0	0	0	0	0	0	0	0	0	3000	0	0	3000	0	0	0	3000	0	0	0
	0	3000	0	0	0	0	3000	0	0	0	3000	3000	3000	0	0	0	3000	0	0	0	0	0	0	3000	0	0	0	3000	0	0	0	0	0	3000	0	3000	0	0	0	0	0	0	0	0	0	0	0	0	0
	0	3000	0	0	0	0	0	0	0	0	0	0	0	0	3000	0	0	3000	0	0	6000	0	3000	3000	0	0	3000	0	0	0	0	0	0	0	0	0	0	0	0	0	0	3000	3000	0	0	0	0	0	0
	0	0	0	0	0	3000	0	0	3000	0	0	0	3000	0	0	3000	0	0	0	0	0	0	0	0	0	0	0	0	0	0	0	0	0	3000	0	0	3000	0	0	0	0	0	0	0	0	0	0	0	0
	0	0	3000	0	0	0	0	0	0	3000	0	3000	0	0	3000	0	0	0	0	3000	0	3000	0	0	0	0	0	0	0	0	0	0	0	0	0	0	0	0	0	3000	0	0	0	0	0	0	0	3000	0
	0	0	3000	0	0	0	0	0	0	0	0	3000	0	0	0	3000	0	0	0	0	0	0	0	0	0	0	0	0	0	0	0	0	0	0	0	0	0	0	0	0	0	0	0	0	3000	3000	0	0	0
	0	3000	0	0	0	0	0	0	0	0	0	3000	3000	0	0	0	0	0	0	3000	3000	0	0	0	3000	0	0	0	0	0	0	0	0	0	0	0	0	0	0	0	0	0	3000	6000	0	3000	0	0	0
	0	0	0	0	0	0	0	0	0	0	0	0	0	0	0	0	0	0	0	0	0	0	0	0	0	0	0	0	0	0	0	0	0	0	0	0	0	0	0	0	0	0	0	0	0	0	0	0	0
	0	0	0	0	0	0	6000	0	0	0	3000	0	0	0	0	0	3000	0	6000	0	3000	0	0	0	0	0	0	0	0	0	0	3000	0	3000	0	0	0	0	0	0	0	3000	0	3000	0	0	0	3000	0
	0	3000	0	0	0	0	0	0	0	0	0	0	0	0	0	0	0	0	0	0	0	0	0	0	0	0	0	0	0	0	0	3000	0	0	3000	0	0	0	0	3000	0	0	0	0	0	0	0	3000	3000
	0	0	3000	0	0	3000	0	0	3000	0	0	0	0	0	0	3000	0	0	0	6000	0	0	0	0	0	3000	0	3000	0	0	0	0	0	0	0	0	0	3000	3000	0	0	3000	0	3000	0	3000	0	0	0
	0	0	6000	0	0	0	0	0	3000	0	0	3000	0	0	3000	0	3000	0	0	3000	0	3000	0	0	0	0	0	0	0	0	0	0	6000	0	3000	0	3000	0	0	0	0	0	0	0	3000	0	0	3000	0
	0	0	3000	3000	0	6000	0	0	3000	0	0	0	0	0	0	3000	0	3000	0	0	0	0	0	0	3000	3000	0	0	0	0	3000	0	3000	0	0	3000	0	0	0	0	3000	0	0	0	0	3000	0	0	0
	0	0	0	3000	0	0	3000	0	0	0	0	0	3000	0	0	0	0	0	0	0	0	0	0	0	0	0	0	3000	0	0	0	0	0	3000	0	0	3000	0	0	0	0	0	0	0	0	0	0	0	0
	0	0	0	0	0	3000	0	0	0	0	0	0	0	0	0	0	0	0	0	3000	0	0	0	3000	0	0	0	0	0	3000	0	3000	3000	0	0	0	0	0	0	0	0	0	0	0	0	0	3000	0	0
	0	0	0	0	3000	3000	3000	0	0	0	3000	0	0	0	0	0	0	0	0	0	0	0	0	0	3000	0	3000	3000	0	0	0	0	0	0	0	0	6000	0	3000	0	3000	0	0	0	0	3000	3000	3000	0
	0	0	0	0	0	0	0	3000	0	0	0	0	0	0	3000	0	0	0	0	0	0	3000	0	0	3000	0	0	0	0	0	0	0	0	0	0	0	0	0	0	0	0	0	0	0	0	0	0	0	0
	0	0	3000	0	0	0	0	0	3000	0	0	0	0	6000	0	0	3000	0	0	3000	0	0	3000	0	0	0	0	0	9000	0	0	3000	0	0	0	0	0	0	0	0	0	0	0	3000	0	0	0	0	0
	0	0	0	0	0	0	0	0	0	0	0	0	0	3000	0	0	0	0	3000	3000	3000	0	0	0	3000	0	0	3000	0	0	3000	0	0	0	3000	0	3000	3000	0	0	0	3000	0	0	0	0	0	3000	3000
	3000	0	0	0	0	0	3000	0	3000	3000	0	0	0	0	0	0	0	0	0	0	0	3000	0	0	0	0	0	3000	0	0	0	0	0	0	0	0	0	0	0	3000	0	0	0	3000	0	0	0	0	0
	0	0	3000	0	0	3000	3000	3000	0	0	0	0	3000	3000	0	0	0	3000	0	0	0	3000	0	0	0	3000	0	0	0	0	0	0	6000	9000	0	3000	0	0	0	6000	6000	0	0	0	0	0	0	6000	0
	3000	3000	0	0	0	3000	0	0	0	6000	0	0	3000	0	0	0	0	0	0	3000	0	0	0	0	0	0	3000	0	0	3000	0	0	3000	0	0	0	3000	0	0	0	0	0	0	0	0	0	0	0	0
	0	0	0	0	0	6000	0	0	0	3000	3000	0	3000	3000	0	0	0	0	0	3000	0	0	0	0	0	0	0	0	0	0	0	6000	0	0	0	0	0	0	0	0	0	3000	0	3000	0	0	0	0	0
	0	3000	0	0	3000	3000	0	0	3000	0	0	0	0	0	0	0	0	0	0	0	0	0	0	0	0	0	0	0	3000	0	0	0	0	0	0	0	0	0	0	0	0	0	0	0	0	0	0	3000	0
	0	0	0	0	0	3000	3000	0	0	0	0	3000	0	0	3000	0	0	3000	0	3000	0	0	0	0	0	0	0	0	0	3000	0	0	0	0	0	3000	0	0	0	0	0	0	0	0	0	0	0	0	3000
	0	0	0	0	3000	0	0	0	0	0	0	0	0	0	0	0	0	0	3000	0	0	0	3000	0	0	0	0	0	0	0	3000	0	0	0	0	0	0	3000	0	0	0	3000	3000	0	0	0	3000	0	0
	0	0	3000	9000	0	0	0	0	0	0	0	0	0	0	0	0	0	0	0	0	3000	0	0	0	0	0	6000	0	0	0	0	0	0	0	0	3000	0	0	0	3000	0	0	0	0	0	3000	0	0	0
	0	0	0	0	0	3000	0	0	0	0	0	0	0	0	0	0	0	3000	0	0	0	3000	0	0	0	0	0	0	0	0	0	3000	3000	0	3000	0	0	0	0	0	0	0	3000	0	0	0	0	0	3000
	0	0	0	0	6000	0	0	0	0	0	0	0	0	0	0	0	0	3000	0	3000	0	0	0	3000	3000	0	0	0	0	0	0	3000	0	0	0	0	0	0	0	0	3000	0	0	0	0	0	0	0	6000
	6000	3000	0	0	3000	0	3000	0	0	0	0	0	0	3000	0	0	0	0	0	0	0	6000	0	0	3000	0	3000	0	3000	0	0	3000	0	3000	3000	0	0	0	0	0	0	0	0	0	0	0	0	3000	0
	3000	0	0	3000	0	0	0	0	3000	0	0	0	0	3000	0	0	0	0	0	0	0	3000	0	0	0	0	0	0	0	3000	0	0	0	0	0	0	3000	0	0	0	0	0	0	0	0	0	3000	0	0
	0	0	0	0	3000	3000	0	0	0	0	0	3000	0	0	0	0	0	0	0	0	0	0	0	0	0	0	0	0	9000	3000	0	0	0	0	0	0	0	0	0	0	0	0	0	3000	0	3000	3000	0	0
	0	0	0	0	3000	0	0	0	0	0	0	3000	3000	0	0	0	0	0	0	0	0	0	0	0	0	0	0	3000	0	3000	3000	0	3000	0	0	0	0	0	0	0	0	0	0	0	3000	0	0	0	0
	0	3000	0	0	0	0	0	0	0	3000	0	0	3000	0	0	0	3000	0	0	0	0	3000	0	0	0	0	3000	3000	3000	0	0	0	0	0	0	0	0	0	0	0	0	6000	3000	0	0	0	0	3000	0
	0	3000	0	0	0	3000	0	0	0	0	0	0	0	0	0	3000	0	0	3000	0	0	0	0	0	0	0	0	0	0	0	0	0	0	0	0	0	0	0	0	0	0	0	0	0	0	0	0	0	0
	0	0	0	0	3000	3000	0	0	0	0	0	0	3000	0	3000	0	0	0	0	0	3000	0	0	0	6000	0	0	0	0	3000	0	0	0	0	0	0	6000	0	3000	0	3000	0	0	0	0	0	0	0	0
	3000	0	6000	0	0	3000	3000	3000	0	3000	3000	3000	0	0	0	3000	0	0	0	0	0	0	0	0	0	0	0	0	3000	0	0	0	0	0	0	0	0	6000	3000	0	3000	0	0	0	3000	3000	0	0	0
	0	0	0	0	0	0	0	0	0	0	0	0	0	0	0	0	3000	0	0	0	0	0	3000	0	3000	0	0	0	0	0	0	0	0	0	0	3000	0	0	0	0	0	0	0	0	0	0	0	0	0
	0	0	0	0	3000	0	0	0	0	0	0	0	3000	0	0	0	0	0	3000	0	0	0	0	0	0	3000	0	0	0	0	3000	0	0	0	0	0	0	0	0	0	3000	0	3000	0	0	0	3000	0	3000
	0	0	0	0	0	0	3000	0	3000	0	0	3000	0	3000	0	0	0	3000	0	0	0	0	0	3000	0	3000	0	0	0	0	0	0	0	0	0	3000	0	0	0	0	0	3000	0	0	0	3000	3000	0	0
	0	0	0	0	0	0	3000	0	3000	0	0	0	3000	0	0	3000	0	0	0	0	0	0	6000	0	0	0	0	0	0	0	0	0	0	3000	3000	0	6000	0	3000	0	3000	0	0	0	0	0	0	0	3000
	0	0	0	0	0	0	0	0	0	0	3000	0	0	3000	0	3000	0	0	0	3000	0	0	0	0	0	0	0	0	6000	3000	0	0	0	0	0	3000	3000	0	0	3000	0	0	0	0	0	0	0	0	0
	3000	0	0	0	0	0	0	0	0	0	0	0	0	0	0	0	3000	0	3000	0	0	0	6000	3000	3000	0	0	0	0	0	0	3000	0	0	0	0	0	0	0	0	0	0	0	0	3000	0	0	0	3000
	0	0	0	3000	3000	0	3000	0	0	0	0	3000	0	0	0	0	0	0	3000	0	0	3000	0	0	0	3000	0	0	3000	0	0	0	0	0	0	0	0	3000	0	0	0	0	0	0	0	0	0	0	0
	0	3000	0	0	0	0	0	0	0	3000	0	0	3000	0	0	0	0	3000	0	0	0	0	0	0	0	0	0	0	0	0	0	3000	0	3000	0	0	0	0	0	0	0	0	0	0	0	0	9000	0	0
	0	0	0	3000	0	0	3000	0	0	0	0	6000	12000	0	0	0	0	0	0	0	0	3000	0	0	0	0	0	0	0	0	0	0	0	0	0	0	0	0	0	0	0	3000	0	0	0	0	0	0	0
	0	3000	0	0	0	0	0	0	0	0	0	3000	0	3000	0	0	0	0	0	0	0	0	0	0	0	0	0	0	0	0	3000	0	0	3000	3000	0	0	0	3000	0	3000	0	0	0	0	3000	0	0	0
	0	3000	0	3000	0	0	0	0	3000	0	0	0	0	0	3000	0	0	3000	0	3000	0	0	0	3000	3000	0	0	3000	0	0	3000	3000	0	0	3000	0	3000	0	0	0	0	0	0	3000	0	6000	0	0	0
	0	6000	0	0	0	0	0	3000	0	6000	0	0	0	0	0	0	0	0	0	0	3000	0	0	0	0	0	0	0	0	3000	0	0	0	0	0	0	0	0	0	0	0	0	0	0	0	0	0	0	0
	0	0	0	3000	0	0	0	0	0	0	0	0	0	0	0	0	0	3000	0	3000	3000	0	6000	0	0	0	0	0	0	0	3000	0	0	3000	0	0	0	0	0	0	0	0	0	0	0	3000	3000	0	0
	0	0	0	0	0	0	0	0	0	0	0	0	0	0	0	0	0	3000	3000	0	0	0	0	0	3000	0	0	0	0	0	0	0	0	0	0	0	0	0	3000	0	0	0	0	0	0	0	0	0	0
	0	0	0	3000	0	3000	0	0	0	0	0	0	0	0	3000	0	0	6000	0	0	0	3000	3000	0	0	0	0	6000	0	0	0	0	3000	0	0	0	0	0	0	0	0	0	3000	0	0	0	3000	0	0
	0	0	0	0	0	0	0	0	0	0	0	0	0	0	0	3000	0	0	0	0	3000	0	0	3000	0	0	0	0	0	0	0	0	0	0	0	3000	0	0	0	0	0	0	0	0	0	0	0	0	0
	0	3000	0	0	0	0	0	0	0	0	0	0	0	0	0	0	0	0	0	0	0	0	3000	0	0	0	0	3000	0	3000	0	0	0	0	0	0	3000	0	0	0	3000	3000	0	3000	0	0	0	0	0
	3000	0	0	0	3000	0	0	0	0	0	0	0	0	0	3000	0	0	0	0	3000	3000	0	0	0	0	0	0	0	0	3000	0	0	0	0	0	0	0	0	0	6000	0	3000	3000	0	0	0	0	0	3000
	0	0	0	0	0	3000	0	0	0	3000	0	0	0	0	0	0	0	0	0	0	0	3000	0	0	0	0	0	0	0	0	0	0	0	3000	0	0	0	0	0	0	0	0	0	0	0	0	0	0	0
	0	3000	0	3000	0	0	0	0	3000	3000	0	0	0	0	0	0	0	0	0	0	0	0	0	3000	0	6000	0	0	0	0	0	3000	9000	0	0	0	0	0	0	0	0	3000	0	0	0	0	3000	0	3000
	0	0	3000	0	0	3000	0	0	0	0	0	3000	0	0	6000	0	0	0	0	0	0	0	0	0	0	0	0	0	0	0	0	3000	0	0	0	0	0	0	0	3000	0	0	0	0	0	3000	0	0	0
	3000	3000	0	0	0	6000	0	0	0	0	0	0	0	0	3000	0	9000	0	0	0	0	0	0	3000	0	0	0	0	0	3000	0	0	0	0	0	0	0	0	3000	0	0	0	0	0	3000	0	3000	0	6000
	0	0	0	0	0	0	0	0	0	0	0	0	0	0	3000	0	0	0	0	0	0	0	0	0	0	0	0	0	0	0	0	3000	3000	0	0	0	0	0	0	0	3000	0	0	3000	0	6000	0	0	0
	0	0	0	0	0	3000	0	0	3000	0	0	0	0	0	0	0	0	0	0	0	0	3000	0	3000	0	0	0	0	0	0	0	0	0	0	0	0	3000	0	3000	0	0	0	3000	0	0	0	0	0	0
	0	0	0	0	0	0	0	0	0	0	3000	0	0	0	3000	6000	0	0	0	0	0	3000	0	6000	0	0	0	0	3000	0	0	0	0	0	0	0	3000	3000	0	0	0	3000	6000	0	0	0	0	0	0
	3000	0	0	0	0	0	0	3000	0	0	0	0	3000	0	0	3000	0	0	3000	0	0	3000	0	3000	0	0	0	0	0	0	0	0	0	0	0	0	0	0	0	3000	0	0	0	0	0	0	3000	3000	3000
	0	0	0	0	0	3000	0	0	0	0	0	0	0	0	3000	3000	0	0	0	3000	0	3000	0	3000	0	0	3000	0	3000	0	0	0	0	0	0	3000	0	0	0	0	3000	0	0	0	0	3000	0	0	0
	0	0	0	0	0	0	3000	0	0	3000	0	0	0	3000	3000	0	3000	3000	0	0	0	0	0	0	6000	3000	3000	3000	3000	0	0	0	0	0	3000	0	0	0	0	0	0	0	0	0	0	6000	0	0	0
	0	3000	0	0	0	0	0	3000	0	0	0	0	0	0	0	0	0	0	3000	0	0	0	0	0	0	0	0	0	3000	0	0	0	3000	0	3000	0	0	0	0	6000	0	0	0	0	0	0	0	3000	6000
	0	0	0	0	3000	3000	0	0	0	3000	0	3000	0	0	0	0	0	0	3000	3000	0	0	0	0	0	0	0	0	0	0	0	0	0	0	0	0	0	3000	0	0	0	0	0	0	0	0	0	0	0
	0	0	0	0	0	0	0	0	0	0	0	0	0	0	3000	0	0	0	0	6000	0	0	0	0	0	0	0	0	0	0	0	0	0	0	3000	0	0	0	0	0	3000	3000	0	0	0	0	0	3000	0
	3000	0	0	6000	0	0	0	0	3000	3000	0	0	0	0	0	3000	0	0	0	3000	0	3000	0	0	0	3000	0	0	0	0	0	0	0	0	0	0	0	0	0	0	3000	0	0	0	0	0	0	3000	0
	0	0	0	0	0	0	3000	0	0	0	3000	0	0	0	3000	6000	0	0	0	0	0	0	0	0	0	0	0	3000	0	0	0	0	0	3000	0	0	0	3000	3000	0	0	3000	0	0	0	0	0	0	0
	0	0	3000	0	6000	0	0	3000	0	0	0	3000	0	0	0	0	0	0	3000	0	0	0	0	0	0	0	3000	0	0	3000	3000	0	0	0	0	3000	0	0	0	0	0	0	0	3000	0	3000	0	0	0
	0	0	0	0	0	0	3000	0	0	0	0	0	0	3000	0	0	0	0	3000	0	0	0	0	0	3000	0	3000	0	0	0	0	0	0	0	0	0	3000	0	0	0	6000	0	3000	0	0	0	0	3000	0
	3000	0	0	0	0	0	0	0	0	0	0	0	0	0	0	3000	0	0	0	0	0	0	0	0	0	0	0	3000	0	0	0	0	0	0	0	3000	0	3000	0	3000	0	0	0	3000	0	0	0	0	0
	0	0	0	0	0	0	0	0	0	3000	0	0	0	0	0	0	0	0	0	0	0	0	0	0	0	0	0	0	0	3000	3000	0	0	0	0	0	0	0	3000	0	3000	0	0	3000	0	0	0	0	0
	0	0	0	3000	0	0	0	0	0	0	0	0	0	0	0	0	0	0	0	0	0	0	0	0	3000	0	0	0	0	0	0	0	0	0	0	0	3000	0	3000	0	0	0	0	3000	0	0	0	0	0
	0	0	0	0	3000	0	0	0	0	0	0	0	3000	0	3000	0	0	0	0	3000	0	0	0	0	0	0	0	0	0	0	0	0	0	0	0	0	0	0	0	3000	0	0	0	0	0	0	0	0	0
	0	0	0	0	0	0	0	0	0	0	0	0	0	0	3000	3000	3000	0	0	3000	0	0	0	3000	0	0	0	0	0	0	0	3000	0	0	0	0	0	0	0	0	3000	0	0	0	0	3000	3000	6000	0
	0	3000	0	3000	0	0	0	0	0	0	0	0	6000	0	0	0	0	3000	0	0	0	0	0	0	3000	0	0	0	0	3000	0	0	0	3000	0	0	0	3000	3000	3000	0	0	0	3000	0	0	0	3000	3000
	0	0	0	3000	0	0	0	0	0	0	0	0	0	3000	0	0	0	0	0	0	0	0	3000	3000	0	0	3000	0	0	0	0	0	0	0	0	3000	0	0	0	3000	0	0	0	0	0	0	3000	0	0
	0	0	0	6000	0	0	0	0	3000	0	3000	0	0	0	0	0	0	0	3000	3000	3000	0	0	0	0	0	0	0	0	0	0	0	0	3000	0	3000	0	0	0	0	0	0	0	0	0	0	0	0	0
	0	0	0	0	6000	3000	0	0	0	0	0	0	0	0	0	0	0	0	0	0	3000	0	3000	0	3000	0	0	0	0	0	0	0	0	0	3000	3000	0	0	0	0	0	0	0	0	0	0	3000	0	0
	3000	0	0	0	0	0	0	0	0	0	0	0	0	0	0	3000	0	0	3000	0	0	3000	0	3000	3000	0	0	0	0	0	0	3000	3000	0	0	3000	0	0	0	0	3000	0	3000	0	3000	0	0	3000	0
	0	0	0	0	3000	0	6000	3000	0	3000	0	0	3000	0	0	3000	0	0	0	0	0	0	3000	0	0	0	3000	3000	0	3000	3000	0	0	0	0	0	0	0	0	0	0	3000	0	0	0	0	0	0	0
	3000	0	0	3000	0	0	0	0	3000	3000	0	0	0	0	0	0	0	0	0	0	0	0	0	0	3000	0	0	0	0	0	3000	0	0	3000	0	3000	3000	0	0	0	0	0	0	0	0	0	0	0	3000
	3000	0	0	0	3000	0	0	0	0	0	0	0	0	3000	0	0	0	0	0	0	0	3000	0	0	0	0	0	0	0	3000	0	0	0	0	0	6000	0	0	0	0	0	3000	0	0	0	0	0	6000	0
	3000	0	3000	0	0	3000	0	0	0	0	0	3000	0	0	0	3000	0	3000	0	0	0	0	0	0	0	0	0	0	0	0	0	0	0	3000	0	0	3000	0	0	3000	3000	0	0	3000	3000	3000	3000	6000	3000
	3000	3000	0	3000	3000	0	0	0	0	0	0	0	3000	0	3000	0	0	0	0	0	0	0	0	0	0	6000	3000	0	0	0	0	0	0	0	0	3000	6000	3000	0	0	3000	3000	0	0	0	3000	0	0	6000
	0	0	0	0	0	0	3000	0	3000	0	0	0	3000	6000	0	0	0	3000	0	0	0	0	0	0	0	0	0	0	0	0	0	0	0	3000	0	0	0	0	0	0	0	0	0	0	0	0	6000	3000	3000
	0	3000	0	0	0	0	0	3000	0	0	0	0	0	0	3000	3000	0	0	3000	0	0	0	0	0	0	0	3000	0	0	0	0	0	0	0	0	0	0	0	0	0	0	0	0	3000	3000	3000	3000	0	3000
	0	0	0	0	0	3000	0	3000	0	0	0	0	0	0	3000	0	3000	0	0	0	0	0	0	0	0	0	0	0	0	0	0	0	0	0	0	3000	0	0	0	0	3000	0	3000	3000	0	0	0	3000	0
	0	0	0	0	0	0	3000	0	0	3000	0	0	0	0	0	0	0	0	3000	0	3000	0	0	0	0	0	0	0	0	0	3000	0	0	3000	0	0	0	0	0	0	3000	0	0	0	0	0	0	0	3000
	0	3000	0	0	3000	0	0	0	0	0	0	3000	0	0	0	3000	0	3000	0	0	0	0	0	0	0	0	0	0	0	0	0	0	3000	0	0	0	0	3000	3000	0	0	0	0	0	3000	3000	0	0	0
	0	0	0	0	3000	3000	0	0	0	3000	3000	0	0	0	0	0	6000	0	0	0	0	0	3000	0	0	0	3000	0	0	0	0	0	0	0	0	0	0	0	3000	0	3000	0	0	0	0	0	0	0	0
	0	0	3000	0	3000	0	0	0	0	0	3000	0	0	3000	3000	0	3000	0	6000	0	0	0	0	0	0	0	0	0	0	0	0	3000	0	0	3000	0	0	0	0	0	3000	0	3000	0	0	0	0	3000	0
	3000	0	0	0	0	3000	0	0	0	0	0	0	0	0	0	0	3000	0	0	3000	3000	3000	0	0	0	0	0	0	0	0	0	0	0	0	0	0	0	0	0	0	0	0	0	0	0	0	0	0	3000
	3000	0	0	0	9000	0	0	0	0	3000	0	0	0	3000	0	0	0	0	0	0	0	0	0	0	0	0	0	0	3000	0	0	0	0	0	3000	0	0	3000	3000	0	0	0	0	0	3000	0	0	3000	0
	3000	0	0	3000	0	0	3000	0	0	0	0	0	0	3000	0	0	0	0	0	3000	0	0	3000	0	0	0	0	0	0	0	3000	9000	0	0	0	0	0	0	0	0	0	3000	0	0	0	0	0	0	0
	0	0	0	0	6000	0	0	0	3000	3000	0	0	0	3000	0	0	0	0	0	3000	3000	0	0	0	0	0	3000	0	0	0	3000	0	0	0	0	0	3000	3000	0	0	3000	3000	0	0	0	3000	3000	0	0
	3000	0	0	0	0	0	0	0	0	0	0	3000	0	0	3000	6000	0	3000	0	0	0	0	0	0	0	0	0	3000	0	3000	0	0	0	0	0	0	0	0	0	0	0	3000	0	3000	0	0	9000	0	0
	0	0	0	0	0	3000	0	0	0	0	0	0	0	3000	0	0	0	0	0	0	0	3000	0	0	0	0	0	0	0	0	0	0	0	3000	0	0	0	0	0	0	0	3000	0	0	0	0	0	3000	0
	0	0	0	0	0	0	0	0	0	0	0	0	0	0	0	0	0	0	9000	0	0	0	0	0	0	0	0	0	0	0	0	0	0	0	3000	0	0	0	0	0	0	0	0	0	0	0	0	3000	0
	0	0	0	0	3000	0	3000	0	0	0	0	0	0	0	3000	3000	0	0	3000	0	0	0	0	0	0	0	0	3000	0	0	0	0	0	0	0	0	0	0	0	0	0	0	0	3000	3000	0	0	0	0
	0	0	0	0	0	0	0	0	0	0	0	0	0	0	0	0	0	3000	0	0	0	3000	0	0	0	0	0	0	0	0	3000	0	0	3000	0	0	0	0	0	0	3000	0	0	0	3000	0	0	0	0
	0	3000	0	3000	0	0	0	0	0	0	0	0	0	0	3000	0	0	0	0	0	0	0	3000	0	0	3000	0	3000	0	3000	0	0	0	0	0	0	0	0	0	0	0	0	0	0	0	0	0	0	0
	0	0	0	0	0	0	0	3000	0	0	0	3000	0	0	0	0	0	0	3000	0	0	0	3000	0	0	0	0	0	0	0	0	0	0	0	0	0	0	0	0	0	3000	0	0	3000	0	0	3000	3000	0
	0	0	0	0	0	0	0	0	0	6000	0	0	3000	0	0	0	0	0	0	0	0	0	0	0	3000	0	0	0	0	0	0	3000	0	0	0	3000	0	0	3000	0	0	0	0	0	0	0	0	0	0
	0	0	0	3000	0	0	0	0	0	0	0	0	0	3000	0	3000	3000	0	0	0	0	0	6000	3000	0	0	0	0	0	0	3000	0	0	0	0	0	0	0	0	3000	0	0	0	3000	0	0	0	3000	0
	0	0	0	0	0	0	0	0	0	3000	0	0	0	0	0	3000	0	0	0	0	0	0	0	0	0	0	0	0	0	0	0	0	0	0	0	0	0	0	0	0	0	3000	0	0	0	0	0	0	3000
	0	0	0	0	0	0	0	0	0	0	0	0	0	0	0	3000	0	0	3000	3000	0	0	0	0	0	0	0	0	0	3000	0	6000	0	0	0	0	3000	0	0	0	0	0	0	0	0	0	0	0	0
	0	0	0	0	0	0	0	0	0	0	0	0	3000	0	0	0	0	3000	0	0	0	0	0	0	0	0	0	0	0	0	3000	0	0	0	3000	0	0	3000	0	0	0	0	0	3000	0	0	0	0	0
	0	0	0	0	0	0	0	0	0	0	0	0	0	3000	0	0	0	0	0	0	3000	0	0	0	0	0	0	0	0	0	0	0	0	0	0	0	0	0	0	0	0	0	3000	0	0	0	0	0	0
	0	0	3000	0	3000	3000	0	0	3000	0	0	0	0	0	6000	0	6000	0	0	6000	0	0	3000	0	0	0	0	0	0	0	0	0	0	0	3000	0	0	0	6000	0	0	3000	0	0	0	0	0	0	0
	3000	3000	0	0	0	0	0	0	0	0	3000	3000	0	0	0	0	0	0	0	0	0	0	0	0	3000	0	0	0	0	0	0	0	6000	0	0	0	0	0	0	0	3000	0	0	0	0	0	3000	0	0
	0	3000	0	0	0	3000	0	0	0	3000	3000	0	0	0	0	0	0	0	0	0	0	3000	0	0	0	0	0	0	0	0	0	0	0	0	0	3000	0	0	0	0	0	0	0	0	0	0	0	0	0
	0	0	0	3000	0	0	0	0	0	0	0	0	0	0	0	0	9000	0	0	0	0	3000	0	3000	3000	3000	0	3000	0	0	0	0	0	3000	0	0	0	0	0	0	0	0	0	0	3000	0	0	0	0
	0	0	0	9000	0	0	0	3000	0	0	0	0	6000	0	0	0	0	0	0	0	0	0	6000	0	0	3000	3000	0	0	0	0	0	0	0	0	0	0	0	0	0	0	3000	0	0	0	0	3000	0	0
	0	0	0	3000	3000	0	0	0	0	0	0	0	3000	3000	0	3000	3000	3000	0	0	6000	0	0	0	0	0	0	0	0	3000	0	0	0	0	3000	3000	0	0	0	0	0	0	0	0	0	0	0	3000	0
	0	3000	0	0	3000	3000	0	0	0	0	0	0	0	0	0	0	0	0	0	0	0	3000	0	0	0	6000	0	0	0	0	3000	0	0	0	0	6000	0	0	9000	0	0	0	0	0	6000	0	0	0	3000
	0	3000	0	3000	0	0	0	0	0	0	0	0	0	0	0	0	0	0	0	0	3000	0	3000	0	0	0	0	0	0	0	0	0	0	3000	0	0	3000	0	0	0	3000	0	3000	3000	0	0	0	0	3000
	3000	0	3000	0	0	0	0	0	0	3000	0	0	0	3000	3000	0	0	0	0	0	0	0	0	0	0	0	0	0	0	3000	0	0	0	0	0	3000	3000	0	0	0	0	0	0	6000	0	0	0	0	0
	3000	0	0	0	0	0	0	0	0	3000	3000	0	0	0	0	0	0	0	0	0	0	0	0	0	0	3000	0	0	0	0	0	0	0	0	0	0	0	0	3000	0	0	0	0	0	0	3000	0	3000	3000
	0	0	0	0	0	0	0	0	0	0	0	0	0	3000	0	3000	3000	0	0	0	0	0	0	0	0	3000	0	0	0	0	0	0	3000	0	3000	3000	0	0	0	0	0	3000	0	0	3000	0	9000	0	0
	0	0	0	3000	0	3000	0	0	0	0	3000	0	0	0	0	3000	0	3000	0	3000	3000	0	0	0	0	0	0	0	0	0	3000	0	3000	0	0	0	0	3000	0	0	3000	0	0	0	0	0	0	0	0
	3000	0	0	0	0	0	3000	0	0	0	0	0	0	0	0	3000	0	0	3000	3000	0	0	0	3000	0	3000	0	0	0	0	0	0	3000	0	0	0	0	3000	0	0	0	0	3000	0	0	0	0	0	0
	0	0	0	0	0	3000	0	3000	0	0	0	0	0	0	0	0	0	6000	0	0	0	0	0	3000	0	0	0	0	0	0	0	0	0	0	0	0	0	0	3000	0	0	0	3000	0	0	3000	0	3000	0
	0	0	0	3000	0	0	0	0	0	0	3000	0	0	0	0	0	0	0	0	0	3000	3000	0	0	0	0	0	0	0	0	3000	0	0	0	0	0	0	0	0	0	0	0	0	3000	0	0	6000	0	3000
	0	3000	0	3000	0	0	0	0	0	0	0	0	0	0	0	0	0	0	3000	3000	0	0	0	0	3000	0	0	0	0	0	0	0	0	3000	0	3000	0	3000	0	0	0	0	0	3000	0	0	0	0	0
	0	0	0	0	0	0	0	0	0	0	0	0	0	0	0	0	0	3000	3000	0	0	0	0	0	0	0	3000	0	0	3000	3000	3000	0	0	0	0	0	3000	0	0	0	0	0	3000	0	0	0	0	0
	0	0	0	0	3000	0	0	0	3000	0	0	6000	0	3000	0	0	0	0	0	3000	0	0	0	0	0	0	0	0	0	0	0	0	0	6000	0	0	3000	0	0	0	0	0	0	3000	0	0	0	0	0
	0	0	0	0	0	0	0	0	3000	0	0	0	0	3000	0	0	0	0	0	0	0	0	0	0	0	3000	0	0	0	0	0	0	3000	0	0	0	0	0	0	0	3000	0	0	0	0	0	0	3000	0
	0	0	0	0	3000	3000	0	0	0	0	3000	0	0	0	0	3000	0	0	0	0	0	0	0	0	0	0	3000	0	6000	0	0	3000	0	0	0	0	0	0	0	0	0	3000	0	0	0	0	3000	3000	0
	3000	3000	3000	0	0	0	3000	0	0	0	0	0	0	3000	0	0	0	0	0	0	0	0	3000	3000	0	0	3000	0	0	0	0	0	0	0	0	3000	0	0	0	3000	0	0	0	0	0	3000	0	0	0
	0	0	0	0	0	3000	0	0	0	0	0	0	0	0	0	0	0	3000	0	0	3000	0	0	0	0	0	3000	0	0	0	0	0	0	0	3000	3000	3000	3000	0	3000	0	0	0	3000	0	0	0	0	0
	0	0	0	0	0	3000	3000	0	0	0	3000	0	0	0	0	0	0	0	0	0	3000	0	3000	0	0	0	3000	0	0	0	0	0	0	0	0	0	0	3000	0	0	0	0	3000	0	0	0	6000	0	0
	0	0	0	3000	0	0	0	0	0	0	0	0	3000	0	0	3000	0	0	0	0	6000	0	0	0	0	3000	0	0	0	0	6000	0	0	0	3000	0	6000	0	0	0	0	3000	3000	0	0	0	3000	6000	0
	0	0	0	0	3000	0	0	0	3000	0	0	0	0	0	0	0	0	0	0	0	0	0	3000	0	0	0	3000	0	3000	0	0	0	0	0	0	0	3000	0	3000	0	3000	0	0	3000	3000	0	0	6000	0
	0	0	0	3000	0	0	3000	0	0	0	0	3000	0	3000	3000	0	3000	0	0	3000	0	0	0	0	0	6000	0	0	0	0	0	0	0	0	0	0	0	0	0	0	0	0	0	0	0	0	0	0	0
	0	0	0	0	0	0	0	0	0	0	3000	0	0	3000	0	0	0	0	3000	0	0	0	0	0	0	0	3000	0	0	0	0	0	3000	0	0	3000	0	3000	0	3000	0	0	0	0	0	0	3000	0	0
	0	0	0	3000	0	3000	0	0	3000	0	0	0	0	0	3000	0	0	0	0	0	0	0	0	3000	0	0	0	0	0	0	0	0	0	0	3000	3000	0	0	0	3000	0	0	0	0	3000	0	0	0	0
	3000	0	0	3000	0	0	0	0	0	0	0	0	0	0	3000	0	3000	0	0	3000	0	0	0	0	0	0	0	0	0	0	0	3000	0	0	0	0	3000	0	6000	0	0	0	0	3000	3000	0	0	0	3000
	0	0	0	0	0	0	0	3000	0	0	0	0	3000	0	0	0	3000	0	0	0	0	0	0	0	0	3000	3000	0	0	0	0	0	0	0	0	0	0	0	0	3000	0	0	0	0	0	0	0	0	0
	0	0	0	0	0	0	0	0	3000	0	0	0	0	0	0	0	0	0	0	0	0	3000	0	3000	0	3000	0	0	0	0	0	0	0	0	0	0	0	0	0	0	0	3000	0	0	3000	0	0	0	0
	0	0	0	0	0	0	0	0	0	0	0	0	0	3000	0	3000	0	3000	0	0	0	3000	0	0	0	0	0	0	3000	0	0	0	0	0	0	0	3000	0	0	3000	0	3000	0	0	0	0	0	3000	0
	0	3000	0	0	0	0	3000	0	0	0	3000	0	0	3000	0	0	0	0	0	0	0	0	0	0	0	0	3000	3000	0	0	0	0	0	3000	0	3000	0	0	0	0	3000	0	0	0	0	0	0	0	0
	3000	0	0	0	3000	0	0	0	3000	0	0	3000	0	0	0	3000	0	0	0	0	0	0	0	0	0	0	0	0	0	0	0	0	0	0	0	0	0	0	0	0	0	3000	0	0	0	3000	0	0	0
	0	0	0	0	0	0	3000	0	0	0	3000	0	0	0	0	3000	0	3000	0	0	0	0	3000	0	0	0	0	0	0	0	0	0	3000	0	0	0	0	0	3000	0	0	0	0	0	0	0	0	0	0
	0	0	0	0	0	3000	3000	0	3000	0	6000	0	0	0	3000	0	0	0	0	3000	3000	0	0	0	3000	0	0	0	0	0	0	0	0	0	0	3000	0	0	0	0	0	0	0	0	0	0	0	0	0
	0	0	0	0	0	0	0	0	0	0	0	0	0	0	0	0	3000	0	3000	0	0	0	0	0	0	0	0	0	0	0	3000	0	0	0	0	0	3000	0	0	3000	0	0	0	0	0	0	0	0	0
	0	0	0	0	3000	0	0	0	0	3000	0	0	0	3000	0	0	0	0	0	0	0	0	6000	0	3000	0	0	0	0	3000	0	0	0	0	0	3000	0	0	0	0	0	0	0	0	0	0	3000	3000	0
	0	0	3000	0	0	0	3000	0	3000	0	0	0	0	0	0	0	0	3000	0	3000	0	3000	0	0	0	0	0	0	0	0	0	3000	0	0	0	0	0	0	3000	0	0	0	3000	0	0	0	0	0	0
	0	0	3000	0	3000	0	0	0	3000	3000	3000	3000	0	0	0	0	3000	0	0	0	3000	0	0	0	0	0	0	0	0	0	0	0	0	0	3000	6000	0	0	0	0	0	0	0	0	0	3000	0	0	0
	3000	0	0	0	3000	3000	0	0	0	0	3000	3000	0	0	0	0	0	0	0	0	0	0	0	0	0	0	0	0	0	0	0	0	0	0	0	0	0	0	0	0	3000	0	0	0	0	0	0	0	0
	0	0	0	3000	0	0	3000	0	0	0	0	3000	3000	0	0	0	3000	3000	0	3000	0	0	0	0	0	0	0	0	0	0	0	3000	0	0	0	0	0	0	0	0	0	0	0	0	0	0	0	3000	0
	0	0	0	0	3000	0	0	0	0	0	0	0	0	3000	0	0	0	0	0	0	0	0	0	0	0	0	0	3000	0	0	0	0	0	0	0	0	0	0	3000	0	0	0	0	0	0	0	0	0	3000
	3000	0	0	3000	0	0	0	0	0	3000	3000	0	0	0	3000	3000	0	0	0	0	0	0	0	0	3000	0	0	0	0	0	0	0	0	0	0	0	0	3000	0	0	0	0	0	6000	0	0	0	3000	0
	0	0	0	0	0	0	0	0	0	0	0	0	0	0	0	0	0	0	3000	3000	0	0	0	0	0	0	0	3000	0	0	0	0	0	3000	3000	0	0	0	0	0	0	3000	0	0	0	0	0	0	0
	0	0	0	3000	0	0	0	0	0	0	3000	0	0	0	0	3000	0	0	0	0	0	0	0	3000	0	0	0	0	0	3000	0	0	0	0	0	0	0	0	0	0	0	0	0	3000	0	0	6000	0	0
	0	0	0	0	0	0	0	0	0	3000	3000	3000	0	0	0	0	3000	0	0	0	0	0	0	0	0	0	3000	0	0	0	0	0	0	0	0	0	0	0	0	0	0	0	0	3000	0	3000	0	0	0
	3000	0	0	3000	0	0	6000	0	0	0	0	0	0	0	0	0	0	0	0	3000	0	0	0	0	0	0	3000	0	0	3000	0	0	0	0	0	3000	6000	0	0	0	6000	0	0	0	0	0	0	3000	0
	0	0	0	0	0	0	0	0	0	0	0	0	0	0	0	0	3000	0	0	3000	3000	0	3000	0	0	0	0	0	0	0	0	3000	0	0	3000	6000	0	0	6000	0	0	0	3000	0	0	0	0	3000	0
	0	0	3000	0	0	0	0	0	0	0	3000	3000	0	3000	0	0	0	0	0	0	3000	0	3000	0	3000	3000	0	0	6000	0	0	0	0	0	0	3000	0	0	0	0	0	0	0	0	0	0	3000	0	3000
	0	0	0	3000	3000	3000	0	0	0	0	0	0	3000	0	0	0	0	0	0	6000	0	0	0	3000	0	0	0	6000	0	0	0	0	3000	0	0	0	0	0	0	0	3000	0	0	0	0	3000	0	3000	0
	0	3000	3000	0	0	0	0	0	0	0	0	0	0	3000	0	3000	0	0	0	0	3000	0	3000	0	0	3000	3000	0	0	0	0	3000	0	0	3000	0	0	0	0	0	3000	3000	0	0	0	3000	0	0	0
	3000	0	0	0	0	0	0	0	0	0	0	0	0	0	0	0	0	0	0	0	0	0	0	0	0	0	0	0	0	0	0	0	0	0	0	0	0	0	0	0	0	0	0	0	0	3000	0	0	3000
	0	6000	0	0	0	0	0	0	0	0	3000	0	0	0	0	0	0	0	3000	0	0	0	0	0	0	0	0	0	3000	0	0	0	0	0	3000	3000	0	0	0	3000	0	3000	0	3000	0	0	3000	0	0
	0	3000	6000	0	0	0	0	0	0	0	3000	0	0	3000	0	0	0	0	0	0	3000	0	0	6000	0	0	0	0	0	0	3000	0	0	0	0	0	0	0	0	0	0	3000	0	0	3000	0	0	0	0
	0	0	0	0	3000	0	0	3000	0	0	0	0	0	0	0	0	0	3000	0	0	0	3000	0	3000	0	3000	3000	0	0	0	0	0	3000	0	3000	0	0	0	0	0	0	0	0	0	0	0	0	0	0
	0	0	0	3000	0	3000	0	0	0	0	0	0	0	0	3000	3000	0	3000	0	3000	0	0	0	0	0	0	0	0	0	3000	0	0	3000	0	0	0	0	0	0	0	0	6000	0	0	0	0	0	0	0
	0	0	0	0	0	3000	0	3000	0	0	0	0	0	3000	0	0	0	0	0	0	0	0	0	0	0	3000	0	3000	0	0	0	0	0	3000	0	0	0	0	0	6000	0	0	0	0	3000	3000	0	0	0
	0	0	0	0	0	0	0	0	0	0	0	0	0	0	0	0	0	0	0	0	0	0	0	0	0	0	0	0	3000	0	0	0	0	0	0	0	0	0	0	0	0	0	0	0	0	0	0	0	0
	0	0	0	0	0	0	0	0	3000	3000	3000	0	0	0	0	3000	0	3000	0	0	3000	0	3000	0	0	3000	0	0	0	0	3000	0	3000	0	0	0	0	0	0	0	0	3000	0	0	0	6000	3000	0	0
	0	3000	0	3000	0	0	0	0	0	0	0	0	0	0	0	0	0	0	0	0	0	0	0	0	3000	3000	3000	0	0	0	0	0	0	0	0	3000	0	0	0	3000	0	0	0	0	0	0	0	0	0
	0	0	3000	0	0	0	0	3000	0	0	0	3000	0	0	0	0	0	0	0	0	0	0	0	0	0	0	0	0	0	0	0	0	0	0	3000	0	0	0	0	0	0	0	3000	0	0	0	0	0	0
	0	0	0	0	0	0	0	0	0	0	0	0	0	3000	3000	0	0	0	0	0	0	3000	3000	0	3000	0	0	0	0	0	0	0	3000	0	3000	0	0	0	0	3000	0	3000	3000	0	0	0	0	0	0
	0	3000	0	0	0	0	3000	0	0	3000	0	0	0	0	0	0	0	0	0	0	0	0	0	0	0	3000	0	3000	3000	0	3000	0	0	0	0	0	0	0	0	0	0	0	0	0	0	0	0	0	0
	0	0	0	3000	0	3000	0	0	0	0	0	0	0	3000	0	0	0	0	0	0	3000	3000	0	0	0	0	0	3000	0	3000	3000	0	0	0	0	0	3000	0	0	0	0	0	0	0	0	0	0	0	0
	0	3000	0	0	0	0	0	0	0	0	0	0	0	0	0	0	0	0	3000	0	0	0	0	0	3000	0	0	0	0	0	0	0	0	0	3000	0	0	0	0	3000	0	0	0	0	0	0	3000	0	0
	0	0	6000	0	0	0	0	0	0	0	0	0	0	0	0	0	0	3000	3000	0	0	0	0	0	0	0	0	0	0	0	0	0	0	0	0	0	0	0	0	0	0	0	3000	3000	0	0	0	0	0
	0	0	0	0	0	0	0	0	0	3000	0	0	0	0	0	0	0	0	0	0	0	3000	0	0	0	0	0	0	6000	0	0	0	0	0	0	0	3000	0	0	0	0	0	0	0	0	3000	0	0	0
	0	3000	0	0	0	0	0	0	0	0	0	0	0	0	3000	0	0	0	0	0	0	0	3000	0	0	0	0	0	3000	0	0	0	0	0	0	0	0	0	0	0	0	0	3000	0	0	3000	3000	3000	0
	0	0	0	0	3000	0	0	0	0	0	0	3000	0	0	0	0	0	0	0	3000	0	0	0	0	3000	0	0	0	0	0	0	0	0	0	0	0	0	0	0	0	0	0	0	0	0	3000	0	0	0
	0	0	0	0	0	0	0	0	0	0	0	0	0	3000	0	0	0	3000	0	0	3000	0	3000	0	0	0	0	3000	0	0	0	0	0	0	3000	0	0	3000	9000	0	0	0	3000	0	0	0	3000	0	0
	0	3000	3000	3000	0	0	0	3000	3000	3000	0	0	0	0	0	0	0	0	0	0	0	3000	3000	0	0	0	0	0	3000	0	0	0	0	0	0	0	0	0	3000	0	0	0	0	0	0	3000	3000	0	0
	0	0	0	0	0	0	0	0	3000	0	3000	0	0	0	0	0	0	0	3000	3000	0	0	0	0	0	0	0	3000	0	0	0	0	0	3000	0	0	0	3000	0	0	0	0	0	3000	0	0	0	0	0
	0	0	3000	0	0	0	0	0	0	0	0	0	0	0	0	0	0	0	0	0	0	0	0	0	0	0	0	0	0	0	6000	3000	0	3000	0	3000	0	0	0	0	3000	0	0	0	0	0	0	0	0
	0	0	0	3000	0	0	0	0	0	0	0	0	3000	0	0	6000	0	0	0	0	0	0	0	0	0	0	0	0	3000	0	0	0	0	0	0	3000	0	0	3000	3000	0	0	3000	0	0	0	3000	3000	0
	0	0	0	0	0	0	3000	0	0	0	0	0	0	0	0	0	0	0	0	0	0	9000	3000	0	0	0	0	0	0	0	0	0	0	0	0	0	0	3000	3000	0	0	0	0	3000	0	0	3000	0	0
	0	0	3000	0	0	0	0	0	0	0	0	0	0	0	0	0	0	0	0	0	3000	3000	3000	0	0	0	0	0	0	0	0	0	0	0	3000	0	0	0	0	0	0	0	3000	3000	0	0	0	0	3000
	0	0	0	0	0	3000	0	0	0	0	3000	0	0	0	0	0	0	0	0	0	0	0	3000	0	0	3000	0	3000	0	6000	0	3000	0	0	0	3000	0	0	0	0	3000	0	0	3000	3000	0	0	0	3000
	3000	0	0	0	0	6000	0	0	0	0	0	3000	0	3000	0	0	0	0	0	0	0	0	0	0	0	0	0	0	6000	0	0	0	0	0	3000	0	0	3000	0	0	0	0	0	3000	0	0	0	0	0
	0	3000	0	0	0	0	0	0	0	0	0	0	0	3000	0	0	0	3000	0	0	3000	0	0	0	0	0	0	0	0	0	0	0	0	0	0	3000	0	0	3000	0	3000	3000	0	3000	0	0	0	0	0
	0	0	0	3000	0	0	0	0	0	0	0	0	0	0	0	0	0	0	3000	0	0	0	0	0	0	3000	0	0	0	0	0	0	3000	0	0	0	0	0	0	0	0	0	3000	3000	0	0	0	0	0
	0	0	0	0	0	0	3000	3000	0	0	3000	0	0	3000	0	0	0	0	3000	0	0	3000	0	0	0	0	3000	0	0	3000	3000	3000	0	0	0	3000	0	0	3000	0	0	0	3000	0	3000	0	0	0	0
	0	0	0	0	0	0	3000	0	0	0	0	0	0	0	0	0	0	0	3000	0	0	0	0	3000	0	3000	0	3000	0	0	0	0	0	0	0	0	0	3000	0	6000	0	0	0	3000	0	3000	0	0	0
	0	0	0	0	0	0	0	0	0	3000	0	3000	0	3000	0	0	3000	0	0	0	0	0	0	0	3000	0	0	0	0	0	6000	0	0	0	3000	0	0	0	0	0	3000	0	0	0	3000	0	3000	0	0
	0	0	0	0	0	0	0	0	0	0	0	0	0	0	3000	0	0	0	0	0	0	0	3000	3000	0	3000	0	0	0	0	0	0	3000	0	0	3000	3000	3000	0	0	0	0	0	3000	0	0	0	3000	3000
	0	0	0	0	0	0	0	0	0	3000	0	0	0	0	0	3000	0	0	0	0	0	0	3000	0	0	0	3000	3000	0	0	0	3000	0	0	0	3000	0	0	0	3000	0	0	0	0	3000	0	0	0	0
	3000	0	0	0	0	0	0	3000	3000	0	0	0	0	0	0	3000	0	0	0	0	3000	0	0	0	0	0	0	0	0	0	0	0	3000	3000	0	0	3000	0	3000	0	3000	3000	0	0	0	3000	0	3000	0
	0	0	0	3000	3000	0	0	0	0	0	0	0	3000	0	0	0	0	0	3000	0	0	0	0	0	0	0	0	0	0	3000	0	3000	0	0	0	6000	0	3000	0	0	3000	0	3000	0	0	0	0	3000	0
	6000	0	0	3000	0	0	0	0	3000	0	3000	0	0	3000	0	0	3000	0	3000	0	0	3000	0	3000	0	0	0	0	0	0	0	0	0	0	0	0	0	0	0	0	0	0	6000	0	0	0	6000	0	0
	0	3000	0	0	0	0	3000	0	3000	0	0	3000	0	0	0	0	0	3000	0	0	3000	0	3000	0	0	0	0	0	0	3000	0	0	0	3000	0	0	0	3000	0	0	0	0	0	0	0	3000	0	0	3000
	0	0	3000	0	0	0	3000	0	0	0	0	3000	0	0	0	0	0	0	0	0	0	0	0	0	0	0	0	0	3000	0	3000	3000	0	0	0	0	0	0	0	0	3000	0	0	0	0	3000	0	0	3000
	0	0	0	0	0	0	0	0	0	0	0	0	0	0	0	0	0	0	0	0	0	0	0	3000	0	3000	0	0	0	0	0	0	0	0	0	0	0	0	0	0	3000	0	0	0	0	0	0	0	3000
	0	0	0	0	3000	3000	0	0	0	0	3000	0	0	0	0	0	0	0	0	0	0	0	3000	0	3000	0	0	0	0	0	0	0	0	0	0	0	0	0	0	3000	0	0	0	0	0	0	0	0	0
	0	0	0	0	3000	0	0	0	0	0	3000	0	0	0	0	0	0	0	0	0	0	0	0	0	0	0	0	0	0	0	0	0	0	0	0	0	3000	3000	0	0	3000	0	0	0	0	0	0	3000	0
	0	3000	0	3000	0	0	0	0	0	0	3000	0	0	0	3000	0	6000	3000	0	0	0	0	0	3000	0	0	3000	0	0	0	0	0	3000	0	0	0	3000	0	0	0	0	0	0	0	0	0	0	6000	0
	3000	0	0	0	0	0	0	3000	6000	0	0	0	0	0	6000	0	0	0	0	0	3000	0	0	0	0	0	0	0	0	0	0	0	0	0	0	0	3000	0	0	0	0	3000	0	3000	0	0	0	0	0
	3000	3000	0	0	0	3000	0	0	0	0	0	0	0	0	0	3000	0	0	0	0	0	0	0	0	0	0	0	0	0	3000	0	3000	0	0	0	0	0	0	3000	0	0	0	0	0	0	0	0	3000	0
	0	0	0	0	0	0	0	0	3000	0	0	0	0	0	0	0	0	0	0	0	0	3000	0	0	0	0	0	0	0	3000	0	0	0	0	0	0	6000	0	0	0	6000	0	0	0	0	0	0	0	0
	0	0	0	0	0	0	0	0	0	0	0	0	0	0	0	3000	0	0	3000	0	0	0	3000	0	0	0	0	0	0	0	0	0	0	0	0	0	0	0	0	0	3000	3000	0	0	0	0	0	0	0
	0	0	0	0	0	0	0	0	0	0	0	0	0	0	3000	0	3000	0	0	0	0	0	0	0	0	0	0	0	0	0	3000	0	0	0	0	0	0	0	0	0	0	0	0	0	0	0	3000	3000	0
	0	0	0	0	0	0	0	0	0	0	3000	3000	0	0	0	0	0	0	0	0	0	0	0	0	0	0	0	0	3000	3000	0	0	0	0	0	0	3000	0	0	0	0	0	0	0	0	0	0	0	0
	0	0	0	0	0	0	0	0	3000	0	0	0	0	0	0	0	3000	0	0	0	0	0	0	0	3000	0	0	0	0	0	0	9000	3000	0	3000	0	0	0	3000	0	0	0	3000	3000	6000	0	0	0	0
	0	0	0	0	0	0	0	0	0	0	0	3000	0	0	0	0	0	0	0	0	0	0	0	0	0	0	3000	0	0	0	0	0	0	3000	0	0	3000	0	0	6000	0	0	0	0	0	0	0	0	0
	0	0	0	0	3000	0	0	0	0	0	3000	0	0	0	0	0	0	0	0	0	0	0	0	0	0	0	0	3000	0	0	3000	0	0	0	0	0	0	0	0	0	0	0	3000	0	3000	0	3000	0	3000
	0	6000	0	0	0	0	3000	0	3000	0	3000	6000	6000	0	3000	0	3000	0	0	0	0	0	0	0	0	0	0	3000	3000	0	3000	0	3000	0	0	0	3000	0	0	0	0	0	0	3000	0	0	0	0	0
	0	0	0	3000	0	0	0	3000	0	0	0	0	0	0	0	0	0	0	3000	3000	0	3000	0	0	0	0	3000	0	0	0	3000	0	0	0	0	0	0	0	0	0	0	0	0	0	3000	3000	0	0	3000
	3000	0	3000	0	0	0	0	0	0	0	0	6000	0	0	0	0	0	0	3000	0	0	0	0	0	0	0	0	0	0	3000	0	0	0	0	0	0	0	0	3000	0	0	0	3000	0	0	0	0	0	3000
	0	3000	0	0	0	3000	0	0	0	3000	0	0	0	0	0	0	0	0	0	0	3000	0	0	0	0	0	0	0	0	3000	0	0	0	0	0	0	0	0	0	3000	0	3000	6000	0	3000	0	0	0	0
	0	0	0	0	0	0	0	0	0	3000	3000	0	3000	0	0	0	0	0	0	0	0	0	0	0	0	0	3000	3000	0	0	0	0	0	0	0	0	0	0	0	6000	3000	0	0	0	0	0	0	0	0
	0	3000	0	0	0	0	0	0	0	3000	0	3000	0	0	3000	0	0	0	0	0	0	0	0	3000	0	0	0	3000	0	0	0	3000	0	0	0	0	3000	0	0	0	0	3000	0	0	0	0	0	0	0
	0	0	0	0	0	3000	0	0	3000	0	0	0	0	3000	0	0	0	0	0	0	0	0	0	0	0	0	0	0	0	3000	0	3000	0	0	0	3000	0	0	0	0	0	0	0	0	3000	0	0	0	0
	0	0	0	3000	3000	0	0	0	0	0	0	3000	0	0	0	0	0	0	0	0	0	3000	0	0	0	0	0	0	3000	0	0	0	0	0	0	0	0	0	0	0	0	0	0	0	0	0	0	0	0
	0	0	0	0	0	0	0	0	0	0	0	0	0	3000	0	0	3000	3000	0	0	0	0	0	0	0	0	0	0	0	0	0	0	0	3000	0	0	3000	0	3000	0	0	0	3000	0	3000	0	0	0	0
	0	0	0	0	0	0	3000	0	3000	0	3000	0	3000	0	0	0	0	0	0	0	3000	0	0	3000	0	0	0	0	0	0	0	3000	0	0	0	0	3000	0	0	0	0	3000	3000	0	0	0	0	0	3000
	3000	0	0	0	0	0	0	0	0	0	0	0	0	0	0	0	0	0	3000	3000	3000	0	0	0	0	3000	0	0	0	3000	0	0	0	0	3000	0	0	0	0	0	0	0	0	0	0	0	0	0	0
	0	0	0	0	0	0	0	0	0	0	3000	0	0	0	0	0	3000	0	0	0	0	3000	0	0	0	0	0	3000	0	0	0	0	3000	3000	0	0	0	3000	0	0	0	0	0	0	0	3000	0	0	3000
	0	0	0	0	0	0	0	0	0	0	0	0	0	0	0	0	0	0	0	0	0	3000	0	0	3000	0	0	0	0	0	3000	0	0	0	0	3000	0	0	0	0	0	0	3000	0	0	0	0	0	0
	0	0	0	0	0	0	0	0	0	0	0	0	0	0	0	0	0	0	0	0	0	0	0	0	0	0	0	0	0	0	0	0	0	0	0	3000	0	0	0	6000	0	0	0	0	3000	0	0	0	3000
	0	0	3000	3000	0	0	0	0	0	6000	0	0	0	0	0	0	0	0	0	0	0	0	0	0	0	3000	3000	0	3000	0	0	0	0	0	0	3000	0	0	0	0	0	0	0	3000	0	0	0	0	0
	0	0	0	0	0	3000	0	0	0	0	0	0	3000	3000	3000	0	0	0	0	0	0	0	3000	0	0	0	0	3000	3000	0	0	0	3000	0	0	3000	0	0	0	0	0	0	0	3000	0	0	3000	0	3000
	0	0	0	0	3000	0	3000	0	0	0	0	0	0	0	0	0	0	0	0	0	9000	3000	0	0	0	0	0	0	0	3000	0	3000	0	3000	0	0	0	0	0	0	0	0	0	3000	0	0	0	0	0
[truncated: 351 more columns]

## Sheet: Figure 2d
Figure 2d
	102000	0	6000	0	6000	0	3000	0	0	0	0	0	0	0	0	0	0	0	3000	0	0	0	0	0	0	0	3000	0	0	6000	0	0	0	0	3000	0	0	0	0	3000	0	0	0	0	0	0	0	0	0
	0	0	0	3000	0	3000	0	6000	0	3000	0	0	0	0	0	6000	9000	6000	3000	12000	18000	15000	12000	9000	12000	9000	18000	21000	18000	39000	18000	27000	24000	33000	21000	21000	24000	36000	27000	51000	42000	27000	39000	51000	30000	45000	33000	51000	39000
	0	0	0	0	0	3000	0	0	0	0	0	0	0	6000	0	0	0	0	0	0	3000	0	0	0	0	0	0	3000	0	0	0	3000	3000	3000	0	0	3000	0	0	3000	3000	0	0	0	0	0	0	0	3000
	0	0	0	0	0	0	0	0	0	0	3000	3000	0	0	3000	0	0	0	3000	0	0	0	0	3000	0	3000	0	0	3000	0	0	0	0	0	6000	0	3000	0	3000	3000	0	0	0	0	0	3000	0	0	0
	0	0	0	0	6000	0	3000	3000	0	0	0	0	3000	0	0	0	0	0	0	0	0	0	0	0	0	0	0	0	0	0	0	0	0	0	3000	3000	0	0	0	0	0	0	0	6000	0	0	0	0	0
	0	3000	0	0	0	0	0	0	0	0	0	0	0	3000	0	0	0	0	0	0	0	0	0	0	0	0	0	0	0	0	0	0	0	0	0	0	0	3000	0	0	0	0	0	0	0	0	0	0	0
	0	0	0	3000	0	0	3000	0	0	0	0	0	0	0	3000	0	0	0	0	0	0	3000	3000	0	0	0	0	0	0	0	0	0	0	0	0	0	3000	0	3000	0	0	0	0	0	0	0	0	0	0
	0	0	0	0	0	0	0	0	0	0	0	0	0	0	3000	0	0	3000	0	0	0	0	0	3000	0	0	3000	0	3000	0	0	3000	0	0	0	0	0	3000	0	0	3000	0	0	0	3000	3000	0	0	0
	3000	0	0	0	3000	3000	0	0	0	0	0	0	0	0	0	0	3000	0	3000	0	0	0	0	3000	0	3000	0	0	0	0	0	3000	0	0	0	0	0	0	6000	3000	3000	3000	6000	0	0	0	3000	0	3000
	0	0	0	0	0	0	0	0	3000	3000	0	0	0	0	0	0	0	0	0	0	3000	3000	3000	3000	0	0	0	3000	3000	0	0	0	0	0	0	0	0	0	0	3000	3000	0	0	3000	0	0	0	0	0
	0	0	3000	0	0	3000	3000	0	0	0	0	3000	0	0	0	0	0	0	0	0	0	0	0	3000	0	0	3000	3000	0	0	0	0	0	0	3000	3000	3000	3000	0	0	0	0	0	0	0	0	3000	0	0
	0	6000	0	0	0	0	0	0	3000	0	3000	0	6000	0	0	0	0	3000	0	6000	0	3000	0	0	0	3000	0	0	0	0	0	3000	0	0	6000	0	0	0	0	3000	0	3000	3000	0	0	0	3000	0	0
	0	0	0	0	3000	0	0	0	0	0	0	0	0	3000	0	3000	3000	3000	0	0	0	0	0	3000	0	3000	0	3000	3000	0	0	0	0	0	0	3000	3000	0	0	3000	0	0	0	3000	0	0	0	0	0
	0	0	0	0	3000	3000	0	6000	0	3000	0	0	0	0	3000	0	0	3000	0	0	3000	0	3000	0	3000	0	3000	0	3000	0	0	3000	0	0	0	0	0	0	3000	3000	0	0	0	0	0	0	0	0	0
	0	0	0	3000	0	0	3000	3000	3000	3000	0	0	0	0	0	6000	0	0	3000	3000	0	0	0	0	0	0	0	0	3000	0	0	0	0	0	0	0	3000	0	0	0	0	0	0	3000	0	0	3000	0	0
	0	3000	0	0	0	3000	0	3000	0	0	0	0	0	0	0	0	0	0	0	3000	0	0	0	0	0	0	0	0	0	0	0	3000	0	3000	0	0	0	0	0	0	0	0	0	0	0	0	3000	0	3000
	0	0	0	0	0	0	0	0	0	0	0	0	6000	0	0	0	6000	0	0	0	0	0	0	0	3000	0	0	0	0	0	0	0	3000	0	0	0	0	0	0	0	0	0	0	0	0	0	0	3000	0
	0	0	0	0	0	0	0	0	0	3000	0	0	0	0	0	0	0	0	0	0	0	0	0	0	0	0	0	0	3000	3000	0	0	0	0	6000	0	0	0	0	0	0	3000	0	0	0	0	0	0	0
	0	0	0	0	0	0	0	0	0	3000	0	0	0	0	0	0	0	3000	0	0	0	3000	0	0	0	3000	0	0	0	0	0	0	0	0	0	3000	0	0	0	0	0	3000	0	3000	0	0	0	0	0
	0	3000	0	0	6000	0	0	0	0	0	0	0	0	0	0	3000	0	3000	0	3000	0	0	0	0	0	0	0	0	0	0	0	3000	0	0	3000	3000	0	0	0	3000	3000	0	3000	0	0	0	0	0	0
	0	3000	0	0	0	0	0	0	0	0	0	0	3000	0	0	0	0	0	0	3000	0	6000	0	0	0	0	0	6000	0	0	0	3000	0	3000	0	0	0	0	0	0	0	3000	3000	0	0	0	6000	0	3000
	0	0	0	0	0	3000	0	0	0	0	0	3000	0	3000	0	0	0	3000	3000	0	0	0	0	0	0	0	0	0	3000	0	0	3000	0	0	0	0	3000	0	0	0	0	0	0	0	3000	3000	0	0	0
	3000	0	3000	0	0	0	3000	0	0	0	0	0	0	0	0	3000	3000	0	0	0	0	3000	0	0	0	0	3000	3000	0	3000	0	0	0	0	3000	0	6000	0	3000	0	0	0	3000	0	0	0	0	3000	0
	0	3000	0	0	0	0	0	3000	3000	0	0	3000	0	0	3000	6000	3000	0	0	0	3000	0	0	0	0	0	0	0	0	3000	0	0	0	0	3000	0	0	0	3000	0	0	0	3000	0	3000	0	0	0	0
	0	3000	0	0	0	0	0	3000	0	3000	3000	0	3000	6000	0	0	0	0	0	0	0	0	0	3000	3000	0	0	0	0	0	0	3000	0	0	3000	0	0	0	0	0	0	0	0	0	0	0	0	0	6000
	0	3000	0	0	0	0	0	0	3000	0	0	0	0	0	0	0	0	0	0	0	0	0	3000	0	0	3000	0	0	0	0	0	0	0	0	3000	0	0	3000	0	6000	0	3000	0	0	0	0	0	0	0
	0	3000	3000	0	0	9000	0	3000	0	3000	3000	0	3000	3000	0	0	0	0	0	0	0	0	0	0	0	3000	3000	3000	0	0	0	0	0	0	0	0	0	0	3000	3000	3000	0	0	0	0	0	3000	0	0
	0	0	0	3000	0	0	0	0	0	0	0	0	0	0	3000	0	0	0	0	3000	0	0	0	0	3000	3000	0	0	0	0	0	0	3000	0	0	3000	0	0	0	0	0	0	0	0	0	0	0	0	0
	0	0	0	0	0	0	0	3000	0	0	3000	0	0	0	0	3000	0	0	9000	0	3000	0	3000	3000	0	0	0	0	0	0	0	3000	0	0	0	0	0	3000	0	0	3000	0	0	0	0	0	0	0	0
	0	0	0	0	0	0	3000	0	0	0	0	3000	0	0	3000	0	0	0	0	0	0	0	0	3000	3000	3000	0	0	0	0	0	0	0	0	0	0	0	0	0	0	3000	0	0	0	0	0	0	0	0
	3000	0	3000	0	0	3000	0	0	0	0	0	0	0	0	0	0	0	0	0	0	0	0	0	0	0	0	0	0	0	0	0	0	0	0	0	0	0	0	0	0	3000	0	0	0	0	0	0	0	0
	0	0	0	3000	0	0	0	0	0	3000	0	0	0	0	0	0	3000	0	0	0	0	0	3000	0	0	0	0	0	0	0	0	3000	3000	0	0	0	0	3000	3000	0	0	3000	0	0	0	3000	0	0	3000
	0	0	0	0	0	3000	0	0	3000	0	0	0	0	0	0	0	0	6000	0	3000	0	0	0	0	0	0	0	0	3000	0	6000	0	0	0	0	0	3000	0	3000	0	0	0	0	0	0	0	0	0	0
	0	0	0	3000	0	0	0	0	0	0	3000	0	0	0	3000	0	0	0	0	0	0	0	0	0	3000	0	0	0	0	0	0	3000	0	0	0	0	0	0	0	0	0	6000	0	0	0	0	0	0	0
	3000	0	0	3000	0	0	0	0	0	3000	0	0	0	0	0	0	0	3000	0	0	3000	3000	0	0	3000	0	0	0	3000	0	0	0	0	0	0	0	0	3000	6000	0	0	3000	3000	0	0	3000	0	0	0
	3000	0	0	0	0	0	3000	0	3000	0	6000	0	0	0	0	0	0	0	0	0	0	0	0	0	3000	3000	3000	3000	0	6000	0	0	0	0	0	3000	0	0	0	0	3000	0	0	3000	0	0	0	3000	0
	3000	0	3000	0	0	0	0	0	3000	0	0	0	0	3000	0	0	0	0	0	0	0	0	0	0	0	3000	0	0	0	0	6000	0	0	0	0	0	0	0	0	0	0	0	0	0	0	3000	0	3000	9000
	0	3000	3000	0	3000	0	0	0	0	0	0	3000	3000	0	3000	0	3000	0	0	0	0	0	3000	3000	6000	3000	0	0	0	0	0	0	0	0	0	0	3000	0	0	0	0	0	0	6000	0	0	0	0	6000
	0	0	0	0	3000	0	0	0	0	0	0	3000	3000	0	0	0	0	0	0	0	0	0	3000	0	0	0	0	0	3000	0	0	0	0	0	0	0	3000	0	0	0	0	0	3000	0	3000	0	0	0	3000
	0	0	0	0	3000	3000	0	0	3000	0	3000	0	0	0	0	3000	0	0	0	0	0	0	0	0	0	0	0	0	3000	3000	0	0	3000	3000	0	0	0	0	0	3000	3000	0	0	0	0	0	3000	0	9000
	0	0	0	0	3000	0	0	0	0	0	6000	0	0	0	0	0	3000	3000	3000	3000	3000	0	0	0	0	0	0	0	0	0	0	0	0	0	0	0	0	0	3000	0	3000	0	0	3000	0	0	9000	0	6000
	0	0	3000	0	3000	3000	0	0	0	0	0	0	0	0	0	0	0	0	0	0	0	0	0	0	0	3000	0	0	0	0	3000	0	3000	0	0	0	0	3000	0	0	0	3000	0	0	0	0	6000	9000	18000
	0	0	0	0	3000	0	0	0	0	3000	0	0	0	0	0	3000	0	0	0	0	3000	0	0	0	0	3000	0	0	0	3000	0	3000	6000	0	0	0	0	3000	0	3000	3000	0	0	0	3000	0	12000	15000	21000
	0	0	0	3000	3000	0	0	0	3000	0	0	0	0	0	0	0	3000	0	3000	0	0	0	0	0	0	0	0	0	3000	0	0	0	0	0	0	0	0	3000	0	3000	0	0	3000	18000	9000	12000	18000	24000	51000
	0	0	3000	0	0	3000	3000	0	0	3000	0	0	0	3000	0	0	0	0	0	0	3000	0	0	0	0	0	0	3000	0	0	0	0	3000	0	3000	0	0	6000	0	0	0	6000	6000	15000	9000	12000	21000	33000	57000
	0	6000	0	0	0	0	0	0	0	0	0	0	0	0	0	3000	0	0	3000	0	0	0	0	0	0	3000	0	3000	0	3000	0	0	0	0	0	6000	3000	3000	3000	0	0	0	18000	18000	24000	39000	54000	30000	84000
	0	0	0	0	3000	0	0	0	0	0	0	0	0	0	0	0	0	3000	0	6000	0	3000	0	3000	3000	0	0	0	3000	0	0	0	0	0	0	3000	0	3000	0	0	6000	9000	18000	48000	33000	45000	60000	63000	75000
	3000	0	0	0	0	0	0	0	0	0	0	0	6000	0	3000	3000	0	0	0	0	0	0	0	3000	0	0	0	0	0	0	0	0	0	6000	0	0	0	3000	0	3000	3000	3000	30000	51000	51000	48000	93000	72000	129000
	0	6000	0	0	0	0	0	0	0	0	0	0	6000	3000	0	0	0	3000	3000	0	0	0	3000	0	0	0	3000	0	0	0	0	3000	0	0	0	0	0	9000	12000	9000	15000	30000	27000	27000	72000	114000	120000	114000	150000
	3000	3000	3000	0	3000	0	0	0	0	0	0	0	0	0	0	3000	3000	0	0	0	3000	3000	9000	0	0	0	0	0	3000	3000	0	3000	6000	0	0	6000	3000	6000	3000	6000	9000	6000	30000	81000	75000	102000	132000	81000	156000
	0	0	0	0	3000	0	0	0	0	0	0	0	0	0	0	9000	0	0	0	0	0	3000	3000	3000	0	3000	0	3000	0	0	0	3000	0	3000	0	0	9000	9000	12000	6000	18000	63000	39000	57000	114000	147000	153000	156000	147000
	0	3000	0	0	0	0	0	0	0	3000	0	0	0	0	0	3000	3000	0	0	0	0	3000	3000	0	6000	0	0	0	0	3000	3000	0	0	3000	3000	3000	9000	0	3000	18000	30000	36000	57000	87000	87000	129000	207000	174000	165000
	0	0	0	0	0	0	0	0	3000	0	3000	0	3000	0	3000	0	0	0	3000	0	0	0	0	0	0	0	0	3000	3000	3000	0	0	0	9000	9000	0	6000	6000	33000	27000	36000	54000	51000	102000	93000	132000	141000	207000	234000
	0	0	0	0	0	3000	0	0	0	3000	0	3000	0	0	0	0	3000	0	0	3000	0	3000	0	0	0	3000	0	0	0	0	0	3000	3000	3000	0	6000	12000	12000	42000	33000	54000	57000	63000	99000	123000	180000	123000	213000	198000
	3000	0	3000	0	0	0	0	0	0	3000	0	0	0	3000	0	0	3000	0	0	0	0	0	0	0	0	0	0	0	0	0	0	0	0	3000	3000	9000	0	24000	36000	57000	66000	87000	66000	114000	153000	150000	195000	189000	225000
	3000	0	0	0	0	0	3000	0	0	0	0	3000	0	0	0	0	0	0	0	0	0	0	0	3000	3000	0	0	0	0	0	0	6000	9000	3000	15000	6000	21000	36000	27000	84000	84000	108000	105000	144000	147000	123000	153000	156000	189000
	0	0	0	0	0	0	0	3000	0	3000	0	0	0	0	0	0	0	0	0	0	0	0	0	0	0	0	0	0	0	3000	0	6000	6000	3000	15000	39000	21000	48000	42000	78000	117000	126000	162000	138000	150000	147000	204000	153000	162000
	3000	0	3000	3000	3000	0	3000	0	0	0	3000	0	0	0	0	3000	0	0	0	0	0	0	3000	0	0	3000	0	0	0	0	0	6000	6000	9000	36000	21000	36000	45000	36000	93000	99000	177000	120000	138000	183000	162000	180000	165000	144000
	0	0	0	0	0	0	0	0	0	0	0	0	0	0	0	0	0	0	0	0	0	0	0	0	3000	0	0	3000	0	9000	3000	9000	9000	21000	60000	36000	36000	69000	69000	93000	132000	153000	135000	138000	135000	177000	189000	117000	192000
	3000	0	6000	3000	0	0	6000	0	0	0	6000	3000	0	0	0	0	0	0	0	0	0	0	3000	3000	6000	0	0	3000	6000	0	3000	15000	33000	48000	33000	54000	45000	78000	111000	105000	138000	144000	144000	132000	147000	126000	207000	165000	156000
	0	0	0	0	0	0	0	0	3000	0	0	0	0	0	0	0	0	0	0	0	0	3000	3000	0	0	0	3000	3000	9000	0	6000	15000	21000	33000	51000	60000	90000	105000	99000	105000	147000	162000	183000	186000	144000	153000	177000	186000	126000
	3000	0	0	0	6000	0	0	0	0	0	0	0	0	0	0	0	0	0	0	0	6000	0	0	6000	0	0	0	3000	0	9000	12000	15000	21000	39000	72000	99000	93000	132000	129000	108000	156000	168000	192000	186000	171000	150000	135000	159000	126000
	0	0	0	0	0	0	0	0	0	0	6000	3000	0	3000	0	0	0	0	0	3000	0	3000	0	3000	0	0	0	9000	0	6000	15000	27000	36000	42000	84000	114000	84000	129000	138000	141000	138000	189000	144000	198000	189000	180000	168000	114000	126000
	0	0	0	0	0	0	0	3000	0	0	3000	0	0	3000	0	0	3000	0	0	0	0	0	6000	3000	0	0	3000	6000	0	12000	21000	36000	15000	60000	66000	84000	129000	108000	141000	159000	150000	135000	162000	144000	168000	147000	132000	138000	135000
	3000	0	0	0	0	0	0	0	3000	0	0	3000	3000	0	0	0	3000	0	3000	0	0	0	3000	0	9000	0	3000	12000	12000	12000	18000	18000	42000	57000	93000	102000	117000	159000	126000	105000	144000	162000	147000	111000	150000	147000	168000	147000	108000
	0	0	0	3000	0	0	0	0	0	0	0	0	3000	0	3000	0	0	0	3000	0	3000	0	0	0	3000	3000	3000	18000	12000	15000	39000	33000	45000	54000	78000	165000	126000	132000	165000	132000	108000	144000	135000	153000	126000	132000	111000	153000	144000
	6000	0	0	0	0	3000	3000	0	0	0	0	0	0	0	0	3000	0	0	3000	0	0	6000	0	0	0	3000	0	0	15000	18000	21000	42000	36000	93000	102000	126000	156000	120000	141000	162000	123000	192000	141000	186000	138000	126000	132000	108000	138000
	0	0	0	3000	3000	0	0	0	0	3000	0	0	3000	0	0	0	0	0	0	0	6000	0	0	6000	0	0	3000	6000	9000	15000	24000	45000	57000	84000	105000	96000	132000	150000	96000	153000	108000	138000	132000	174000	129000	111000	99000	96000	105000
	3000	0	0	0	3000	0	0	0	0	0	0	0	3000	0	0	0	0	0	3000	0	0	0	3000	0	3000	6000	3000	12000	15000	27000	66000	57000	66000	102000	105000	111000	81000	147000	159000	105000	168000	153000	111000	123000	150000	117000	111000	153000	159000
	0	3000	0	0	3000	0	0	0	0	0	0	0	0	0	0	0	0	0	0	3000	0	0	0	0	0	0	9000	21000	12000	30000	33000	69000	66000	84000	87000	81000	141000	123000	147000	153000	138000	150000	120000	96000	93000	120000	90000	102000	99000
	0	3000	0	0	0	3000	0	3000	0	0	0	0	0	0	0	3000	0	0	0	3000	0	0	3000	3000	0	0	6000	9000	27000	33000	36000	51000	63000	99000	117000	108000	105000	153000	102000	135000	114000	105000	126000	135000	111000	90000	84000	99000	108000
	0	0	3000	0	0	0	6000	0	0	3000	0	0	0	3000	0	6000	3000	0	0	0	3000	0	0	3000	3000	6000	12000	24000	12000	48000	24000	63000	54000	66000	102000	111000	105000	132000	117000	120000	102000	138000	165000	96000	90000	99000	108000	123000	102000
	0	0	0	0	0	0	0	0	0	0	0	0	0	0	0	0	0	0	0	0	0	3000	0	0	0	9000	12000	18000	42000	39000	69000	63000	66000	63000	81000	105000	114000	117000	111000	123000	120000	114000	99000	138000	108000	108000	111000	72000	102000
	0	3000	0	0	6000	0	3000	3000	0	0	0	3000	0	3000	0	0	0	0	6000	3000	0	0	0	0	3000	6000	9000	3000	27000	36000	51000	69000	69000	96000	108000	123000	126000	141000	108000	114000	123000	93000	84000	102000	57000	132000	84000	87000	102000
	0	3000	3000	0	0	0	0	0	0	3000	0	0	0	0	3000	0	0	3000	3000	3000	0	0	0	0	3000	3000	9000	9000	30000	15000	63000	84000	66000	81000	102000	126000	117000	93000	144000	120000	123000	102000	123000	81000	147000	105000	69000	123000	78000
	0	0	3000	0	0	0	3000	0	0	0	0	3000	3000	0	3000	0	0	0	0	0	0	0	3000	0	3000	18000	0	18000	27000	30000	72000	78000	87000	93000	75000	105000	117000	123000	117000	96000	102000	87000	51000	84000	114000	90000	99000	60000	84000
	0	3000	0	3000	3000	0	0	3000	0	0	0	0	0	3000	0	0	0	0	3000	0	3000	0	0	0	6000	9000	18000	21000	27000	57000	51000	66000	93000	87000	102000	84000	90000	138000	129000	108000	105000	75000	147000	117000	87000	99000	117000	63000	129000
	0	3000	0	3000	3000	0	3000	3000	0	0	0	0	0	0	0	0	0	3000	3000	0	3000	0	3000	3000	12000	21000	30000	42000	27000	30000	60000	96000	93000	102000	114000	108000	108000	132000	105000	126000	153000	87000	108000	111000	78000	105000	108000	81000	87000
	3000	0	0	0	0	0	0	3000	0	3000	0	3000	3000	0	0	0	6000	3000	0	0	0	3000	0	3000	6000	15000	39000	30000	30000	69000	87000	102000	78000	126000	75000	120000	117000	126000	120000	93000	99000	84000	108000	102000	111000	99000	60000	75000	66000
	0	0	0	0	0	0	0	0	0	0	0	0	0	0	0	0	0	3000	0	0	6000	3000	0	0	15000	18000	33000	45000	57000	63000	78000	69000	87000	102000	117000	108000	120000	147000	117000	99000	96000	87000	81000	102000	117000	111000	111000	108000	81000
	0	0	0	0	0	0	0	3000	0	0	0	0	0	3000	0	0	0	0	0	0	3000	6000	3000	6000	21000	21000	57000	39000	69000	45000	78000	102000	93000	102000	123000	126000	96000	138000	117000	129000	132000	102000	96000	75000	78000	75000	96000	72000	75000
	0	0	0	0	0	0	0	3000	3000	0	0	0	0	0	0	0	0	0	3000	3000	0	0	0	3000	15000	21000	36000	45000	36000	75000	96000	72000	105000	81000	111000	132000	96000	117000	111000	99000	123000	120000	93000	99000	102000	75000	69000	93000	99000
	0	0	0	0	0	0	0	3000	0	0	0	0	0	0	0	0	0	0	3000	0	0	6000	12000	6000	12000	24000	63000	69000	90000	72000	93000	114000	153000	117000	114000	108000	93000	156000	117000	96000	81000	96000	90000	84000	81000	99000	96000	111000	90000
	0	0	0	0	0	0	0	0	3000	0	0	0	0	0	3000	0	3000	0	0	3000	6000	6000	6000	24000	24000	39000	75000	75000	84000	99000	78000	117000	111000	96000	93000	102000	105000	150000	102000	84000	78000	108000	75000	81000	75000	69000	66000	84000	90000
	3000	0	0	0	0	0	0	0	0	0	0	0	0	0	3000	6000	3000	6000	0	6000	15000	12000	21000	9000	36000	42000	66000	57000	69000	102000	141000	108000	120000	108000	81000	120000	111000	90000	111000	84000	93000	117000	75000	81000	63000	99000	78000	87000	60000
	3000	0	0	0	0	0	0	0	0	0	0	3000	0	0	3000	3000	0	3000	3000	9000	9000	9000	9000	21000	54000	42000	72000	84000	69000	93000	126000	123000	78000	72000	81000	123000	114000	117000	120000	93000	69000	81000	78000	84000	93000	87000	87000	69000	75000
	0	0	0	0	0	0	0	0	0	0	0	0	0	0	3000	0	0	3000	6000	6000	9000	9000	45000	45000	66000	66000	78000	54000	99000	105000	111000	108000	123000	93000	117000	132000	114000	99000	84000	93000	84000	132000	81000	87000	93000	108000	90000	108000	72000
	0	3000	3000	0	0	0	0	0	0	0	0	0	0	0	6000	3000	3000	9000	6000	9000	9000	24000	27000	30000	60000	72000	75000	75000	129000	111000	84000	138000	126000	75000	87000	93000	81000	96000	99000	87000	99000	111000	69000	90000	114000	69000	123000	72000	96000
	0	3000	0	0	0	3000	0	3000	0	0	0	3000	3000	0	0	3000	3000	0	12000	12000	12000	33000	51000	54000	57000	63000	48000	108000	99000	111000	102000	99000	102000	96000	114000	78000	75000	120000	87000	105000	90000	111000	102000	99000	105000	90000	102000	114000	93000
	0	0	0	0	0	3000	0	3000	0	0	0	3000	0	0	0	6000	6000	6000	9000	3000	9000	54000	45000	42000	60000	75000	84000	81000	90000	111000	117000	120000	99000	87000	102000	108000	105000	114000	108000	69000	114000	87000	108000	75000	99000	96000	93000	96000	75000
	0	3000	0	0	0	0	3000	3000	0	3000	0	0	3000	0	0	3000	3000	9000	18000	24000	33000	45000	54000	75000	84000	66000	48000	114000	75000	90000	81000	105000	72000	78000	51000	93000	66000	75000	66000	69000	126000	72000	81000	81000	84000	87000	108000	96000	90000
	3000	0	0	0	0	0	0	3000	0	0	0	0	0	3000	6000	6000	12000	9000	21000	21000	51000	36000	81000	60000	81000	51000	108000	111000	99000	102000	102000	96000	108000	126000	117000	93000	78000	93000	96000	75000	90000	117000	90000	111000	123000	93000	84000	90000	105000
	0	6000	0	0	0	0	0	3000	0	0	0	0	0	0	9000	12000	21000	21000	30000	36000	33000	84000	60000	93000	72000	72000	117000	90000	114000	96000	114000	102000	81000	81000	93000	105000	87000	108000	96000	90000	123000	84000	117000	90000	84000	84000	84000	90000	93000
	0	0	0	0	0	0	0	0	0	0	6000	0	0	6000	9000	12000	39000	36000	36000	45000	36000	60000	81000	111000	63000	72000	90000	132000	93000	78000	96000	99000	93000	111000	111000	93000	63000	114000	99000	105000	87000	105000	99000	102000	93000	99000	87000	75000	87000
	0	0	3000	3000	0	0	0	0	3000	3000	6000	3000	9000	3000	12000	18000	27000	12000	42000	54000	75000	99000	66000	111000	84000	96000	87000	123000	96000	66000	84000	57000	96000	99000	66000	102000	87000	78000	93000	102000	81000	81000	87000	90000	84000	75000	114000	105000	96000
	3000	0	0	0	0	6000	0	3000	0	0	0	6000	3000	21000	30000	18000	33000	60000	75000	78000	51000	72000	87000	87000	81000	111000	87000	72000	93000	102000	75000	90000	105000	96000	72000	87000	129000	87000	87000	114000	114000	96000	90000	93000	105000	96000	87000	87000	96000
	3000	0	0	0	0	6000	3000	0	0	0	6000	3000	15000	6000	21000	24000	36000	84000	60000	102000	66000	63000	114000	96000	90000	93000	75000	96000	120000	105000	84000	96000	99000	81000	126000	75000	60000	102000	93000	90000	84000	87000	99000	78000	81000	99000	135000	102000	93000
	3000	0	0	0	0	0	0	0	0	0	0	15000	3000	27000	21000	27000	39000	81000	63000	84000	78000	99000	90000	96000	126000	111000	96000	129000	102000	123000	96000	87000	93000	105000	96000	69000	78000	93000	66000	96000	84000	114000	93000	90000	72000	126000	90000	108000	111000
	0	0	0	0	3000	3000	0	0	0	3000	6000	15000	18000	24000	39000	48000	60000	96000	96000	75000	102000	87000	102000	96000	135000	78000	84000	69000	114000	117000	117000	87000	102000	99000	87000	102000	69000	75000	108000	84000	96000	96000	81000	78000	99000	132000	81000	108000	90000
	0	3000	3000	0	3000	0	0	3000	9000	0	18000	21000	21000	39000	36000	42000	75000	84000	129000	111000	159000	102000	99000	114000	87000	105000	93000	81000	114000	72000	93000	84000	90000	102000	66000	105000	72000	72000	57000	93000	114000	90000	69000	117000	87000	99000	120000	72000	105000
	3000	0	0	0	0	3000	3000	0	3000	0	15000	21000	36000	60000	36000	54000	87000	90000	108000	162000	111000	87000	84000	126000	111000	108000	99000	96000	57000	69000	102000	96000	60000	57000	84000	102000	84000	117000	78000	87000	117000	99000	78000	96000	96000	81000	141000	84000	114000
	0	0	6000	0	0	3000	6000	15000	6000	6000	24000	42000	30000	63000	42000	66000	69000	105000	102000	123000	114000	93000	93000	96000	81000	99000	129000	102000	108000	93000	69000	93000	87000	63000	105000	69000	102000	78000	87000	81000	81000	105000	57000	102000	63000	108000	81000	81000	135000
	0	0	0	0	3000	3000	12000	3000	18000	27000	42000	75000	63000	84000	90000	102000	129000	105000	123000	126000	114000	114000	129000	99000	117000	84000	111000	81000	102000	78000	66000	69000	69000	90000	90000	81000	93000	93000	90000	99000	87000	84000	87000	57000	108000	93000	120000	126000	99000
	0	0	0	3000	6000	6000	3000	9000	15000	12000	36000	54000	60000	93000	123000	72000	72000	105000	102000	84000	156000	114000	96000	114000	81000	99000	87000	81000	75000	63000	90000	60000	90000	72000	78000	57000	57000	99000	90000	84000	69000	87000	81000	78000	69000	117000	66000	114000	108000
	0	0	0	0	3000	3000	12000	30000	24000	27000	18000	63000	69000	90000	90000	117000	111000	99000	111000	105000	114000	105000	93000	93000	120000	78000	102000	75000	72000	120000	84000	54000	81000	81000	84000	87000	75000	78000	90000	81000	39000	75000	66000	84000	69000	90000	111000	81000	93000
	0	0	6000	0	3000	6000	15000	21000	24000	27000	42000	81000	57000	90000	111000	99000	102000	120000	111000	147000	123000	105000	99000	96000	66000	66000	69000	99000	84000	45000	102000	93000	81000	90000	81000	105000	87000	99000	48000	75000	78000	99000	96000	108000	81000	75000	90000	96000	99000
	3000	3000	3000	0	0	0	6000	12000	18000	33000	48000	45000	51000	87000	93000	96000	105000	105000	123000	114000	123000	99000	123000	96000	117000	78000	93000	114000	63000	66000	66000	102000	84000	72000	87000	108000	75000	87000	66000	90000	99000	105000	78000	78000	87000	87000	96000	120000	99000
	0	0	0	0	0	6000	15000	6000	18000	21000	27000	42000	72000	81000	93000	90000	102000	117000	108000	132000	108000	120000	96000	105000	93000	69000	138000	69000	99000	99000	87000	108000	69000	66000	105000	114000	87000	105000	87000	66000	87000	42000	90000	78000	120000	117000	126000	102000	108000
	0	0	0	3000	3000	9000	12000	3000	9000	21000	54000	51000	69000	69000	72000	102000	111000	102000	105000	93000	120000	78000	111000	96000	111000	111000	105000	99000	105000	105000	60000	90000	84000	54000	81000	75000	42000	90000	66000	69000	81000	108000	90000	78000	99000	102000	90000	87000	114000
	3000	0	3000	0	0	0	15000	6000	18000	15000	24000	39000	45000	48000	54000	60000	72000	87000	129000	102000	90000	78000	99000	75000	111000	81000	111000	90000	72000	102000	102000	87000	102000	87000	99000	66000	87000	93000	96000	48000	72000	93000	75000	87000	72000	99000	69000	90000	105000
	3000	0	0	3000	0	3000	0	6000	15000	12000	15000	45000	36000	54000	72000	48000	69000	105000	108000	84000	93000	93000	69000	102000	126000	96000	111000	108000	99000	99000	105000	105000	105000	102000	93000	105000	102000	99000	108000	99000	66000	111000	75000	105000	93000	135000	69000	105000	108000
	3000	0	0	6000	3000	6000	3000	6000	0	27000	9000	24000	42000	57000	39000	24000	48000	54000	81000	90000	93000	93000	81000	63000	108000	108000	105000	102000	117000	126000	117000	99000	78000	117000	96000	75000	99000	108000	150000	96000	81000	111000	84000	84000	69000	96000	114000	75000	99000
	3000	0	6000	0	0	0	3000	0	6000	0	3000	24000	24000	15000	36000	33000	27000	51000	81000	57000	57000	78000	99000	129000	96000	99000	135000	99000	114000	69000	117000	114000	102000	90000	96000	78000	111000	117000	87000	108000	66000	69000	81000	111000	99000	102000	84000	81000	78000
	0	0	3000	0	3000	0	9000	0	0	0	3000	3000	12000	27000	36000	21000	27000	36000	42000	60000	60000	78000	102000	51000	99000	87000	93000	135000	102000	102000	99000	117000	132000	96000	120000	99000	93000	108000	90000	90000	120000	111000	60000	111000	93000	69000	81000	123000	93000
	0	3000	3000	0	0	0	0	0	0	3000	6000	12000	3000	15000	24000	18000	21000	27000	78000	51000	42000	87000	81000	99000	63000	105000	117000	108000	81000	117000	69000	99000	135000	117000	117000	111000	117000	132000	87000	117000	105000	87000	69000	105000	99000	87000	93000	96000	84000
	0	3000	6000	0	0	0	3000	6000	3000	0	3000	6000	0	9000	9000	6000	18000	27000	39000	42000	48000	45000	42000	78000	120000	69000	108000	99000	105000	69000	126000	87000	84000	102000	126000	96000	114000	90000	111000	102000	111000	132000	69000	105000	78000	105000	96000	51000	84000
	3000	0	0	0	0	0	0	0	0	3000	0	0	3000	6000	15000	9000	21000	12000	45000	36000	36000	63000	36000	21000	54000	48000	96000	78000	102000	81000	87000	84000	150000	117000	105000	93000	108000	126000	120000	99000	81000	120000	84000	102000	90000	84000	102000	81000	66000
	0	0	0	0	0	0	0	0	0	0	0	0	9000	3000	6000	3000	6000	12000	12000	18000	33000	36000	18000	36000	48000	69000	75000	99000	84000	93000	63000	87000	105000	87000	102000	117000	108000	129000	108000	108000	120000	108000	114000	87000	126000	93000	96000	93000	114000
	0	3000	0	0	0	0	0	0	3000	0	0	6000	0	6000	0	3000	0	0	9000	9000	12000	21000	39000	42000	39000	27000	33000	57000	75000	93000	78000	81000	72000	90000	99000	126000	111000	129000	126000	132000	138000	135000	132000	114000	117000	93000	84000	75000	96000
	0	0	0	0	0	0	0	0	0	0	0	0	6000	0	0	3000	3000	6000	6000	3000	6000	12000	18000	15000	42000	33000	30000	45000	33000	75000	57000	96000	45000	96000	120000	120000	120000	105000	120000	99000	123000	132000	117000	84000	126000	87000	87000	87000	102000
	0	0	0	0	0	0	0	0	0	3000	0	0	0	3000	0	6000	3000	3000	6000	12000	0	6000	15000	21000	45000	21000	30000	27000	63000	45000	45000	48000	84000	96000	87000	102000	99000	123000	105000	114000	174000	129000	108000	99000	108000	84000	81000	105000	84000
	3000	0	0	0	3000	0	3000	3000	0	0	0	3000	0	3000	0	0	0	0	0	0	3000	6000	3000	6000	24000	15000	21000	15000	30000	27000	51000	54000	69000	81000	126000	96000	156000	123000	114000	99000	108000	90000	132000	93000	108000	117000	99000	114000	93000
	0	3000	0	0	0	12000	0	0	0	3000	0	0	0	0	0	0	3000	0	0	0	0	0	12000	12000	9000	9000	18000	9000	15000	30000	36000	51000	69000	66000	99000	93000	72000	108000	93000	117000	114000	111000	132000	105000	132000	111000	147000	129000	114000
	0	0	0	3000	0	0	0	0	0	6000	0	3000	0	0	3000	0	0	0	0	0	0	0	3000	12000	3000	0	6000	9000	21000	36000	39000	51000	48000	66000	90000	90000	87000	99000	114000	108000	129000	165000	108000	117000	96000	144000	126000	114000	111000
	0	0	6000	3000	3000	0	0	0	0	0	0	0	0	0	0	0	3000	0	0	0	0	0	0	6000	6000	6000	3000	3000	6000	12000	30000	39000	30000	33000	72000	60000	78000	123000	141000	111000	117000	120000	96000	111000	147000	123000	111000	144000	129000
	0	0	0	0	0	0	3000	0	0	0	0	3000	0	0	0	0	0	0	0	3000	3000	3000	0	3000	3000	0	3000	9000	0	12000	27000	24000	30000	33000	33000	60000	51000	93000	93000	78000	150000	135000	105000	102000	117000	159000	147000	123000	120000
	0	0	0	0	0	0	0	0	0	0	0	0	0	0	0	3000	0	0	0	0	0	3000	0	9000	3000	0	0	0	0	6000	12000	9000	33000	15000	51000	51000	48000	78000	93000	72000	111000	102000	135000	117000	129000	105000	123000	117000	75000
	0	0	3000	6000	0	0	0	6000	0	0	0	0	0	0	0	0	0	0	6000	3000	0	0	0	0	0	3000	0	6000	0	9000	6000	12000	18000	12000	21000	21000	45000	48000	84000	87000	114000	102000	87000	123000	117000	135000	84000	111000	90000
	0	3000	0	0	0	0	3000	0	0	0	0	0	0	3000	0	6000	0	0	0	0	3000	0	3000	0	0	0	6000	0	0	12000	0	3000	15000	15000	15000	27000	24000	33000	72000	81000	99000	102000	66000	114000	126000	87000	114000	117000	123000
	3000	0	3000	0	0	0	0	0	0	0	0	3000	3000	3000	0	0	3000	3000	0	3000	0	3000	0	0	0	0	0	0	6000	0	0	6000	3000	9000	3000	15000	9000	30000	57000	57000	75000	96000	57000	90000	87000	90000	114000	108000	114000
	0	0	0	0	0	0	0	0	6000	0	0	0	0	0	0	0	0	0	3000	0	0	0	0	0	0	0	0	0	3000	3000	0	3000	3000	9000	6000	12000	18000	6000	45000	48000	60000	81000	51000	87000	90000	117000	96000	78000	114000
	0	0	0	0	0	0	0	0	0	0	3000	3000	0	0	0	0	0	0	0	0	0	0	0	0	0	0	3000	0	3000	0	0	3000	0	3000	3000	3000	3000	12000	21000	33000	60000	81000	63000	60000	60000	54000	78000	102000	93000
	0	0	0	0	3000	0	0	0	0	0	0	0	0	3000	0	0	0	0	0	0	0	0	0	0	0	0	3000	0	0	0	0	0	0	0	0	9000	3000	6000	9000	30000	57000	45000	36000	36000	39000	78000	78000	90000	126000
	0	0	0	0	0	0	0	0	0	0	3000	0	0	0	0	0	0	0	3000	0	0	0	0	0	0	0	0	0	0	0	0	0	0	0	0	0	0	0	6000	21000	12000	27000	21000	12000	42000	42000	78000	84000	69000
	3000	0	0	0	0	0	0	0	0	6000	3000	0	0	3000	0	0	0	0	3000	0	0	0	0	0	3000	3000	0	3000	0	0	0	0	0	3000	0	0	3000	0	3000	15000	9000	18000	39000	33000	27000	57000	51000	57000	69000
	6000	3000	0	0	0	0	0	6000	0	0	0	0	0	0	0	3000	3000	0	0	0	3000	0	0	0	0	0	0	3000	0	0	0	0	0	0	0	0	0	0	0	9000	9000	3000	27000	18000	21000	42000	60000	51000	75000
	0	0	0	0	0	0	3000	0	0	0	0	0	3000	0	0	0	3000	0	0	0	0	0	0	3000	0	0	0	0	0	0	0	0	3000	9000	0	3000	0	0	3000	0	0	6000	15000	9000	21000	33000	45000	45000	75000
	0	0	0	0	3000	0	0	0	3000	6000	0	3000	0	0	0	6000	0	0	3000	0	0	0	0	0	0	6000	0	0	3000	0	0	0	0	0	0	0	0	0	0	0	6000	6000	12000	15000	15000	15000	33000	21000	45000
	0	0	3000	0	0	0	0	3000	0	0	0	0	3000	0	9000	0	3000	3000	3000	0	3000	3000	0	0	0	0	3000	3000	0	0	0	0	3000	0	3000	3000	3000	3000	0	0	0	3000	3000	3000	9000	15000	6000	12000	42000
	3000	3000	0	0	0	3000	0	0	0	0	3000	0	3000	0	0	0	0	0	3000	3000	0	0	0	3000	0	6000	0	0	0	0	0	0	0	3000	0	0	0	0	0	0	0	0	3000	15000	6000	15000	9000	24000	51000
	0	0	0	3000	3000	0	0	0	3000	0	0	0	3000	3000	0	0	0	0	0	0	0	0	3000	0	0	0	0	0	3000	3000	3000	0	0	0	0	3000	3000	6000	0	0	0	0	3000	3000	3000	0	12000	9000	27000
	3000	0	3000	0	0	0	0	0	0	6000	3000	0	0	0	3000	0	0	0	3000	0	0	0	0	0	0	0	0	0	0	0	3000	0	6000	0	3000	0	0	0	3000	0	0	0	3000	0	6000	3000	0	9000	9000
	0	0	0	0	0	0	3000	0	0	0	0	0	3000	0	3000	0	0	0	0	0	0	0	0	0	0	0	0	0	0	3000	0	0	0	0	0	0	0	0	0	0	0	0	0	0	0	6000	0	6000	12000
	0	0	3000	3000	0	0	0	0	0	0	0	0	0	3000	0	3000	0	0	3000	0	0	0	0	3000	0	0	0	0	0	0	0	0	3000	3000	0	0	3000	3000	3000	0	0	0	0	0	0	0	3000	0	12000
	0	0	0	0	0	0	0	0	0	0	0	3000	0	3000	3000	3000	0	0	0	0	0	0	0	0	0	0	0	0	0	0	3000	3000	0	0	0	0	0	0	0	0	3000	0	0	0	0	3000	3000	3000	0
	3000	0	0	0	0	3000	0	0	0	0	0	0	3000	3000	0	0	0	0	0	0	0	3000	0	0	0	0	3000	3000	0	3000	0	0	0	0	0	0	0	3000	0	0	0	6000	3000	0	0	0	3000	0	6000
	0	0	0	0	0	0	0	0	3000	3000	0	0	3000	0	0	0	0	0	0	0	0	0	0	0	0	3000	0	6000	0	0	0	3000	3000	0	0	0	0	0	0	0	0	3000	0	0	0	0	0	3000	0
	0	3000	0	0	0	0	0	3000	3000	0	0	0	3000	0	0	0	3000	9000	3000	0	0	0	3000	0	0	0	0	0	3000	0	0	0	3000	0	0	3000	0	0	3000	6000	0	0	0	0	0	0	3000	3000	0
	0	3000	0	0	0	0	0	3000	0	0	0	0	6000	0	3000	3000	0	0	0	0	3000	0	0	3000	3000	0	3000	0	0	0	0	9000	0	3000	0	0	0	0	0	0	0	0	0	3000	3000	3000	3000	0	0
	0	0	0	0	0	3000	0	3000	0	6000	0	3000	0	0	3000	0	0	3000	0	3000	0	0	0	3000	0	0	0	3000	0	3000	0	0	0	0	3000	0	0	0	6000	0	0	0	0	0	0	0	0	0	0
	0	0	0	0	0	3000	0	3000	3000	0	0	0	6000	0	0	0	0	0	6000	0	0	0	0	0	0	0	0	0	0	3000	0	0	3000	0	0	0	3000	0	0	0	0	0	0	0	3000	0	0	0	3000
	0	0	0	6000	0	0	0	0	3000	0	0	0	0	0	0	0	0	0	0	0	3000	0	0	0	0	0	3000	3000	0	0	3000	0	0	3000	0	0	0	0	0	0	0	3000	3000	0	3000	0	0	0	0
	3000	6000	0	0	0	0	3000	0	0	3000	0	0	0	0	0	0	0	0	0	0	0	0	0	0	0	0	0	0	0	0	3000	0	0	3000	0	0	0	0	0	3000	3000	0	0	0	0	0	0	0	0
	3000	0	0	3000	0	0	0	3000	0	0	0	3000	0	0	0	3000	0	0	0	0	3000	0	0	0	0	0	0	0	0	6000	3000	3000	0	0	0	0	0	0	3000	6000	0	0	6000	0	0	0	0	3000	0
	3000	0	0	6000	3000	0	0	0	0	0	0	0	0	0	0	0	0	0	0	3000	0	0	0	0	0	0	0	0	3000	0	0	0	0	0	0	0	3000	3000	3000	0	0	0	0	0	0	0	0	0	0
	0	3000	3000	0	0	0	0	0	0	0	3000	0	0	0	0	0	0	0	0	0	3000	0	0	0	0	3000	0	0	0	0	0	0	0	0	0	0	0	0	0	6000	0	0	0	0	0	0	0	0	0
	0	0	0	3000	0	0	3000	0	3000	0	0	0	0	0	0	0	0	0	3000	0	0	0	0	0	3000	0	0	3000	0	0	0	0	0	0	0	0	0	0	0	0	0	0	0	0	0	0	0	0	3000
	0	3000	3000	3000	0	0	0	3000	0	0	3000	0	0	3000	0	3000	0	0	0	0	0	0	0	0	3000	0	3000	0	0	0	0	0	0	0	0	0	0	0	0	0	0	0	0	0	0	0	0	0	0
	0	0	0	0	0	0	0	0	0	0	0	0	3000	0	0	0	0	0	0	0	0	0	0	0	0	3000	0	3000	3000	0	0	0	0	0	3000	0	3000	0	0	0	3000	0	0	0	0	0	0	0	0
	3000	6000	0	3000	0	0	0	0	0	3000	0	0	6000	0	3000	0	0	3000	0	0	0	0	0	3000	0	3000	0	3000	0	0	0	0	0	3000	0	0	0	0	3000	0	0	0	0	0	0	0	3000	0	0
	0	3000	0	0	0	3000	0	0	3000	6000	0	0	0	0	0	3000	0	0	0	0	0	0	0	0	0	3000	3000	0	0	0	0	0	0	0	0	0	0	0	6000	0	0	0	0	0	3000	0	0	0	0
	0	0	0	0	0	0	3000	0	0	0	0	3000	0	0	0	0	0	0	0	0	0	3000	0	0	0	0	0	3000	0	0	3000	0	6000	0	0	0	0	3000	0	3000	0	0	3000	0	0	0	3000	3000	3000
	0	0	0	3000	3000	0	3000	0	0	3000	0	0	0	0	0	0	0	0	0	3000	0	3000	0	0	0	0	0	0	0	0	0	0	3000	0	0	0	3000	0	3000	0	0	0	0	0	0	0	0	3000	0
	0	0	0	0	0	0	0	3000	0	0	0	3000	0	0	0	0	0	0	3000	3000	0	0	0	3000	0	0	0	0	0	0	3000	0	0	3000	0	0	0	0	3000	0	3000	0	0	0	0	0	0	0	6000
	0	0	3000	0	0	0	0	0	0	3000	3000	3000	0	0	0	0	0	0	0	0	0	0	0	3000	0	0	0	3000	0	0	0	0	0	0	3000	0	0	0	3000	0	3000	0	3000	3000	0	0	3000	0	0
	0	0	0	0	0	0	0	0	0	0	0	0	0	0	0	0	0	0	0	3000	3000	0	0	3000	6000	0	3000	0	0	0	0	0	0	0	0	3000	0	0	0	0	0	0	0	0	3000	0	0	0	0
	0	0	0	0	0	0	0	3000	0	0	0	0	0	0	0	0	0	0	0	3000	3000	0	0	0	0	0	0	0	0	3000	0	0	3000	0	0	6000	0	0	3000	3000	0	0	0	0	6000	0	0	0	0
	0	0	0	0	0	0	0	0	0	0	3000	0	3000	0	3000	0	0	0	0	0	0	0	6000	0	0	0	0	0	0	0	0	3000	0	0	0	0	3000	0	0	0	0	0	0	0	0	6000	0	0	0
	0	0	0	0	0	0	3000	0	0	3000	0	0	0	0	0	0	0	0	3000	3000	0	0	0	0	0	0	0	0	0	0	0	3000	0	0	0	3000	3000	0	0	0	0	0	0	3000	0	0	0	0	0
	0	0	0	0	0	0	3000	0	0	0	0	3000	0	3000	3000	0	0	0	0	0	3000	3000	6000	0	6000	0	0	0	0	0	0	0	0	0	0	6000	0	0	0	0	0	0	0	0	0	0	3000	0	3000
	0	0	0	0	0	0	0	0	3000	0	6000	3000	0	3000	0	0	3000	0	0	0	0	0	0	0	0	0	0	0	0	0	3000	0	0	0	0	0	0	0	0	3000	0	0	0	0	0	0	3000	0	0
	0	0	0	3000	0	0	0	0	6000	0	0	0	0	0	0	0	3000	0	0	0	0	3000	0	0	0	0	0	0	0	0	3000	0	0	0	3000	0	0	0	0	3000	3000	0	0	3000	0	0	3000	0	0
	0	0	0	0	0	0	0	0	0	0	0	0	3000	3000	0	0	3000	0	0	0	3000	6000	0	0	0	0	3000	3000	0	0	3000	9000	0	3000	0	0	0	0	3000	6000	3000	3000	3000	3000	0	0	0	0	0
	0	9000	0	0	0	0	0	3000	0	0	0	0	3000	0	3000	0	3000	0	0	0	0	3000	0	3000	0	0	3000	0	0	0	0	3000	3000	0	0	3000	0	0	0	3000	3000	0	0	0	0	3000	0	0	0
	0	0	0	3000	6000	0	0	3000	3000	0	0	0	3000	0	0	0	0	3000	0	3000	0	0	3000	3000	0	0	3000	0	0	3000	0	0	0	0	0	0	0	3000	0	0	3000	0	3000	0	0	0	0	0	0
	0	3000	0	0	0	0	0	0	0	0	0	0	0	0	0	0	0	0	0	3000	0	3000	3000	0	0	0	0	3000	0	0	0	0	0	0	0	0	0	0	0	0	0	0	0	0	3000	3000	0	3000	0
	0	3000	0	0	0	0	0	0	0	3000	0	0	0	0	0	0	0	3000	0	0	0	0	3000	0	0	0	3000	0	3000	0	3000	0	0	0	3000	0	0	0	3000	0	0	0	0	0	0	0	0	0	3000
	0	0	0	0	6000	0	0	0	0	9000	0	0	0	0	3000	3000	0	0	3000	0	3000	0	0	0	0	0	0	0	0	0	0	0	0	0	0	3000	0	0	3000	3000	3000	0	3000	0	0	0	0	0	0
	0	0	0	0	0	3000	0	0	0	3000	0	0	3000	0	0	0	0	3000	3000	3000	0	0	0	0	0	0	0	3000	0	3000	6000	0	3000	0	3000	0	0	0	0	0	3000	0	0	0	0	0	0	3000	0
	0	0	0	0	0	0	0	0	0	0	0	0	0	0	0	0	0	0	0	0	0	0	0	0	0	0	0	0	0	0	0	0	3000	0	0	0	0	0	3000	3000	0	0	0	0	0	0	0	0	3000
	0	0	0	3000	6000	0	0	3000	0	0	0	0	0	3000	0	3000	0	0	0	3000	0	0	0	3000	0	0	0	0	0	0	0	0	0	0	0	0	0	3000	0	0	0	0	0	0	0	0	0	0	0
	0	0	0	0	0	0	0	0	0	0	0	0	0	0	0	3000	0	0	0	0	0	0	0	0	0	0	0	0	0	0	0	0	0	0	0	0	0	0	0	3000	0	3000	0	0	0	0	3000	0	6000
	3000	0	0	0	0	0	0	0	0	0	0	0	0	0	0	0	0	0	3000	3000	0	0	3000	0	0	0	0	0	0	0	0	0	0	0	0	0	0	0	0	0	0	0	0	0	0	0	0	0	0
	0	0	3000	3000	3000	0	3000	3000	3000	0	0	0	3000	0	0	3000	0	0	0	3000	3000	0	0	0	0	0	0	0	0	0	0	6000	0	0	0	0	3000	0	0	0	0	3000	3000	0	0	0	0	3000	3000
	6000	3000	0	0	0	0	0	0	0	0	0	0	0	0	0	0	0	0	0	0	6000	0	0	0	0	0	0	3000	0	0	0	0	0	0	0	0	0	0	3000	0	3000	0	0	0	0	0	0	0	0
	0	0	3000	3000	0	0	0	0	0	0	3000	0	0	0	0	3000	0	0	3000	0	6000	0	0	6000	0	0	0	0	3000	3000	0	3000	0	0	0	3000	0	0	0	0	0	3000	0	0	3000	0	0	0	0
	0	0	3000	3000	0	0	3000	0	0	0	0	3000	0	0	0	0	0	3000	0	0	0	0	0	0	0	0	0	0	0	0	3000	0	0	0	0	3000	0	0	0	0	0	0	0	0	0	6000	3000	0	0
	0	0	3000	0	0	0	0	3000	0	0	0	0	0	3000	0	0	0	0	3000	9000	0	0	0	0	0	0	0	0	0	3000	0	3000	0	0	0	0	0	3000	0	0	0	0	0	0	0	0	0	3000	0
	0	0	3000	3000	0	0	0	0	0	0	6000	6000	0	3000	0	0	3000	3000	0	0	0	0	0	0	0	3000	0	0	0	3000	3000	0	0	6000	0	0	0	0	0	3000	0	0	3000	0	0	0	0	0	0
	0	0	3000	0	0	0	0	3000	0	0	0	0	0	0	0	3000	0	0	6000	0	0	0	3000	0	0	0	0	3000	3000	6000	0	0	0	0	3000	0	0	3000	3000	0	3000	0	3000	3000	0	0	3000	0	0
	0	0	0	0	0	3000	0	3000	3000	0	0	3000	0	0	3000	0	0	0	0	6000	0	0	0	0	0	0	0	0	0	0	0	0	3000	0	3000	3000	0	0	3000	0	6000	0	3000	0	0	0	0	0	0
	0	0	0	0	0	0	3000	0	0	3000	0	3000	0	0	0	3000	0	3000	0	0	0	0	0	0	0	0	3000	3000	3000	3000	0	0	0	0	3000	3000	0	0	0	0	0	0	0	0	0	0	0	0	3000
	0	3000	0	0	0	0	3000	0	3000	0	0	3000	6000	0	0	3000	0	3000	0	0	0	3000	0	0	0	0	0	0	0	3000	0	0	0	0	3000	0	0	0	0	6000	0	0	3000	0	3000	0	0	0	0
	0	3000	0	0	0	0	3000	0	0	0	0	0	0	0	0	0	0	0	0	0	0	0	0	0	0	0	0	0	3000	0	0	0	0	0	0	0	0	0	0	6000	0	0	0	0	0	0	0	0	3000
	0	0	0	0	0	0	0	0	0	0	0	0	0	0	0	0	0	0	0	3000	0	0	3000	0	0	0	0	0	0	0	0	0	0	0	0	3000	0	0	0	0	0	3000	0	0	0	0	0	0	0
	3000	0	0	0	0	0	0	0	3000	0	0	3000	0	0	0	0	0	0	0	0	0	0	0	0	3000	0	3000	0	0	0	0	0	0	0	0	0	0	0	0	0	0	0	0	0	0	0	0	0	0
	0	3000	0	3000	0	0	3000	0	0	0	0	0	6000	0	0	6000	0	0	3000	0	0	0	0	0	0	0	0	0	0	0	0	0	0	0	3000	0	0	0	0	0	0	0	0	0	0	0	0	0	0
	3000	0	0	0	6000	0	3000	0	3000	0	0	0	0	0	0	3000	3000	0	0	0	0	3000	3000	0	0	0	3000	0	0	0	6000	0	0	0	6000	0	0	3000	0	0	0	0	0	3000	0	0	0	0	6000
	3000	0	3000	0	0	0	3000	0	3000	3000	0	0	6000	0	3000	3000	0	0	0	0	3000	3000	0	0	0	0	3000	0	0	0	0	0	0	0	0	0	0	3000	0	0	0	0	0	0	0	0	0	0	3000
	3000	0	0	3000	0	0	0	0	0	0	3000	0	0	0	0	0	0	3000	0	0	0	0	0	0	0	3000	0	0	0	0	0	0	0	0	3000	0	0	0	0	3000	3000	0	0	0	0	0	0	0	0
	0	3000	0	0	0	0	3000	0	3000	0	0	0	9000	0	3000	0	3000	0	0	3000	0	0	3000	0	3000	0	0	3000	0	3000	0	0	0	3000	0	3000	0	0	0	0	0	0	0	3000	0	0	0	0	0
	0	0	0	0	0	0	0	3000	6000	3000	0	6000	0	0	0	3000	0	0	3000	0	0	0	0	3000	0	0	0	3000	0	3000	0	0	0	0	6000	0	0	0	0	0	3000	6000	0	0	0	0	0	0	0
	3000	0	0	0	0	0	0	0	0	3000	0	0	3000	3000	0	3000	3000	0	0	0	0	0	0	0	0	0	0	0	0	0	3000	0	0	0	3000	0	3000	0	0	0	0	0	3000	0	0	0	0	3000	0
	0	0	0	3000	0	3000	0	0	0	0	0	6000	0	0	0	0	0	0	0	0	0	0	0	6000	3000	0	0	3000	0	6000	0	0	0	0	0	0	0	0	0	3000	0	0	0	0	0	3000	0	0	0
	0	0	0	0	3000	0	0	0	0	0	0	0	0	0	0	6000	0	0	0	0	0	0	0	0	0	0	0	0	6000	0	0	0	0	0	0	0	3000	0	0	0	0	0	0	0	0	0	0	0	0
	0	3000	0	3000	0	0	0	3000	0	0	0	0	0	0	0	0	0	0	0	0	0	0	0	0	0	0	3000	0	0	0	3000	0	0	0	0	0	0	0	0	0	0	0	3000	0	0	0	0	0	0
	0	3000	0	3000	0	0	0	0	0	0	0	0	0	0	0	0	0	0	0	0	0	0	0	0	0	0	0	0	0	0	0	0	0	0	0	0	3000	0	0	0	0	0	0	0	0	6000	0	0	0
	0	0	0	0	0	0	0	0	0	0	0	0	3000	0	0	0	0	3000	0	0	0	0	0	0	0	0	0	0	0	3000	0	6000	0	0	3000	0	0	0	0	3000	0	0	3000	0	3000	0	0	0	0
	0	3000	0	0	0	0	3000	0	0	0	0	0	0	0	0	0	6000	3000	0	0	0	0	0	0	0	0	0	0	0	0	0	9000	0	0	0	0	3000	0	0	0	0	0	0	0	0	0	0	0	0
	3000	0	0	0	0	0	0	0	0	0	0	3000	3000	3000	0	0	3000	0	0	3000	0	0	0	0	3000	0	0	0	0	0	0	0	0	0	0	0	0	0	0	0	0	0	3000	0	0	3000	3000	0	3000
	0	6000	0	0	0	0	0	0	3000	0	0	0	0	0	0	0	0	0	0	0	0	0	0	0	0	0	3000	0	0	0	0	0	0	0	0	0	0	3000	0	0	3000	0	3000	0	0	0	0	0	3000
	0	0	0	3000	3000	3000	0	0	0	0	0	3000	6000	0	0	0	0	0	0	0	0	0	0	0	0	0	0	6000	0	0	6000	0	3000	0	0	0	3000	0	0	0	0	3000	0	6000	3000	0	0	0	0
	0	0	0	0	3000	0	0	0	0	0	3000	0	0	0	0	0	3000	0	0	0	0	0	0	0	0	0	0	3000	0	0	0	0	0	3000	0	6000	0	3000	0	0	0	0	0	0	0	0	3000	0	0
	3000	0	0	0	0	0	0	0	3000	3000	0	0	0	0	3000	0	0	0	3000	3000	0	0	0	0	0	0	0	0	0	0	0	6000	0	0	3000	0	3000	0	0	0	0	0	3000	0	0	0	6000	0	0
	0	3000	0	0	0	3000	0	0	0	0	3000	0	0	0	0	0	0	0	0	3000	0	0	0	0	0	0	0	3000	0	0	0	0	0	3000	0	0	0	0	0	3000	0	0	0	0	0	0	0	3000	0
	0	0	0	0	0	3000	0	0	3000	0	0	3000	0	3000	0	0	0	0	0	0	0	0	0	0	3000	0	3000	0	0	0	0	0	0	0	0	0	0	3000	6000	0	0	0	0	0	0	0	0	0	0
	3000	0	3000	3000	0	0	0	0	3000	0	0	3000	0	0	3000	0	0	0	3000	0	3000	0	0	0	0	0	0	3000	0	0	0	0	0	0	3000	0	0	0	3000	0	0	0	0	0	0	0	0	3000	0
	3000	0	0	0	0	0	0	3000	3000	0	0	3000	0	0	0	0	0	0	0	0	0	0	0	0	0	0	0	0	3000	0	0	0	0	0	0	0	0	0	0	0	0	3000	3000	0	3000	3000	0	0	0
	3000	0	6000	0	0	0	0	0	0	0	3000	0	0	0	0	0	3000	0	0	0	0	0	0	0	0	0	3000	0	0	0	0	0	0	0	0	3000	0	0	0	0	0	0	0	0	0	0	0	0	0
	6000	0	0	0	0	0	0	0	0	0	0	0	0	0	3000	3000	0	0	0	0	0	3000	0	0	0	0	0	0	0	0	0	0	0	0	0	0	3000	0	0	0	0	0	0	3000	0	0	0	0	0
	0	0	0	0	0	0	0	0	0	3000	3000	0	3000	0	3000	0	0	0	0	0	0	0	0	3000	0	3000	0	0	0	0	0	0	3000	0	0	0	0	0	3000	0	0	0	0	0	0	0	3000	3000	0
	3000	0	0	0	0	3000	0	0	3000	0	0	0	0	3000	3000	3000	0	0	3000	0	0	3000	0	3000	0	0	0	0	3000	0	0	3000	0	0	0	0	6000	0	3000	0	0	0	0	0	6000	0	3000	0	3000
	0	0	6000	0	0	0	0	0	0	3000	0	3000	0	0	0	0	0	0	0	0	0	3000	0	0	0	0	0	0	0	3000	0	0	3000	0	6000	0	0	0	0	0	0	0	0	0	0	0	0	0	0
	0	0	0	0	3000	0	3000	0	0	0	0	0	0	0	0	0	0	0	0	3000	0	0	0	0	0	3000	0	0	0	0	0	0	6000	0	0	0	3000	6000	0	0	0	0	0	0	0	0	3000	3000	0
	0	0	0	6000	0	0	3000	0	3000	3000	3000	0	0	0	0	3000	0	0	0	0	0	3000	0	3000	3000	0	0	0	0	0	0	3000	0	3000	3000	0	0	0	0	0	0	0	3000	0	0	0	0	0	0
	0	3000	0	0	0	0	0	0	3000	0	3000	0	3000	0	3000	0	0	0	0	0	0	0	0	0	0	0	0	0	3000	0	0	3000	0	0	0	0	0	0	0	3000	0	0	0	3000	0	0	0	0	0
	0	0	0	0	3000	0	0	0	0	0	0	0	0	0	0	0	0	3000	0	0	0	0	6000	0	3000	0	0	6000	3000	0	3000	0	0	0	6000	0	0	0	0	0	3000	3000	6000	3000	0	0	0	0	0
	0	0	0	0	3000	3000	0	0	0	0	0	0	0	0	0	0	3000	0	0	0	0	0	0	0	0	0	0	0	3000	0	0	0	0	0	0	0	3000	0	3000	0	0	0	0	0	0	3000	0	0	0
	3000	6000	0	0	0	0	3000	0	3000	0	0	3000	0	0	0	0	3000	0	0	0	0	0	0	3000	0	0	0	0	0	0	0	0	0	0	0	0	0	0	0	0	3000	0	0	0	0	0	0	0	0
	3000	0	0	0	0	0	0	3000	0	3000	0	0	0	0	0	0	0	0	0	0	0	0	0	0	0	0	0	3000	0	0	0	0	0	3000	0	0	3000	0	0	0	0	0	3000	0	0	0	0	0	0
	0	0	3000	0	0	0	0	0	0	3000	0	0	0	0	0	0	0	0	0	0	3000	0	0	3000	0	0	0	0	0	0	0	0	0	0	0	0	0	0	0	0	0	0	0	0	0	0	0	0	0
	0	0	0	0	0	0	0	0	0	0	0	0	0	0	0	0	3000	0	0	0	0	0	0	0	0	0	0	0	3000	0	0	0	0	0	0	0	0	0	0	0	0	0	0	0	0	3000	3000	0	0
	0	0	0	0	0	0	0	0	0	0	0	0	0	0	3000	0	0	0	0	0	0	0	0	0	3000	0	0	0	0	0	0	0	0	0	0	0	0	0	0	0	0	0	0	0	0	0	0	0	0
	0	0	0	0	0	0	0	0	0	3000	3000	0	0	0	0	3000	0	6000	0	0	0	3000	0	0	0	3000	0	0	0	0	0	0	3000	0	0	0	3000	0	0	0	0	0	3000	0	0	0	3000	0	0
	3000	0	3000	0	3000	0	0	0	0	3000	0	0	0	0	3000	3000	0	0	0	0	0	0	0	0	0	0	0	3000	0	0	3000	0	0	0	3000	0	0	0	0	0	3000	0	0	3000	0	3000	9000	0	0
	3000	0	0	0	3000	0	3000	0	0	3000	0	3000	0	0	0	3000	0	0	0	0	3000	3000	0	0	0	6000	6000	0	0	3000	3000	0	0	0	0	0	0	0	0	0	0	0	3000	0	0	0	0	0	0
	0	0	3000	0	0	0	0	3000	6000	0	0	3000	0	0	0	3000	0	3000	0	0	3000	0	3000	0	0	0	0	0	0	0	3000	0	6000	0	3000	0	0	3000	0	3000	0	0	3000	3000	3000	0	0	0	0
	0	0	0	0	0	3000	0	0	0	0	0	0	0	0	0	0	0	0	0	0	0	0	0	0	0	0	0	0	0	0	3000	3000	3000	0	0	3000	0	0	3000	0	0	3000	0	6000	0	0	0	0	0
	0	0	3000	3000	0	0	0	0	0	0	0	0	3000	0	0	0	0	0	0	0	0	0	0	0	0	0	0	0	0	0	0	0	0	0	0	3000	0	0	3000	0	0	0	0	0	0	3000	3000	0	0
	6000	0	3000	0	0	0	0	0	3000	3000	0	0	3000	0	3000	0	3000	0	3000	0	0	0	0	0	0	0	0	3000	3000	0	0	0	0	6000	0	0	3000	3000	3000	0	0	3000	0	0	3000	3000	0	0	0
	0	0	3000	0	0	0	0	0	0	0	0	0	0	3000	0	12000	3000	0	0	0	3000	0	0	0	3000	3000	3000	0	6000	0	0	3000	0	3000	0	0	3000	0	0	3000	0	0	6000	3000	0	3000	0	0	0
	0	0	3000	0	0	0	0	3000	0	0	0	0	6000	0	0	0	3000	0	0	0	0	0	0	3000	0	3000	0	0	0	0	0	3000	0	0	0	0	0	0	0	0	0	3000	0	0	3000	3000	0	0	6000
	0	3000	0	0	0	0	0	3000	0	0	0	0	3000	0	0	0	0	0	0	0	0	0	0	0	3000	0	0	0	0	0	3000	0	0	0	0	0	0	0	0	0	0	0	0	0	3000	3000	3000	0	0
	0	0	0	0	0	0	0	0	0	0	0	0	3000	3000	0	3000	0	3000	0	0	0	0	0	0	0	0	0	0	0	3000	0	0	0	0	3000	0	0	3000	0	0	0	0	0	0	0	3000	3000	0	9000
	0	0	3000	0	0	0	0	3000	3000	3000	0	3000	0	0	0	0	3000	3000	0	3000	0	0	0	0	0	0	3000	0	0	0	0	0	0	0	0	0	0	0	0	0	3000	0	0	0	0	0	0	0	0
	0	0	0	0	0	0	0	0	0	0	0	3000	3000	0	0	3000	0	0	0	0	0	6000	0	0	0	0	0	0	0	0	0	0	0	0	0	0	0	0	0	3000	3000	6000	0	3000	0	0	3000	0	0
	0	3000	0	0	0	0	3000	0	3000	0	3000	0	0	0	0	0	3000	0	0	0	3000	0	3000	0	0	0	0	3000	0	0	0	0	0	0	0	3000	0	3000	3000	0	0	3000	3000	3000	0	3000	0	0	0
	0	0	0	0	0	0	3000	0	0	0	0	3000	0	0	3000	3000	3000	0	0	0	0	0	0	3000	0	0	3000	0	3000	0	0	3000	0	0	0	0	3000	0	6000	3000	3000	0	0	6000	3000	6000	9000	9000	0
	0	0	0	0	0	0	3000	0	3000	0	0	0	0	0	3000	6000	0	6000	0	6000	3000	0	0	0	3000	0	0	0	0	0	0	6000	0	6000	0	3000	0	0	3000	12000	3000	6000	9000	3000	6000	6000	6000	3000	3000
	0	0	3000	0	3000	0	0	0	0	0	0	3000	0	0	0	0	0	0	0	0	0	0	0	0	0	3000	3000	0	0	0	3000	0	0	0	0	0	0	3000	0	0	3000	9000	9000	6000	0	3000	0	9000	0
	0	0	0	0	0	0	0	0	3000	0	0	0	0	3000	0	0	6000	0	0	9000	3000	0	0	0	0	0	0	0	0	0	0	0	0	0	0	0	3000	0	3000	6000	0	3000	0	3000	0	3000	3000	3000	0
	0	0	0	0	0	3000	0	0	0	0	0	0	0	0	3000	0	0	3000	0	0	0	0	3000	0	0	0	0	0	3000	0	0	0	0	0	0	0	0	0	0	0	3000	6000	0	3000	3000	6000	9000	0	0
	0	0	3000	3000	0	0	0	0	0	0	0	0	3000	0	0	0	0	0	0	3000	0	0	0	0	3000	3000	3000	0	3000	0	0	0	0	3000	0	0	0	0	3000	9000	3000	0	6000	9000	6000	6000	0	6000	0
	3000	3000	0	3000	0	0	0	0	0	0	0	0	0	0	0	0	0	0	0	0	3000	0	0	0	3000	0	0	0	0	0	0	0	0	0	0	3000	0	3000	3000	6000	3000	3000	6000	0	9000	0	0	0	0
	3000	0	3000	0	0	3000	0	0	0	3000	0	0	0	0	0	0	0	0	3000	0	0	3000	0	0	0	0	0	0	0	0	0	0	0	0	0	0	0	0	0	0	0	0	3000	0	0	0	3000	0	0
	0	0	0	6000	0	0	3000	0	0	0	0	0	0	0	0	0	0	3000	0	0	0	3000	0	0	0	0	0	0	0	0	0	0	3000	0	0	0	0	0	0	3000	0	3000	0	0	0	3000	0	0	0
	3000	3000	0	0	0	0	0	0	0	0	0	0	0	0	0	0	0	0	0	0	0	0	0	0	0	3000	0	0	0	0	0	0	0	0	0	0	0	0	0	0	0	0	0	0	0	3000	0	0	0
	0	3000	0	0	0	3000	0	0	0	0	0	0	0	3000	0	0	0	0	0	0	0	0	0	3000	0	0	0	0	0	0	0	0	0	0	0	0	3000	0	0	0	0	0	0	0	0	0	0	0	3000
	0	3000	0	0	0	0	0	6000	0	0	0	3000	0	0	0	0	0	0	0	0	0	0	0	0	0	3000	3000	0	0	0	0	3000	0	0	3000	3000	0	0	0	0	3000	0	0	0	0	3000	0	0	0
	0	0	0	3000	0	0	0	0	0	0	3000	0	3000	0	0	0	0	0	3000	0	0	0	0	0	3000	0	0	0	3000	0	6000	0	0	3000	6000	0	3000	0	0	3000	0	0	3000	0	0	0	0	0	0
	0	0	0	3000	0	3000	0	0	0	0	0	6000	0	3000	0	0	3000	3000	0	0	3000	0	0	0	0	3000	0	0	0	0	3000	0	3000	0	0	0	0	3000	0	0	0	0	0	0	3000	3000	6000	0	0
	0	0	0	0	0	0	0	0	0	0	3000	0	0	0	0	0	0	0	0	0	3000	0	0	0	6000	0	0	3000	0	0	0	3000	0	0	0	0	0	0	0	0	0	0	0	0	0	0	0	0	6000
	0	0	0	0	3000	0	0	0	0	6000	0	0	3000	3000	0	0	0	3000	0	0	0	3000	0	3000	6000	3000	0	0	0	0	0	0	3000	3000	0	0	0	0	0	3000	0	0	0	0	0	3000	3000	0	0
	0	0	0	0	0	0	0	0	0	0	0	0	0	3000	0	3000	0	3000	6000	0	0	0	0	0	0	0	3000	0	0	0	0	0	0	0	0	3000	0	0	3000	3000	0	0	0	0	0	0	0	0	0
	0	0	6000	0	0	3000	0	3000	0	0	0	0	0	0	0	0	3000	0	0	0	0	3000	6000	0	0	3000	3000	0	0	0	0	0	0	0	0	0	0	0	0	0	0	0	3000	6000	0	0	0	0	0
	0	0	0	3000	3000	0	3000	0	0	0	0	3000	0	0	0	0	0	0	3000	0	0	3000	6000	0	3000	0	0	3000	0	0	0	3000	0	0	0	0	0	3000	0	0	0	3000	0	0	0	0	0	0	0
	3000	0	0	0	0	0	0	0	3000	6000	0	0	0	0	0	0	3000	0	3000	0	0	0	3000	0	0	0	0	0	0	0	0	0	3000	0	0	0	0	3000	0	0	0	0	0	0	0	3000	3000	0	6000
	0	0	0	0	0	0	0	0	3000	0	0	0	0	0	0	3000	0	0	0	6000	0	0	0	3000	0	3000	0	3000	3000	0	0	3000	0	0	0	0	0	0	0	0	0	0	0	0	0	0	0	0	0
	0	3000	0	3000	0	0	0	0	0	0	0	3000	0	3000	3000	0	0	0	0	0	0	0	0	0	0	0	0	3000	0	0	0	0	0	3000	0	0	0	0	3000	0	0	6000	3000	0	3000	0	0	3000	0
	3000	0	3000	3000	0	3000	0	3000	3000	3000	0	3000	0	0	0	0	3000	0	3000	0	3000	3000	0	0	0	0	3000	0	0	0	0	0	0	3000	6000	0	0	0	0	0	0	0	0	0	0	0	0	0	0
	0	0	0	0	3000	0	0	0	0	0	0	3000	0	0	0	0	0	0	0	0	0	0	0	0	0	0	0	3000	0	0	0	3000	0	3000	0	0	0	0	6000	0	0	0	0	0	3000	0	0	0	0
	0	3000	0	0	0	0	0	0	0	0	0	3000	0	0	0	3000	0	3000	3000	0	0	0	3000	3000	0	3000	0	0	0	0	0	0	0	0	0	0	3000	0	3000	0	3000	6000	0	0	0	0	0	3000	0
	0	0	3000	0	0	0	0	3000	0	0	0	0	0	0	3000	0	3000	0	0	0	0	0	0	3000	0	0	3000	0	0	0	3000	0	0	0	0	0	0	0	3000	0	0	0	0	0	0	0	0	6000	3000
	3000	0	3000	0	0	3000	0	0	6000	0	0	0	3000	3000	0	0	3000	0	0	0	0	0	3000	0	3000	0	0	3000	0	0	0	0	6000	0	0	0	0	0	6000	0	3000	0	0	3000	0	0	0	0	0
	0	3000	0	0	0	0	0	0	0	0	0	0	0	0	0	0	0	3000	0	0	0	0	3000	3000	0	0	0	0	0	0	0	3000	0	0	0	3000	3000	0	6000	0	0	3000	0	0	0	0	3000	0	3000
	0	0	0	0	0	0	0	0	0	3000	0	0	0	0	0	0	0	0	0	0	0	0	3000	0	6000	0	0	3000	3000	0	3000	3000	0	0	3000	0	0	0	0	0	0	0	0	0	0	3000	0	3000	0
	0	0	0	0	3000	3000	0	0	0	0	0	3000	0	0	0	0	0	0	0	0	0	0	0	0	0	0	0	6000	0	0	0	0	0	3000	0	0	0	0	0	0	0	0	6000	0	3000	0	0	0	0
	3000	0	0	0	0	0	0	0	0	3000	0	3000	0	0	0	0	0	0	0	3000	0	0	3000	0	0	0	0	3000	0	0	0	3000	0	0	0	0	0	0	0	0	0	0	0	0	3000	3000	6000	6000	0
	0	0	3000	0	3000	0	0	0	0	0	0	0	0	0	3000	0	0	0	0	0	0	0	3000	3000	0	3000	0	0	6000	0	0	0	0	0	0	0	0	0	0	0	0	0	3000	0	0	0	0	0	0
	0	0	0	0	0	0	0	0	0	0	3000	3000	3000	0	0	0	0	0	0	0	3000	0	0	0	0	0	0	3000	0	0	3000	0	0	0	0	3000	0	0	3000	0	0	0	6000	0	0	0	0	3000	0
	0	0	0	0	0	0	0	0	0	0	0	0	0	0	0	0	0	6000	0	0	0	0	0	0	0	3000	0	0	0	0	3000	0	0	0	0	0	0	0	0	0	0	3000	3000	6000	3000	3000	0	3000	0
	0	0	0	0	0	0	3000	0	0	0	0	3000	0	0	0	0	0	0	3000	0	0	0	0	0	0	6000	0	3000	0	0	0	0	0	0	0	0	0	0	0	0	3000	3000	3000	0	0	0	0	0	0
	0	0	0	0	0	0	0	0	0	0	0	0	0	3000	0	0	0	0	0	0	0	3000	0	0	0	0	3000	0	0	0	0	0	3000	0	0	0	0	0	0	0	0	0	0	0	3000	3000	3000	0	0
	0	6000	0	0	3000	3000	0	0	0	0	0	0	0	0	0	0	0	0	0	3000	3000	3000	0	0	0	0	0	0	0	0	0	3000	0	0	3000	3000	0	3000	0	0	0	0	0	0	3000	0	0	3000	3000
	0	0	0	0	0	0	0	0	0	0	0	0	0	0	0	0	0	0	0	0	0	0	6000	0	0	3000	0	3000	0	0	0	0	0	0	0	3000	0	0	0	0	0	0	0	3000	0	3000	0	0	0
	0	3000	0	0	0	0	0	3000	0	0	0	0	3000	0	0	0	0	0	0	0	0	0	0	3000	0	6000	3000	0	0	0	0	3000	0	0	0	0	3000	0	0	0	0	0	0	0	6000	0	3000	3000	0
	0	0	0	3000	3000	3000	0	3000	3000	0	0	0	0	0	0	0	0	0	0	0	0	0	0	3000	0	0	0	3000	3000	0	0	0	3000	0	0	3000	0	6000	3000	0	0	3000	0	0	0	0	0	0	0
	3000	3000	0	3000	0	0	0	0	0	0	3000	0	0	0	0	3000	0	0	0	0	0	0	0	3000	0	0	0	0	0	0	0	0	0	3000	0	0	0	0	3000	0	0	3000	0	0	0	3000	0	0	0
	0	0	3000	0	3000	0	0	0	0	0	0	0	0	0	0	3000	0	0	3000	0	0	0	0	0	0	0	0	3000	0	0	0	0	0	3000	0	3000	6000	0	0	0	0	0	3000	0	0	0	0	0	0
	0	0	0	0	0	0	3000	0	0	0	0	3000	0	0	0	3000	0	0	0	3000	0	0	0	0	0	0	3000	0	0	0	0	0	0	0	0	0	6000	0	0	3000	0	3000	0	3000	0	3000	0	0	3000
	0	3000	0	0	3000	0	0	0	3000	0	0	0	0	0	3000	0	3000	0	0	0	0	0	6000	0	0	0	0	0	0	0	0	0	0	0	0	0	0	0	0	0	3000	0	0	3000	0	0	0	0	0
	0	0	3000	0	6000	0	0	0	0	3000	0	0	3000	0	0	3000	0	0	3000	0	3000	0	0	0	0	0	0	3000	0	0	0	3000	0	0	0	3000	3000	3000	0	0	6000	0	0	0	3000	0	0	0	3000
	3000	0	3000	3000	3000	0	0	3000	0	0	0	0	0	0	0	3000	3000	0	0	0	0	0	0	0	0	3000	0	0	0	0	0	0	0	0	0	0	0	0	0	3000	0	0	0	0	3000	0	0	0	0
	0	0	0	0	3000	0	3000	3000	0	0	0	0	0	0	0	6000	0	0	0	0	3000	0	0	0	0	0	0	0	0	0	3000	0	0	0	0	0	0	0	3000	0	0	0	0	3000	0	0	0	0	0
	0	0	0	0	0	0	6000	0	0	0	0	0	0	0	0	0	3000	0	0	0	3000	0	0	0	0	0	3000	0	0	0	3000	3000	0	0	0	0	0	0	3000	0	0	3000	0	3000	0	0	0	0	3000
	0	0	0	0	3000	0	0	0	3000	0	0	0	0	3000	0	0	0	0	0	0	0	0	0	0	0	0	0	0	0	3000	0	0	0	0	0	0	3000	0	3000	3000	0	3000	0	0	0	0	0	0	0
	0	0	0	6000	3000	0	3000	0	0	0	0	0	3000	0	0	3000	3000	0	0	6000	0	3000	3000	3000	0	0	0	0	0	3000	0	0	0	3000	0	0	0	0	0	0	0	0	0	0	0	0	0	3000	0
	0	0	0	0	0	0	0	0	0	0	0	0	0	0	0	0	3000	6000	0	0	3000	0	0	3000	0	0	0	3000	0	0	0	0	0	3000	0	0	0	0	0	0	0	0	0	0	0	0	0	0	0
	0	0	0	6000	0	0	0	0	0	0	0	3000	0	0	0	0	3000	0	0	0	0	9000	3000	0	0	0	0	0	3000	3000	0	3000	0	0	6000	3000	0	3000	0	0	0	0	6000	0	3000	0	0	3000	0
	0	3000	0	3000	0	3000	0	0	0	0	0	3000	3000	0	0	0	0	0	0	0	0	0	3000	0	0	3000	0	0	0	0	0	3000	0	0	0	3000	0	3000	0	0	3000	0	0	0	0	0	0	0	0
	0	0	0	0	0	0	0	0	0	0	0	0	0	0	3000	0	3000	0	0	6000	0	0	0	0	0	0	0	0	0	6000	0	3000	0	0	0	3000	0	3000	0	0	0	6000	3000	3000	0	0	3000	3000	0
	0	0	0	0	0	0	0	3000	0	0	0	0	3000	0	3000	0	3000	0	0	0	0	3000	0	3000	0	0	0	0	3000	0	0	0	3000	0	6000	0	3000	0	0	0	0	3000	0	3000	0	3000	0	3000	3000
	0	0	0	0	0	0	0	0	0	0	0	0	0	0	3000	0	0	0	0	0	0	0	0	3000	0	3000	0	0	0	3000	3000	3000	0	3000	0	0	3000	0	0	0	3000	0	3000	0	0	0	0	0	0
	3000	3000	0	0	0	0	0	0	0	3000	0	0	0	0	3000	0	3000	0	3000	0	0	3000	0	3000	0	0	0	0	0	0	0	0	0	0	0	0	0	0	0	0	0	0	0	0	0	0	0	0	0
	0	0	0	3000	0	0	0	0	0	0	0	0	0	0	3000	0	0	0	0	0	0	0	0	0	0	3000	0	0	3000	3000	0	0	0	0	0	0	0	3000	0	0	0	0	0	0	0	0	0	3000	0
	0	0	0	0	0	0	3000	0	0	0	0	0	0	3000	0	0	0	3000	0	0	0	0	0	0	0	0	0	0	3000	0	0	0	0	0	0	0	3000	0	0	0	0	0	0	0	0	0	0	3000	3000
	0	0	0	0	0	0	0	3000	0	0	0	0	0	0	0	0	0	0	0	0	0	0	0	0	0	0	3000	0	3000	0	0	0	0	3000	0	0	0	0	0	3000	0	0	3000	0	0	0	0	0	0
	0	0	0	0	0	0	3000	0	0	0	0	0	3000	0	0	0	0	0	3000	0	0	0	3000	0	0	3000	0	3000	0	0	0	3000	0	0	0	0	0	3000	0	0	0	0	0	0	0	0	0	6000	0
	0	0	0	0	0	0	0	0	3000	0	0	0	0	3000	0	0	0	0	0	0	3000	0	0	0	0	0	0	3000	0	0	3000	0	0	3000	0	0	0	0	3000	0	0	0	3000	0	0	0	0	3000	0
	0	0	0	0	0	0	0	0	0	0	0	0	3000	0	3000	0	6000	0	0	3000	0	0	3000	3000	0	0	0	0	0	0	0	3000	3000	0	0	0	0	0	0	0	0	3000	0	0	0	0	0	6000	0
	0	3000	0	0	0	0	0	3000	0	0	0	0	0	0	3000	0	0	0	0	0	0	3000	3000	0	0	3000	0	6000	0	3000	0	0	3000	0	0	0	3000	0	0	0	0	0	0	3000	0	0	0	0	0
	0	0	0	3000	0	0	0	0	0	0	0	3000	0	0	0	0	0	0	6000	0	0	0	0	0	0	0	0	3000	0	3000	0	0	0	3000	3000	3000	0	3000	0	0	0	0	0	0	0	0	0	0	3000
	3000	0	0	0	0	3000	0	0	0	3000	0	0	0	0	0	3000	3000	0	0	0	0	0	0	0	3000	0	0	0	0	0	0	0	0	0	6000	0	0	3000	0	0	0	0	3000	6000	0	0	6000	0	3000
	0	12000	0	0	0	0	3000	0	0	6000	0	3000	0	0	0	3000	0	0	0	0	3000	0	0	0	0	0	0	3000	0	3000	3000	0	0	0	0	0	3000	0	0	0	0	0	0	3000	0	6000	3000	0	0
	0	0	0	0	0	0	3000	0	0	0	0	0	3000	3000	0	0	0	3000	0	0	0	0	0	0	6000	0	0	0	0	0	3000	3000	0	0	0	0	0	3000	3000	0	0	3000	0	0	0	0	0	0	0
	0	3000	0	0	3000	0	0	3000	0	0	0	3000	0	3000	0	3000	0	0	9000	0	3000	3000	3000	3000	6000	6000	0	0	0	0	3000	3000	0	0	0	0	0	0	3000	0	0	0	0	0	0	0	0	0	0
	0	0	0	0	0	3000	3000	3000	0	0	3000	3000	0	0	0	0	3000	6000	3000	0	0	0	0	0	0	0	0	0	0	0	0	0	0	0	0	0	0	0	0	0	0	0	0	0	0	0	0	0	0
	3000	0	0	6000	0	3000	3000	0	3000	0	0	0	3000	0	0	3000	0	3000	0	0	0	0	3000	0	0	0	0	0	0	6000	6000	0	0	0	0	0	0	3000	0	0	0	0	0	0	0	0	0	0	0
	0	0	0	0	0	0	0	0	0	3000	0	0	6000	3000	0	0	0	0	3000	3000	0	0	0	0	0	0	0	3000	0	0	3000	3000	0	0	0	0	0	0	3000	0	0	0	3000	3000	0	0	3000	0	0
	0	0	0	3000	0	0	0	0	0	0	0	0	0	0	0	0	0	3000	3000	0	0	3000	0	0	3000	0	3000	3000	3000	0	0	0	0	0	3000	0	0	0	0	3000	0	0	0	0	0	3000	0	0	0
	0	0	0	0	0	0	0	0	3000	0	0	3000	0	0	0	0	0	3000	0	0	0	3000	0	0	0	0	0	0	0	0	0	0	0	0	0	0	0	3000	0	0	0	0	0	0	0	0	0	0	0
	0	3000	0	0	3000	0	0	0	0	0	0	3000	3000	0	0	3000	0	0	3000	0	0	3000	0	0	3000	0	0	3000	3000	0	0	0	0	9000	0	0	0	0	0	0	0	6000	0	0	0	0	0	0	0
	0	0	0	0	0	0	3000	0	3000	0	3000	0	0	0	0	0	0	0	0	0	3000	3000	0	0	0	3000	3000	3000	3000	3000	0	0	0	6000	0	0	0	9000	3000	3000	0	6000	0	0	3000	0	6000	3000	3000
	0	0	6000	0	0	3000	0	0	0	0	0	0	3000	0	0	0	3000	0	0	0	0	0	0	0	0	3000	3000	0	0	0	3000	0	3000	0	0	0	0	0	0	6000	0	0	0	3000	3000	0	0	6000	0
	0	3000	0	0	0	0	3000	0	0	3000	0	0	3000	0	0	0	0	0	0	0	0	3000	3000	3000	0	0	0	0	3000	3000	0	3000	0	0	3000	0	0	0	0	3000	0	0	0	0	0	0	0	0	3000
	0	0	3000	0	0	0	0	3000	0	3000	0	0	0	0	0	0	0	3000	0	0	0	3000	3000	0	0	0	0	3000	3000	0	0	0	0	0	0	0	0	3000	3000	0	3000	0	0	3000	0	0	3000	0	0
	0	0	0	3000	3000	0	0	0	0	0	0	0	0	0	0	6000	3000	0	0	0	3000	0	0	0	0	0	0	0	0	0	0	0	0	0	0	0	0	0	3000	0	3000	3000	3000	3000	0	0	3000	6000	3000
	3000	0	0	0	0	0	0	0	3000	0	0	0	0	3000	0	3000	3000	3000	0	6000	0	0	0	3000	0	3000	0	0	0	0	0	3000	3000	0	3000	0	0	0	0	0	0	0	0	0	0	0	0	0	6000
	0	0	0	0	0	0	9000	0	0	0	0	0	0	0	3000	0	3000	0	0	0	3000	0	0	0	0	3000	6000	0	0	0	6000	3000	0	0	0	3000	3000	0	0	0	0	3000	3000	0	0	3000	3000	3000	3000
	3000	0	0	0	0	0	3000	0	0	0	3000	3000	0	0	0	0	0	0	0	0	0	0	0	3000	0	0	0	0	0	0	0	0	0	0	3000	0	0	0	3000	0	0	0	0	3000	0	0	0	3000	0
	0	0	0	0	0	0	0	6000	0	0	3000	0	3000	0	0	0	3000	0	0	3000	0	0	6000	0	0	0	0	0	0	0	0	0	0	0	0	0	6000	0	0	0	0	0	0	0	3000	0	3000	6000	0
	0	0	0	3000	3000	3000	0	0	0	3000	3000	3000	0	0	0	0	3000	0	0	0	0	0	0	0	3000	0	0	0	0	0	0	0	0	0	0	0	0	0	3000	0	3000	0	3000	0	3000	0	0	0	0
	0	0	0	0	3000	0	0	0	0	0	0	3000	0	0	0	0	0	0	0	0	0	3000	0	0	3000	0	0	0	0	0	0	3000	0	0	3000	0	0	0	0	0	0	3000	0	3000	0	0	0	0	0
	0	0	0	0	0	3000	0	0	3000	3000	0	0	3000	6000	0	0	0	6000	0	0	0	0	0	3000	0	0	3000	3000	0	3000	0	0	0	3000	0	0	0	0	0	0	0	0	0	0	0	3000	0	0	0
	0	0	0	0	0	0	0	0	0	0	3000	0	3000	0	0	0	0	0	0	3000	0	0	0	0	0	0	0	0	0	0	3000	0	6000	0	0	0	0	3000	0	0	0	0	0	3000	3000	0	0	0	0
	0	0	0	0	3000	0	3000	0	3000	0	0	0	0	0	0	0	0	0	0	0	3000	0	0	0	0	3000	0	0	0	0	3000	0	0	0	3000	0	0	0	6000	3000	3000	0	0	0	0	0	0	6000	0
	0	0	0	3000	3000	3000	0	0	0	0	0	0	3000	0	0	3000	3000	0	3000	3000	0	0	0	0	0	0	0	0	0	0	0	0	0	0	3000	0	3000	0	0	0	0	0	0	0	0	0	0	0	0
	3000	3000	6000	0	0	0	0	0	3000	3000	0	0	0	0	0	0	0	0	3000	0	3000	0	0	0	0	0	0	0	0	3000	0	6000	0	0	0	0	3000	0	3000	3000	0	0	0	0	0	0	3000	0	3000
	0	3000	0	0	0	0	0	3000	3000	0	3000	3000	0	0	0	3000	0	0	0	0	0	3000	6000	0	3000	0	0	0	3000	0	0	3000	0	0	0	0	3000	0	3000	0	3000	3000	0	0	0	0	0	3000	0
	0	0	0	0	6000	0	0	0	3000	0	0	0	0	0	3000	0	0	0	0	0	3000	0	0	0	0	0	3000	0	0	3000	0	0	0	3000	0	0	0	0	0	0	0	0	0	3000	6000	0	0	3000	0
	6000	0	0	0	0	0	6000	0	0	3000	0	0	0	0	0	3000	0	0	0	3000	0	0	0	0	0	0	0	0	0	0	0	0	0	0	0	6000	0	0	3000	0	0	0	0	3000	0	0	0	3000	0
	3000	0	0	0	0	3000	3000	6000	0	0	3000	0	0	0	6000	0	0	0	0	0	0	0	3000	6000	0	3000	0	0	0	0	0	0	0	0	3000	0	0	0	0	0	0	0	3000	0	0	0	0	0	0
	0	0	0	0	0	0	0	0	3000	0	3000	0	0	0	0	0	3000	0	0	0	0	0	3000	0	0	0	0	3000	0	0	0	0	0	6000	0	0	0	0	3000	0	0	3000	0	0	0	0	0	0	0
	0	0	0	3000	3000	0	3000	0	0	0	0	0	0	0	0	0	3000	3000	0	0	0	3000	0	0	0	0	0	3000	0	0	0	0	0	0	0	0	0	0	0	0	3000	0	0	0	0	0	0	6000	0
	0	0	0	0	0	3000	0	0	0	0	0	0	3000	0	0	0	0	0	3000	0	3000	0	0	0	0	3000	0	0	0	0	0	0	0	0	3000	0	0	0	0	0	0	0	0	0	3000	0	0	0	0
	3000	0	0	0	0	0	0	0	0	0	0	0	0	0	0	0	3000	0	3000	0	0	0	0	0	3000	0	0	0	0	3000	0	3000	0	3000	0	0	0	0	0	0	0	0	0	0	3000	0	0	0	0
	3000	0	6000	0	3000	0	3000	0	6000	0	6000	0	0	0	0	0	0	0	0	0	0	0	0	0	0	0	0	0	0	0	0	0	0	0	0	3000	0	3000	0	0	3000	0	3000	3000	3000	0	3000	0	0
	0	3000	0	0	0	0	3000	0	3000	3000	0	0	0	0	0	0	3000	0	0	0	0	3000	0	0	0	0	3000	3000	0	3000	0	6000	0	0	0	0	3000	3000	0	0	0	0	0	0	0	3000	0	0	0
	3000	0	6000	0	0	0	0	0	3000	0	0	0	0	0	0	3000	0	0	3000	3000	6000	0	0	0	0	0	0	3000	0	0	3000	3000	0	3000	0	0	0	0	0	0	0	3000	3000	3000	0	6000	0	6000	3000
	3000	0	0	3000	0	0	6000	0	0	0	0	0	0	0	3000	0	0	3000	0	0	0	0	0	0	0	0	3000	0	0	0	0	3000	3000	0	9000	0	0	0	0	0	3000	0	6000	3000	3000	0	0	0	3000
	0	0	0	0	0	3000	3000	3000	0	3000	0	0	0	3000	3000	0	0	0	0	0	3000	0	0	0	6000	0	0	0	3000	0	0	3000	0	3000	0	0	0	0	0	0	3000	0	0	0	3000	0	0	3000	3000
	0	0	3000	0	3000	0	0	0	0	0	0	3000	0	0	3000	0	0	0	3000	0	0	0	0	0	0	0	0	0	0	0	0	0	3000	0	0	0	0	3000	3000	0	3000	0	0	3000	0	0	0	0	0
	3000	0	0	0	0	0	0	3000	0	3000	3000	0	0	0	6000	3000	0	0	0	3000	0	3000	0	0	0	0	3000	0	6000	3000	0	0	3000	0	0	0	3000	0	0	0	0	0	0	0	0	0	3000	3000	0
	0	0	0	0	0	0	0	0	0	0	3000	0	0	0	0	0	0	0	0	0	0	0	3000	0	0	0	0	3000	0	0	0	3000	3000	0	0	0	3000	0	0	3000	0	0	3000	3000	0	0	0	3000	3000
	0	0	0	0	0	0	0	0	0	0	0	0	3000	0	0	0	0	3000	3000	0	0	0	3000	3000	3000	0	0	0	0	0	0	0	0	0	0	0	0	3000	0	0	3000	0	0	0	0	0	3000	0	6000
	0	0	0	0	0	0	0	0	0	0	0	0	0	0	0	0	3000	0	0	0	0	0	3000	0	0	0	0	0	0	3000	0	0	0	0	0	0	0	0	0	0	0	0	0	0	3000	0	3000	0	0
	0	0	0	0	0	0	0	0	0	0	0	3000	0	3000	0	0	6000	0	0	0	0	0	9000	0	3000	0	0	0	0	0	3000	0	0	3000	0	0	3000	0	0	0	0	0	0	0	0	0	0	0	0
	3000	0	0	0	0	0	0	0	0	0	0	0	0	0	0	0	0	3000	0	0	0	0	0	0	0	0	0	0	0	0	0	0	0	0	0	0	0	0	0	3000	0	0	0	0	0	0	0	0	0
	0	0	0	0	0	0	3000	0	0	0	0	0	0	3000	0	0	0	3000	0	0	0	0	0	0	0	0	3000	0	0	0	0	0	0	0	3000	0	0	0	0	0	0	3000	0	0	0	0	3000	0	0
	0	3000	0	0	0	3000	0	0	0	6000	0	0	0	0	3000	0	6000	0	0	0	0	0	0	3000	0	0	0	0	0	0	0	0	0	0	3000	0	0	0	3000	0	0	0	0	3000	3000	0	3000	3000	0
	3000	0	0	0	0	0	0	0	0	3000	0	3000	0	0	0	0	0	0	0	0	0	3000	0	0	0	0	0	0	3000	3000	0	0	0	3000	0	0	0	3000	3000	3000	0	0	0	0	0	0	3000	0	0
	3000	0	0	0	0	3000	3000	0	0	0	3000	3000	0	3000	0	0	0	0	3000	3000	0	0	0	0	0	0	0	0	0	0	0	0	0	0	0	0	0	0	0	0	0	0	0	3000	0	0	0	0	0
	0	0	0	6000	0	3000	0	0	0	6000	0	0	3000	0	3000	0	0	0	3000	0	0	0	3000	0	0	3000	3000	0	0	0	0	3000	0	3000	0	0	0	0	3000	0	0	3000	0	0	0	0	0	0	0
	0	3000	3000	3000	0	0	0	0	0	0	0	0	0	0	0	0	0	0	0	0	0	0	0	0	3000	3000	0	0	0	3000	3000	6000	0	0	0	0	0	0	0	6000	0	3000	0	0	0	3000	0	0	0
	3000	0	0	0	3000	0	0	0	0	0	6000	3000	0	3000	0	0	3000	0	0	0	3000	0	0	0	3000	0	0	0	3000	0	0	3000	0	0	3000	0	0	0	0	0	0	3000	3000	0	0	0	0	0	0
	0	0	0	0	0	0	0	0	3000	3000	0	0	0	3000	0	0	0	3000	0	0	0	0	3000	0	0	0	6000	3000	3000	0	3000	0	0	0	0	3000	0	3000	0	0	3000	3000	0	0	0	3000	3000	0	0
	0	6000	0	0	3000	3000	0	0	0	0	0	0	0	0	0	0	0	0	3000	3000	0	0	0	3000	0	0	0	0	3000	0	3000	0	0	0	0	0	0	0	3000	0	0	3000	3000	6000	0	0	0	3000	0
	0	3000	0	0	0	0	0	3000	3000	0	3000	0	0	0	0	0	0	0	0	0	0	0	0	3000	0	0	0	0	0	3000	0	0	0	0	0	0	0	0	0	3000	0	0	0	0	0	0	0	0	3000
	0	0	0	0	0	0	0	0	0	3000	0	3000	0	0	0	3000	0	0	0	0	0	0	0	0	0	0	0	0	3000	0	0	0	0	3000	0	0	0	0	0	0	0	0	0	0	0	0	0	0	0
	0	0	3000	0	0	0	0	3000	0	0	0	0	0	0	3000	0	0	0	0	0	0	0	3000	0	3000	3000	0	0	0	0	0	0	0	0	0	0	0	0	0	0	0	0	0	0	0	0	0	0	0
	0	0	0	0	0	0	3000	0	0	0	3000	0	0	0	0	0	0	6000	0	0	0	0	3000	0	0	0	3000	0	0	0	0	0	0	0	0	0	0	0	0	0	0	3000	3000	0	0	0	0	0	0
	0	0	3000	0	0	0	0	6000	0	0	0	0	3000	0	3000	0	3000	0	0	0	0	0	6000	0	0	0	3000	0	0	3000	0	3000	3000	0	0	0	0	0	3000	0	0	0	3000	0	0	0	0	0	0
	0	0	0	0	0	3000	0	3000	0	0	0	0	0	0	3000	6000	0	0	0	0	0	3000	0	3000	0	0	0	0	0	0	0	0	0	0	0	0	0	3000	3000	3000	3000	0	3000	3000	0	0	0	3000	0
	0	0	0	3000	0	3000	0	3000	0	3000	0	3000	0	0	0	0	6000	0	0	3000	3000	0	3000	0	0	0	0	0	0	0	3000	3000	0	0	0	0	0	0	0	3000	0	0	0	0	0	0	0	0	6000
	0	0	3000	0	0	0	0	0	0	0	3000	0	0	0	0	0	0	0	0	0	0	3000	0	0	0	3000	0	0	3000	0	3000	0	0	0	0	0	0	0	0	0	3000	6000	0	0	0	6000	3000	0	0
	3000	0	3000	6000	0	0	0	0	0	0	3000	0	0	0	0	0	0	0	0	0	0	3000	3000	3000	0	0	0	0	0	3000	0	0	0	0	3000	6000	0	0	0	3000	0	3000	3000	3000	0	0	6000	3000	3000
	0	0	0	6000	0	0	3000	0	0	0	0	3000	0	0	0	0	3000	0	0	0	0	0	0	3000	0	0	0	0	3000	0	0	0	3000	0	3000	0	0	0	0	6000	3000	3000	0	3000	0	3000	0	0	0
	6000	0	0	0	3000	0	0	0	0	0	0	0	0	0	0	3000	0	0	0	0	3000	0	0	3000	3000	0	0	0	3000	0	0	0	0	0	3000	0	0	0	0	0	0	0	0	0	0	0	3000	3000	0
	0	0	0	0	0	3000	0	0	0	0	6000	0	0	0	3000	0	0	0	0	0	0	3000	3000	3000	0	0	0	3000	3000	3000	0	0	0	0	0	0	0	0	0	0	0	0	0	3000	0	0	0	0	6000
	0	0	3000	0	0	3000	3000	0	3000	0	0	0	0	0	0	0	0	0	0	0	0	3000	0	0	0	0	0	0	3000	0	0	0	0	3000	0	0	0	0	0	3000	0	0	0	0	3000	0	0	0	0
	0	0	3000	0	0	0	0	0	0	3000	0	0	3000	0	0	3000	3000	0	0	0	0	3000	0	0	0	0	0	3000	0	0	0	0	0	3000	0	0	0	0	0	0	3000	0	0	3000	0	0	0	0	0
	0	0	0	0	0	0	0	0	0	3000	3000	0	3000	0	0	0	3000	3000	0	0	0	0	0	0	0	0	3000	0	0	0	0	0	0	0	0	3000	0	0	0	0	0	0	0	0	0	0	0	0	0
	0	0	0	0	0	0	0	0	0	0	0	3000	0	0	0	0	0	0	0	3000	0	0	0	0	0	3000	3000	0	0	0	0	0	0	0	3000	3000	0	0	0	0	0	0	0	0	3000	3000	0	0	0
	0	0	0	0	0	0	0	0	0	0	0	0	0	0	0	0	0	0	0	3000	3000	0	0	0	0	3000	0	0	0	6000	3000	0	0	0	0	0	3000	3000	0	0	0	0	0	0	0	0	0	3000	3000
	3000	3000	0	0	0	0	3000	0	0	0	0	3000	0	0	3000	0	0	3000	0	0	0	3000	3000	3000	3000	0	0	0	0	3000	0	0	0	0	0	0	0	3000	3000	0	0	0	3000	0	0	0	0	0	0
	0	0	0	0	0	3000	0	0	9000	0	0	0	0	0	0	0	0	3000	3000	3000	0	0	0	0	0	3000	0	0	0	0	0	6000	0	0	0	6000	0	0	6000	0	3000	0	0	0	0	0	0	0	0
	0	0	6000	3000	0	0	3000	0	0	0	0	3000	0	0	0	0	0	3000	0	0	0	3000	3000	0	0	0	0	0	0	0	0	0	0	0	0	0	0	0	0	0	3000	3000	3000	0	0	9000	0	0	0
	0	0	3000	3000	0	0	0	0	0	3000	0	0	0	0	0	3000	0	0	0	0	0	0	0	0	0	6000	0	0	0	0	0	0	0	3000	3000	3000	3000	0	0	0	0	3000	3000	0	0	3000	3000	3000	0
	0	0	0	0	0	0	0	0	0	0	0	3000	0	0	6000	0	0	0	0	0	3000	0	0	0	0	0	0	0	0	0	3000	0	3000	0	0	0	3000	0	3000	0	3000	3000	0	0	0	3000	3000	0	0
	0	0	0	0	0	0	0	0	0	0	0	0	0	0	0	0	0	0	0	0	0	0	0	0	6000	0	0	0	3000	0	0	0	0	0	3000	0	3000	0	0	3000	0	0	3000	0	3000	3000	0	0	3000
	3000	3000	0	0	3000	0	3000	0	3000	0	0	0	6000	0	3000	3000	0	6000	0	0	0	6000	3000	0	3000	0	3000	0	0	0	0	6000	0	3000	3000	0	0	3000	3000	0	3000	0	3000	0	3000	0	0	0	0
	0	3000	0	0	0	3000	0	0	0	0	0	0	0	0	0	0	0	3000	3000	0	0	3000	0	0	0	0	0	0	0	0	0	0	3000	3000	0	0	0	0	0	0	0	0	0	0	0	0	0	0	0
	0	3000	0	0	0	0	0	0	0	0	0	0	0	0	0	0	3000	0	0	3000	3000	0	0	0	0	0	0	0	6000	0	0	3000	0	0	0	0	0	0	0	0	0	0	0	0	0	0	0	0	0
	6000	0	0	0	0	0	0	0	0	0	0	0	0	3000	0	3000	0	0	0	0	0	3000	0	0	0	3000	0	0	0	3000	0	0	0	0	0	0	0	0	0	0	0	3000	0	0	0	0	0	0	0
	0	0	0	0	0	3000	0	0	0	0	0	0	0	0	0	0	0	0	0	0	3000	0	0	0	0	0	0	0	0	3000	0	0	0	0	0	0	0	0	0	0	0	0	0	0	0	0	0	0	3000
	3000	0	0	0	3000	0	0	0	0	0	0	0	0	0	0	3000	0	0	0	0	0	0	3000	0	0	0	0	0	0	0	0	0	0	0	0	0	0	6000	0	0	0	0	0	3000	3000	3000	3000	0	0
	0	3000	0	3000	0	0	0	3000	0	0	3000	3000	0	0	0	0	0	0	0	3000	0	3000	0	3000	0	0	0	0	0	3000	0	0	3000	0	0	0	0	0	0	0	3000	0	0	0	0	0	0	3000	0
	0	0	0	0	0	0	0	0	0	0	0	0	3000	0	0	3000	3000	3000	0	0	0	0	3000	0	0	0	0	0	0	0	0	3000	0	0	0	0	3000	0	0	3000	0	3000	3000	0	0	3000	3000	0	0
	0	0	3000	0	0	0	0	0	0	0	0	0	0	0	0	0	0	0	0	0	0	0	0	0	0	9000	0	0	0	0	3000	3000	0	0	3000	0	0	0	3000	0	3000	6000	0	0	0	3000	0	3000	3000
	0	6000	3000	3000	3000	0	3000	0	0	0	0	0	0	0	0	0	0	0	3000	0	3000	0	0	0	0	0	3000	3000	0	0	3000	3000	0	0	0	0	0	3000	3000	3000	0	0	0	3000	0	0	0	3000	0
[truncated: 351 more columns]

## Sheet: Figure 2e
Figure 2e
	81000	0	3000	0	0	3000	0	0	0	0	0	0	0	0	0	3000	0	0	0	0	0	0	0	0	3000	0	3000	0	0	0	0	0	0	0	0	0	0	0	0	0	0	0	0	0	0	0	0	0	0
	0	0	0	0	3000	3000	0	6000	6000	3000	9000	9000	3000	3000	12000	9000	9000	6000	9000	18000	15000	18000	0	15000	27000	18000	27000	36000	36000	39000	51000	45000	42000	51000	66000	57000	33000	60000	78000	78000	75000	102000	105000	93000	105000	99000	84000	93000	90000
	0	0	3000	0	0	0	0	0	0	0	0	0	0	0	0	0	0	0	0	0	0	3000	0	0	0	0	0	3000	0	0	0	0	0	3000	0	3000	0	0	0	3000	0	0	0	0	0	0	6000	6000	0
	0	3000	0	3000	0	3000	0	0	0	6000	0	0	3000	0	3000	0	3000	0	0	0	0	3000	0	3000	3000	0	3000	0	3000	0	3000	3000	3000	3000	3000	0	0	0	3000	9000	0	0	0	0	0	0	0	0	0
	0	6000	0	0	0	0	0	0	0	3000	3000	0	0	0	6000	0	0	0	0	0	3000	0	0	0	0	3000	0	0	0	0	0	0	0	0	0	0	0	0	0	0	0	0	0	0	3000	0	0	0	0
	0	3000	0	0	0	0	3000	0	0	0	0	0	0	0	0	0	3000	0	0	0	0	0	0	0	3000	3000	0	0	0	0	0	6000	0	0	3000	0	0	0	0	0	3000	0	3000	0	3000	0	0	3000	0
	0	0	0	3000	3000	0	0	3000	0	3000	3000	3000	0	6000	0	0	0	0	0	3000	0	3000	0	3000	0	0	0	0	0	0	0	0	0	3000	0	3000	0	3000	0	0	0	0	0	0	0	0	0	0	0
	0	0	0	0	0	0	0	0	0	0	0	0	0	3000	0	0	0	0	3000	0	0	0	0	0	3000	0	0	0	0	3000	3000	0	0	3000	0	0	0	0	0	0	0	3000	0	3000	0	0	0	3000	0
	0	0	0	0	3000	0	0	0	0	6000	0	0	0	3000	0	3000	0	0	0	0	0	0	0	0	3000	0	0	0	0	0	3000	0	0	0	0	0	0	0	0	0	0	0	0	0	0	0	0	0	0
	3000	0	0	0	0	0	0	0	3000	3000	0	0	0	0	0	0	3000	0	0	0	0	0	3000	0	6000	0	9000	0	0	3000	0	0	0	0	0	0	3000	0	0	0	0	0	3000	0	3000	0	3000	0	3000
	0	0	0	0	0	0	0	0	3000	0	0	0	0	0	0	0	0	0	3000	3000	0	0	0	0	0	0	0	0	0	0	0	0	0	0	3000	0	0	0	0	3000	3000	0	0	0	3000	3000	0	0	3000
	0	3000	0	0	0	0	0	3000	0	0	0	0	0	0	0	0	3000	0	0	3000	0	6000	0	0	0	0	0	3000	0	0	0	0	0	0	3000	0	0	3000	0	3000	3000	0	0	0	0	3000	0	3000	0
	3000	0	0	3000	0	0	3000	0	0	0	3000	0	3000	3000	0	0	0	0	0	0	0	0	0	0	3000	0	0	0	0	0	0	0	0	0	0	0	0	0	0	0	0	0	0	0	0	3000	0	0	0
	0	3000	0	0	0	0	0	0	0	3000	3000	3000	0	0	0	0	0	0	3000	0	0	3000	0	0	0	0	3000	0	0	0	0	3000	0	0	0	0	0	0	0	3000	0	0	0	0	0	0	0	0	0
	3000	0	0	3000	0	0	0	0	0	3000	0	0	0	0	0	0	0	0	0	3000	0	0	0	0	0	0	0	0	0	3000	0	0	0	3000	3000	0	0	9000	3000	3000	0	3000	3000	0	0	0	0	3000	0
	0	0	0	0	0	0	0	0	3000	0	0	0	0	0	0	0	6000	3000	0	0	3000	0	0	0	0	0	0	0	0	0	0	3000	0	3000	0	0	0	0	0	0	0	0	0	3000	0	0	0	0	0
	0	0	0	0	0	0	0	0	0	0	0	0	0	0	6000	0	0	0	0	3000	0	3000	0	0	3000	0	0	0	0	0	0	3000	0	0	3000	0	0	0	0	3000	0	0	0	0	0	0	0	0	0
	0	0	0	0	0	0	0	0	0	0	0	0	0	0	3000	0	0	0	0	0	0	6000	3000	0	3000	3000	0	6000	0	0	0	0	0	0	0	0	0	3000	0	0	0	0	0	3000	3000	0	0	0	0
	0	3000	0	0	0	0	0	0	0	0	0	0	0	0	0	0	0	0	0	0	0	0	0	0	3000	3000	0	0	0	0	0	0	0	0	3000	0	0	0	3000	0	0	0	0	0	0	0	0	0	0
	0	0	0	0	0	3000	0	0	0	0	0	3000	0	0	0	0	3000	0	0	0	0	0	0	0	0	0	0	0	0	0	3000	0	0	0	3000	0	0	3000	0	0	3000	0	0	0	0	0	0	0	0
	0	0	0	3000	0	3000	0	0	0	0	0	0	0	0	0	3000	0	0	0	3000	0	0	6000	0	0	3000	0	0	0	3000	0	3000	0	0	0	0	0	0	3000	3000	0	0	0	0	3000	0	3000	0	0
	0	0	0	3000	0	0	0	3000	0	3000	0	0	0	0	3000	0	6000	3000	0	3000	0	0	0	0	0	3000	0	0	0	6000	0	3000	0	3000	0	0	0	0	0	0	3000	3000	0	0	3000	0	6000	0	0
	0	0	0	0	3000	0	0	0	3000	0	0	3000	0	0	3000	0	3000	0	0	0	0	0	0	3000	0	0	0	0	3000	0	0	0	6000	0	0	0	3000	0	3000	0	0	0	3000	3000	0	3000	0	0	3000
	3000	0	0	0	0	0	0	0	0	0	0	0	0	0	0	0	0	0	0	6000	0	0	3000	0	0	0	0	0	0	0	0	3000	0	6000	0	3000	0	3000	0	0	0	3000	3000	0	0	0	3000	0	0
	0	3000	0	0	0	0	0	0	0	3000	3000	0	0	0	0	0	0	0	0	0	0	0	0	0	0	0	0	3000	0	0	0	3000	0	0	0	0	0	0	0	3000	0	0	3000	3000	0	0	0	0	3000
	3000	0	0	3000	0	0	0	0	0	0	0	0	0	0	0	0	3000	0	0	0	0	3000	0	0	0	0	0	0	0	0	0	0	0	0	3000	0	0	0	0	0	0	0	0	0	0	0	0	0	0
	0	3000	0	3000	0	0	3000	0	0	0	0	0	0	0	3000	3000	0	0	0	0	0	0	3000	3000	0	0	3000	0	0	0	0	3000	0	0	0	0	0	0	3000	0	0	3000	3000	3000	0	0	0	0	0
	0	0	0	0	0	0	3000	0	0	6000	0	0	0	0	0	0	0	0	0	0	0	0	0	6000	0	0	0	3000	0	0	0	0	0	0	0	0	0	0	6000	0	0	0	0	3000	0	3000	0	3000	0
	0	0	0	3000	0	0	0	0	0	0	3000	0	0	0	0	0	0	0	0	0	0	0	0	0	0	0	0	0	3000	3000	0	3000	6000	0	0	0	3000	0	0	0	0	3000	0	0	0	0	3000	3000	0
	0	0	0	0	3000	0	0	0	0	0	0	0	0	3000	0	0	0	0	0	0	0	0	0	0	3000	0	0	3000	0	3000	0	0	0	3000	0	0	6000	0	0	0	0	3000	0	0	3000	0	3000	0	0
	0	3000	0	0	0	0	0	0	0	0	0	0	0	0	0	0	0	3000	0	0	0	0	0	3000	0	0	3000	0	0	0	3000	3000	0	3000	3000	0	0	0	3000	0	0	0	0	0	0	0	0	0	0
	0	0	0	0	0	0	0	3000	0	0	3000	0	0	0	0	0	0	0	0	0	0	0	0	0	3000	0	0	0	0	3000	0	0	0	3000	0	0	0	0	0	0	0	0	3000	3000	3000	0	0	0	0
	0	0	3000	0	0	0	0	0	0	0	3000	0	0	0	3000	0	0	0	0	6000	0	0	0	0	0	0	0	3000	0	0	0	0	0	3000	0	0	0	6000	0	0	3000	3000	0	0	6000	3000	3000	0	0
	0	0	0	0	0	0	3000	0	0	0	3000	0	0	0	0	0	0	0	0	0	0	0	0	0	0	0	0	0	0	0	0	0	0	0	0	0	0	0	0	0	0	3000	3000	0	0	0	0	0	3000
	0	0	0	0	0	0	0	0	0	0	0	0	0	0	0	0	3000	3000	0	0	0	0	0	6000	3000	3000	0	6000	0	0	0	0	0	0	0	0	3000	0	0	0	0	0	0	0	0	0	3000	0	3000
	0	3000	0	0	0	0	0	3000	0	0	0	0	0	3000	0	0	0	0	0	0	0	0	0	0	3000	0	0	3000	0	0	0	0	0	0	0	0	0	0	3000	0	0	0	0	0	0	0	0	0	6000
	0	0	0	0	0	0	0	3000	0	0	0	3000	0	3000	0	0	0	3000	0	3000	0	3000	0	0	0	0	0	0	0	3000	0	0	3000	3000	0	0	3000	0	3000	0	0	0	0	9000	3000	0	0	0	0
	0	0	0	3000	0	0	3000	3000	3000	3000	0	3000	0	0	3000	3000	0	0	3000	0	0	0	0	0	0	0	0	0	0	3000	3000	3000	0	0	0	0	0	0	0	3000	0	0	3000	0	6000	0	3000	0	0
	3000	0	0	0	0	0	0	0	0	0	3000	0	3000	0	3000	0	0	3000	0	3000	3000	3000	0	0	0	0	0	3000	0	0	0	0	3000	0	3000	0	0	0	3000	0	0	0	3000	0	0	0	0	0	0
	0	0	0	0	0	0	0	6000	0	0	0	0	3000	0	0	0	0	0	0	0	0	0	0	0	3000	0	3000	0	0	0	0	0	0	0	0	0	0	0	0	3000	0	0	0	3000	0	0	0	3000	0
	3000	0	0	0	0	3000	3000	0	0	0	0	0	0	0	0	3000	0	0	3000	0	3000	0	0	0	0	0	0	0	0	0	0	0	0	0	3000	0	0	3000	0	0	0	0	0	9000	0	0	0	0	3000
	0	0	0	0	0	0	0	0	0	0	0	0	0	0	0	0	0	0	0	0	3000	0	3000	3000	0	0	3000	0	0	6000	0	3000	3000	0	0	9000	0	3000	0	3000	6000	0	3000	3000	9000	3000	3000	0	12000
	0	0	0	3000	0	0	0	0	0	3000	0	0	0	0	3000	0	0	0	3000	0	3000	0	0	0	0	0	0	0	0	3000	0	0	0	3000	0	6000	3000	6000	3000	3000	0	0	9000	6000	12000	21000	6000	3000	21000
	0	0	0	0	0	0	0	0	3000	0	0	0	0	0	0	3000	0	0	3000	0	0	0	0	0	6000	0	0	3000	0	3000	0	3000	0	6000	0	3000	3000	0	3000	3000	3000	12000	6000	24000	24000	42000	24000	39000	33000
	0	0	0	0	0	3000	0	0	0	0	0	0	0	0	0	0	0	0	0	0	0	0	0	0	0	3000	0	0	0	3000	3000	0	0	0	0	0	6000	0	9000	6000	9000	18000	36000	42000	81000	90000	72000	66000	60000
	0	0	0	0	3000	0	0	0	0	0	0	0	0	3000	0	0	0	3000	0	0	0	0	0	0	0	0	0	0	0	3000	3000	0	0	0	3000	0	3000	3000	9000	27000	24000	24000	51000	117000	201000	207000	153000	189000	150000
	0	0	0	3000	0	0	0	0	3000	0	0	3000	0	0	0	0	3000	0	0	0	0	0	0	0	3000	3000	0	3000	0	0	0	3000	0	0	6000	0	6000	33000	36000	36000	24000	66000	96000	156000	324000	363000	366000	321000	297000
	0	0	0	0	0	3000	3000	0	0	0	0	0	0	0	3000	0	3000	0	0	3000	0	0	0	0	0	6000	0	0	0	3000	3000	0	0	3000	0	18000	9000	33000	42000	72000	57000	99000	180000	321000	432000	642000	696000	666000	588000
	0	0	0	0	3000	0	9000	0	0	0	3000	0	0	0	0	0	0	0	0	0	3000	0	0	0	3000	0	0	0	6000	0	3000	12000	0	9000	3000	9000	33000	66000	135000	210000	186000	207000	270000	483000	615000	825000	1070000	900000	1060000
	0	0	0	0	0	0	0	0	0	3000	0	0	0	0	0	0	0	0	0	0	0	0	3000	0	3000	3000	0	0	0	0	0	12000	3000	6000	6000	30000	48000	123000	171000	321000	372000	399000	516000	699000	819000	1220000	1100000	1430000	1480000
	0	0	0	0	0	0	0	0	0	0	0	0	0	0	0	0	3000	0	0	0	0	0	0	6000	3000	0	3000	3000	0	0	0	3000	6000	3000	24000	18000	108000	204000	279000	453000	549000	519000	606000	795000	1040000	1100000	1260000	1460000	1500000
	0	3000	0	0	0	0	3000	0	0	0	0	0	0	0	3000	0	0	0	0	3000	0	0	0	0	0	6000	3000	0	3000	6000	3000	9000	15000	15000	39000	30000	105000	267000	357000	564000	633000	702000	837000	891000	960000	1110000	1360000	1420000	1560000
	0	0	0	3000	0	3000	0	0	3000	0	0	0	0	0	0	0	0	0	0	0	0	0	3000	0	0	0	3000	0	6000	3000	0	0	21000	21000	105000	63000	135000	309000	408000	588000	741000	801000	870000	975000	972000	1330000	1430000	1330000	1380000
	0	0	3000	0	0	0	0	0	3000	0	3000	0	0	0	0	0	0	3000	0	0	3000	0	6000	0	3000	0	6000	9000	0	6000	3000	18000	21000	30000	114000	105000	207000	429000	531000	663000	897000	963000	957000	1130000	1160000	1250000	1190000	1170000	1210000
	0	0	0	3000	0	0	0	0	0	0	0	3000	0	3000	0	0	0	0	3000	3000	6000	0	0	3000	3000	0	0	3000	3000	9000	3000	15000	48000	57000	204000	189000	222000	513000	663000	822000	954000	1090000	1020000	1310000	1250000	1200000	1130000	933000	882000
	0	0	0	0	0	0	3000	0	0	3000	0	3000	0	0	0	0	0	3000	0	3000	0	0	0	0	3000	3000	0	12000	3000	9000	9000	36000	63000	108000	213000	282000	339000	555000	819000	780000	1120000	1250000	1400000	1330000	1400000	1310000	1120000	756000	609000
	0	0	0	0	6000	0	0	0	0	0	3000	0	0	0	0	0	0	3000	0	0	0	3000	0	0	0	0	3000	3000	6000	9000	18000	39000	108000	183000	342000	480000	543000	615000	756000	939000	1010000	1190000	1340000	1390000	1350000	1230000	936000	645000	483000
	0	0	0	0	0	3000	0	3000	3000	0	0	0	0	3000	3000	0	0	0	0	3000	0	0	3000	0	6000	6000	0	12000	12000	15000	18000	36000	168000	273000	435000	567000	663000	705000	954000	891000	1120000	1180000	1250000	1090000	1040000	1060000	780000	519000	369000
	0	0	0	3000	0	0	0	3000	3000	0	6000	0	0	0	0	3000	0	0	3000	0	6000	0	0	3000	3000	6000	6000	12000	12000	45000	60000	75000	243000	327000	504000	678000	735000	813000	921000	1040000	993000	909000	909000	960000	927000	930000	657000	474000	312000
	0	0	0	3000	0	0	3000	0	0	6000	0	3000	0	3000	0	0	3000	0	0	0	0	0	0	0	3000	0	3000	24000	36000	75000	84000	135000	300000	447000	564000	732000	753000	816000	978000	972000	921000	753000	741000	819000	777000	627000	522000	339000	276000
	0	0	3000	0	0	0	0	3000	0	3000	0	0	6000	0	0	0	3000	6000	3000	0	0	0	0	3000	6000	3000	6000	63000	63000	138000	213000	201000	327000	450000	555000	726000	777000	750000	870000	843000	843000	489000	609000	549000	558000	537000	384000	237000	192000
	0	0	0	0	0	0	0	0	0	0	0	0	0	3000	0	0	0	0	3000	0	12000	0	0	6000	9000	9000	27000	87000	114000	213000	303000	270000	402000	447000	528000	624000	795000	924000	831000	774000	717000	435000	300000	348000	324000	363000	315000	174000	144000
	0	0	0	0	0	0	0	3000	0	0	3000	3000	0	0	6000	3000	0	0	0	6000	0	3000	0	3000	3000	6000	24000	138000	186000	315000	354000	381000	399000	537000	531000	663000	828000	858000	747000	534000	459000	399000	303000	309000	258000	249000	264000	186000	102000
	3000	0	0	0	0	0	3000	0	3000	0	0	0	0	0	3000	0	0	0	0	3000	0	0	0	12000	15000	33000	48000	159000	303000	348000	387000	519000	456000	516000	537000	528000	663000	753000	588000	453000	378000	291000	222000	240000	216000	219000	186000	141000	129000
	6000	0	0	0	0	0	0	0	0	3000	3000	0	0	0	0	0	0	0	0	0	0	3000	15000	12000	9000	39000	102000	279000	294000	300000	384000	543000	534000	456000	594000	498000	594000	627000	528000	342000	366000	276000	201000	237000	174000	123000	174000	102000	126000
	0	0	0	0	0	0	6000	0	3000	0	6000	3000	0	0	3000	3000	0	0	3000	0	3000	6000	3000	12000	51000	96000	126000	300000	309000	351000	390000	492000	444000	567000	483000	570000	495000	465000	390000	309000	303000	237000	246000	168000	150000	129000	114000	159000	126000
	6000	0	0	6000	0	0	0	0	0	0	3000	0	0	3000	0	0	0	3000	0	0	0	3000	12000	33000	30000	81000	162000	249000	291000	303000	381000	393000	480000	573000	486000	444000	426000	378000	387000	246000	243000	234000	222000	144000	129000	102000	105000	99000	105000
	0	0	0	0	3000	0	0	0	0	0	3000	3000	0	3000	0	0	0	3000	3000	3000	3000	9000	6000	18000	30000	78000	120000	207000	300000	282000	288000	378000	339000	414000	411000	357000	330000	318000	357000	237000	159000	198000	147000	150000	111000	117000	123000	81000	126000
	0	0	3000	0	0	3000	0	0	0	3000	3000	0	0	0	0	0	0	0	0	6000	3000	9000	12000	33000	78000	105000	120000	144000	231000	213000	216000	285000	261000	393000	402000	327000	300000	303000	249000	192000	177000	171000	135000	90000	120000	42000	78000	75000	117000
	0	0	3000	0	0	3000	0	0	0	0	0	3000	6000	0	3000	0	3000	3000	0	0	3000	3000	24000	36000	93000	138000	162000	201000	192000	294000	201000	210000	204000	276000	279000	273000	270000	249000	267000	222000	159000	120000	141000	87000	63000	54000	66000	72000	66000
	0	0	0	0	0	0	0	0	0	0	0	0	3000	0	0	0	0	9000	6000	0	0	9000	21000	60000	120000	171000	177000	189000	198000	216000	207000	186000	216000	234000	249000	222000	216000	261000	243000	231000	144000	138000	102000	48000	66000	63000	60000	69000	93000
	0	0	3000	0	0	0	3000	3000	0	0	0	3000	0	0	0	3000	0	3000	0	0	9000	18000	42000	75000	153000	192000	249000	255000	249000	252000	195000	162000	186000	174000	204000	219000	198000	201000	183000	147000	123000	90000	102000	57000	63000	42000	39000	69000	72000
	0	0	0	0	0	0	0	0	0	0	6000	0	0	0	0	0	0	0	3000	15000	21000	48000	51000	114000	150000	159000	240000	327000	240000	237000	186000	204000	135000	174000	186000	144000	204000	192000	147000	138000	87000	81000	54000	48000	48000	33000	36000	39000	48000
	3000	0	0	0	3000	3000	3000	0	0	0	0	0	0	0	0	0	0	3000	0	6000	15000	51000	48000	90000	105000	168000	144000	228000	261000	168000	144000	171000	132000	165000	168000	117000	213000	114000	117000	129000	90000	72000	60000	48000	21000	36000	51000	51000	51000
	0	0	0	0	0	0	0	3000	0	3000	0	0	0	0	0	3000	3000	0	3000	15000	24000	12000	36000	51000	96000	78000	111000	138000	192000	204000	132000	108000	90000	117000	153000	180000	129000	111000	84000	63000	60000	48000	42000	42000	33000	33000	42000	42000	39000
	0	3000	3000	3000	0	0	0	0	0	0	0	0	3000	0	0	0	0	3000	3000	6000	9000	18000	30000	45000	54000	90000	102000	117000	126000	117000	105000	87000	117000	102000	75000	108000	135000	87000	57000	57000	63000	54000	39000	21000	21000	36000	39000	36000	30000
	0	3000	0	0	3000	0	0	0	0	0	0	0	0	3000	0	6000	0	0	3000	9000	9000	15000	18000	33000	54000	78000	66000	102000	93000	87000	93000	108000	135000	99000	105000	126000	87000	72000	72000	51000	36000	39000	48000	51000	48000	48000	21000	33000	21000
	3000	0	6000	0	0	3000	6000	0	3000	3000	3000	0	3000	0	3000	0	0	0	0	3000	0	12000	12000	27000	51000	69000	63000	102000	60000	114000	102000	117000	120000	105000	132000	129000	78000	81000	48000	42000	66000	36000	39000	33000	24000	45000	45000	24000	33000
	0	0	0	0	0	0	0	6000	0	0	0	6000	0	6000	3000	0	0	0	0	6000	6000	6000	18000	27000	33000	42000	78000	48000	93000	111000	108000	69000	72000	90000	99000	90000	78000	81000	66000	48000	69000	24000	33000	36000	39000	15000	45000	15000	48000
	0	0	0	0	0	0	0	0	0	0	0	0	0	0	0	0	0	0	3000	6000	6000	18000	12000	33000	57000	57000	78000	72000	102000	105000	105000	93000	153000	105000	93000	75000	66000	69000	54000	48000	48000	36000	45000	36000	27000	36000	21000	27000	42000
	0	0	0	0	0	0	3000	0	0	0	0	0	0	0	3000	0	3000	0	0	3000	9000	12000	33000	30000	63000	78000	93000	81000	114000	123000	117000	111000	123000	108000	84000	69000	39000	33000	75000	51000	42000	36000	24000	30000	24000	15000	18000	36000	36000
	0	0	0	0	0	0	3000	3000	0	3000	3000	0	0	3000	0	3000	6000	0	0	3000	24000	39000	48000	45000	57000	78000	87000	87000	117000	141000	168000	129000	147000	84000	66000	72000	54000	45000	36000	36000	48000	33000	36000	54000	27000	39000	27000	30000	27000
	6000	0	0	0	0	0	0	6000	0	0	0	0	0	0	0	0	3000	9000	3000	6000	33000	24000	60000	45000	66000	75000	75000	84000	96000	96000	108000	99000	156000	78000	45000	66000	57000	54000	18000	24000	27000	30000	30000	27000	33000	54000	21000	27000	36000
	3000	0	0	0	3000	0	0	3000	3000	0	0	3000	0	0	0	0	0	6000	12000	9000	27000	27000	75000	81000	69000	66000	120000	90000	105000	123000	108000	96000	78000	51000	63000	63000	45000	24000	36000	27000	36000	24000	45000	30000	42000	33000	27000	24000	42000
	0	0	3000	0	0	3000	0	0	6000	0	0	0	0	0	3000	3000	6000	0	9000	3000	27000	42000	63000	72000	84000	45000	93000	96000	126000	78000	72000	69000	99000	93000	57000	33000	48000	24000	33000	30000	51000	39000	33000	30000	30000	27000	45000	36000	21000
	0	0	0	0	0	0	0	0	0	0	0	0	0	6000	3000	9000	9000	6000	6000	18000	54000	66000	75000	66000	72000	54000	111000	90000	108000	75000	63000	42000	90000	51000	45000	48000	30000	45000	21000	18000	15000	21000	27000	27000	36000	42000	45000	33000	24000
	0	6000	0	0	3000	0	3000	6000	0	0	0	3000	0	0	0	6000	6000	15000	24000	15000	39000	63000	54000	93000	66000	54000	72000	129000	87000	99000	75000	72000	54000	75000	63000	36000	36000	27000	48000	33000	36000	48000	24000	39000	39000	42000	24000	21000	33000
	0	0	3000	0	0	0	0	3000	3000	0	0	0	0	0	3000	9000	18000	24000	21000	27000	45000	39000	51000	60000	90000	111000	93000	87000	72000	66000	27000	51000	54000	27000	42000	27000	24000	33000	45000	36000	21000	30000	33000	51000	33000	48000	42000	18000	45000
	3000	0	0	0	0	0	3000	0	3000	3000	0	3000	0	0	3000	6000	9000	24000	51000	45000	45000	69000	48000	51000	72000	69000	90000	63000	78000	81000	57000	60000	66000	51000	36000	45000	27000	36000	24000	33000	36000	36000	51000	36000	21000	33000	48000	33000	54000
	0	0	0	0	6000	0	3000	3000	0	0	0	3000	3000	0	6000	30000	21000	39000	36000	36000	39000	69000	99000	78000	60000	54000	93000	69000	63000	36000	39000	66000	30000	48000	51000	57000	33000	42000	39000	33000	30000	33000	39000	42000	33000	21000	27000	12000	54000
	3000	0	0	0	0	0	3000	0	3000	3000	6000	6000	6000	0	6000	24000	24000	27000	42000	51000	60000	72000	81000	72000	54000	57000	48000	69000	27000	39000	33000	42000	24000	48000	33000	42000	30000	21000	30000	27000	33000	42000	18000	27000	21000	30000	27000	39000	36000
	0	0	0	3000	0	0	0	0	0	0	0	6000	6000	12000	9000	27000	33000	63000	78000	66000	69000	63000	81000	96000	69000	30000	54000	48000	36000	33000	24000	39000	36000	45000	54000	36000	45000	33000	30000	33000	54000	33000	39000	36000	18000	51000	30000	39000	27000
	0	0	0	0	0	0	0	0	0	3000	9000	3000	6000	21000	12000	54000	57000	111000	63000	102000	66000	99000	69000	60000	51000	39000	36000	33000	42000	36000	33000	30000	18000	33000	54000	27000	36000	33000	57000	27000	24000	21000	24000	33000	21000	42000	30000	39000	33000
	0	3000	3000	0	6000	0	0	0	0	0	6000	21000	12000	33000	21000	33000	60000	75000	90000	84000	87000	69000	48000	54000	45000	54000	21000	30000	21000	45000	27000	21000	33000	39000	39000	24000	39000	48000	24000	27000	24000	39000	45000	33000	39000	15000	33000	48000	51000
	0	0	0	0	0	0	0	3000	0	0	18000	12000	18000	48000	51000	60000	90000	54000	102000	111000	90000	99000	57000	81000	48000	42000	36000	30000	60000	42000	30000	24000	39000	42000	66000	42000	45000	42000	24000	39000	33000	21000	39000	30000	33000	51000	24000	54000	42000
	0	0	6000	3000	0	0	0	0	3000	3000	18000	9000	42000	63000	60000	48000	81000	72000	84000	69000	60000	72000	63000	42000	54000	42000	42000	54000	42000	27000	24000	27000	42000	33000	42000	39000	42000	33000	45000	57000	36000	27000	24000	30000	30000	33000	33000	57000	27000
	0	0	0	0	3000	3000	0	3000	6000	3000	3000	42000	30000	60000	48000	93000	57000	66000	99000	81000	66000	72000	27000	60000	48000	33000	36000	33000	39000	24000	21000	51000	48000	48000	21000	24000	27000	30000	33000	30000	39000	45000	42000	42000	36000	42000	33000	39000	42000
	0	0	0	0	0	3000	3000	0	6000	9000	21000	42000	51000	96000	75000	60000	72000	42000	69000	66000	57000	75000	57000	42000	33000	39000	21000	39000	45000	18000	51000	42000	33000	18000	33000	15000	30000	42000	21000	24000	60000	45000	27000	36000	27000	36000	18000	30000	39000
	3000	0	3000	3000	0	6000	3000	3000	27000	21000	39000	48000	90000	87000	66000	87000	72000	60000	66000	66000	69000	63000	87000	69000	51000	33000	51000	57000	18000	51000	69000	30000	30000	36000	21000	33000	45000	27000	21000	39000	36000	27000	36000	30000	48000	42000	39000	30000	48000
	0	0	0	0	9000	6000	3000	15000	12000	39000	45000	51000	87000	78000	75000	69000	84000	63000	66000	90000	42000	57000	57000	45000	54000	45000	33000	24000	36000	30000	48000	39000	42000	30000	24000	48000	30000	24000	48000	30000	33000	42000	24000	39000	48000	60000	42000	48000	30000
	3000	3000	3000	0	6000	21000	21000	30000	36000	60000	81000	90000	96000	117000	102000	75000	78000	90000	75000	72000	54000	66000	72000	60000	42000	42000	33000	24000	27000	33000	36000	27000	27000	24000	39000	30000	33000	27000	33000	21000	21000	36000	54000	45000	45000	39000	39000	27000	33000
	0	6000	0	0	9000	33000	48000	24000	60000	78000	81000	111000	78000	96000	120000	96000	66000	72000	84000	90000	39000	60000	39000	48000	36000	42000	24000	30000	30000	42000	42000	57000	51000	24000	24000	24000	24000	36000	42000	30000	18000	30000	30000	51000	33000	60000	48000	36000	24000
	0	3000	0	6000	9000	21000	69000	51000	54000	72000	81000	123000	144000	132000	126000	84000	87000	87000	45000	93000	48000	30000	36000	45000	18000	42000	30000	42000	36000	42000	12000	36000	39000	51000	6000	6000	21000	36000	36000	39000	36000	36000	48000	45000	39000	9000	27000	30000	30000
	3000	9000	3000	0	21000	30000	81000	87000	75000	87000	81000	72000	153000	126000	141000	126000	63000	78000	63000	66000	39000	42000	66000	36000	45000	45000	45000	42000	21000	42000	21000	24000	30000	18000	30000	36000	21000	33000	21000	51000	33000	21000	60000	24000	36000	18000	33000	36000	30000
	0	0	9000	6000	36000	39000	69000	93000	63000	123000	141000	87000	123000	114000	126000	69000	81000	84000	57000	51000	33000	63000	48000	24000	48000	33000	30000	39000	18000	45000	36000	51000	33000	15000	27000	12000	45000	21000	36000	30000	33000	33000	15000	21000	54000	39000	42000	30000	27000
	9000	9000	9000	18000	63000	57000	78000	96000	96000	126000	114000	120000	141000	120000	123000	108000	87000	66000	57000	45000	66000	45000	18000	30000	24000	33000	15000	39000	24000	30000	33000	15000	24000	39000	12000	21000	15000	12000	36000	21000	27000	24000	30000	27000	42000	54000	12000	39000	33000
	0	12000	15000	48000	60000	63000	81000	96000	102000	99000	129000	123000	138000	99000	87000	75000	87000	99000	75000	57000	42000	45000	27000	33000	30000	33000	36000	45000	30000	33000	36000	30000	21000	24000	12000	27000	33000	21000	24000	30000	24000	6000	18000	30000	42000	45000	30000	39000	36000
	12000	21000	30000	45000	60000	72000	114000	81000	90000	78000	81000	87000	114000	108000	87000	114000	57000	81000	96000	51000	51000	51000	45000	60000	39000	42000	45000	21000	30000	48000	24000	27000	21000	30000	21000	12000	21000	42000	15000	15000	24000	30000	39000	42000	45000	30000	33000	33000	18000
	9000	9000	12000	57000	36000	87000	87000	57000	99000	72000	123000	90000	63000	99000	75000	105000	60000	99000	90000	51000	87000	45000	51000	39000	45000	39000	21000	39000	21000	33000	21000	27000	51000	30000	18000	27000	21000	30000	15000	24000	27000	15000	36000	12000	12000	15000	42000	42000	30000
	3000	12000	15000	24000	75000	96000	81000	60000	78000	69000	69000	93000	87000	81000	144000	72000	78000	105000	84000	99000	87000	60000	45000	72000	36000	39000	33000	51000	33000	27000	18000	15000	36000	36000	42000	39000	45000	21000	18000	18000	9000	27000	15000	15000	27000	51000	48000	33000	51000
	6000	9000	12000	18000	27000	51000	60000	42000	51000	42000	72000	99000	81000	57000	69000	78000	60000	81000	132000	72000	69000	63000	42000	66000	63000	45000	54000	42000	30000	18000	12000	15000	30000	45000	33000	36000	27000	36000	18000	30000	21000	21000	15000	36000	33000	33000	33000	27000	33000
	0	6000	0	0	24000	45000	30000	36000	51000	33000	45000	63000	54000	99000	96000	63000	87000	66000	96000	63000	63000	99000	54000	72000	42000	54000	30000	57000	36000	30000	45000	24000	21000	21000	15000	30000	39000	18000	15000	36000	18000	18000	30000	18000	33000	33000	9000	27000	27000
	0	0	6000	3000	6000	15000	21000	27000	21000	39000	39000	63000	60000	48000	54000	78000	72000	84000	81000	63000	96000	72000	60000	63000	63000	63000	57000	45000	36000	30000	30000	33000	33000	30000	27000	27000	21000	18000	33000	33000	15000	18000	15000	30000	24000	24000	15000	21000	30000
	0	3000	0	0	3000	6000	9000	33000	18000	15000	36000	15000	51000	39000	45000	51000	42000	48000	57000	42000	60000	63000	33000	45000	54000	63000	72000	39000	48000	48000	51000	54000	36000	36000	33000	36000	24000	24000	18000	15000	9000	18000	24000	33000	9000	21000	30000	24000	42000
	0	0	0	0	0	6000	3000	24000	12000	21000	24000	15000	36000	39000	48000	42000	54000	57000	39000	27000	60000	45000	57000	60000	60000	39000	51000	54000	45000	33000	30000	39000	39000	36000	18000	30000	33000	33000	30000	36000	6000	24000	18000	30000	33000	24000	21000	21000	33000
	0	0	0	0	0	0	6000	3000	12000	15000	24000	18000	36000	27000	33000	39000	18000	33000	36000	45000	63000	42000	48000	57000	45000	24000	18000	42000	60000	63000	27000	27000	42000	39000	39000	42000	39000	33000	36000	24000	39000	33000	24000	18000	27000	39000	24000	42000	24000
	3000	0	0	3000	0	0	3000	6000	6000	3000	9000	18000	12000	21000	12000	33000	21000	21000	18000	39000	51000	57000	48000	36000	36000	42000	36000	42000	57000	39000	72000	21000	36000	42000	30000	30000	45000	21000	27000	33000	21000	33000	24000	33000	30000	30000	36000	15000	18000
	0	3000	0	0	0	6000	3000	9000	6000	9000	0	9000	9000	12000	12000	27000	36000	27000	39000	21000	24000	15000	36000	39000	33000	45000	39000	30000	54000	54000	57000	54000	42000	42000	57000	21000	33000	33000	24000	30000	30000	30000	24000	30000	12000	27000	39000	30000	30000
	0	0	0	0	0	0	0	0	3000	0	3000	0	0	15000	6000	24000	18000	21000	24000	15000	27000	15000	30000	51000	42000	33000	21000	51000	24000	24000	42000	48000	48000	42000	57000	30000	57000	30000	36000	21000	27000	24000	9000	39000	21000	24000	39000	24000	27000
	0	3000	0	0	0	0	0	0	0	3000	3000	3000	0	0	9000	6000	15000	12000	12000	12000	21000	36000	42000	36000	33000	30000	36000	36000	30000	33000	36000	48000	36000	36000	36000	54000	48000	39000	21000	39000	15000	27000	21000	36000	33000	42000	24000	36000	33000
	3000	0	0	0	0	3000	0	0	3000	3000	3000	0	3000	3000	3000	15000	12000	18000	9000	3000	21000	18000	24000	27000	30000	45000	48000	39000	36000	39000	24000	48000	48000	33000	45000	51000	39000	24000	51000	33000	27000	27000	33000	30000	33000	33000	27000	30000	27000
	0	0	0	0	0	3000	0	0	0	0	0	0	6000	0	0	0	3000	9000	15000	6000	3000	3000	24000	18000	24000	24000	18000	27000	54000	36000	36000	39000	27000	45000	57000	60000	36000	63000	48000	45000	66000	27000	12000	21000	18000	18000	12000	15000	33000
	0	0	0	0	0	3000	3000	0	0	0	0	0	0	0	0	0	0	3000	3000	6000	6000	6000	15000	24000	12000	33000	21000	24000	27000	18000	54000	27000	36000	39000	57000	81000	66000	51000	54000	66000	48000	39000	51000	15000	30000	30000	30000	36000	27000
	0	0	0	0	0	0	0	0	0	0	0	0	0	3000	0	6000	0	0	3000	6000	3000	3000	9000	12000	24000	21000	18000	27000	33000	54000	33000	39000	36000	33000	33000	39000	66000	30000	45000	36000	45000	54000	75000	36000	33000	21000	33000	27000	39000
	0	0	0	0	0	0	0	0	0	0	0	0	0	0	0	0	0	0	3000	0	0	9000	6000	3000	12000	15000	27000	15000	33000	42000	21000	27000	27000	6000	33000	21000	21000	36000	48000	75000	72000	51000	72000	45000	33000	36000	24000	30000	27000
	0	0	0	0	0	0	0	0	0	0	0	3000	3000	0	0	3000	3000	0	0	3000	0	0	0	9000	9000	9000	18000	12000	12000	30000	12000	42000	24000	39000	36000	9000	48000	51000	48000	57000	66000	66000	60000	42000	39000	57000	21000	36000	51000
	0	0	0	0	0	0	0	0	0	0	0	0	0	3000	0	0	0	0	0	0	0	0	0	3000	0	9000	9000	12000	24000	18000	18000	24000	27000	39000	33000	36000	27000	57000	51000	51000	48000	42000	54000	42000	30000	57000	42000	42000	39000
	0	3000	3000	3000	0	0	0	0	3000	3000	0	0	0	0	0	0	0	3000	0	0	0	0	0	3000	3000	6000	3000	15000	9000	6000	18000	33000	51000	39000	27000	9000	39000	33000	54000	42000	66000	12000	48000	57000	24000	54000	45000	57000	57000
	3000	0	0	3000	0	0	0	0	0	0	3000	3000	0	3000	3000	0	0	0	0	0	0	0	3000	0	3000	3000	3000	3000	9000	9000	6000	12000	33000	27000	27000	24000	33000	30000	69000	51000	36000	75000	60000	105000	36000	75000	54000	51000	48000
	0	0	0	0	0	3000	0	0	3000	0	0	0	0	0	0	0	0	3000	0	0	6000	3000	3000	0	0	0	0	0	3000	0	6000	12000	24000	39000	21000	27000	36000	66000	63000	45000	69000	48000	72000	69000	51000	42000	42000	39000	51000
	0	0	3000	0	3000	0	0	0	0	0	0	0	0	0	3000	0	0	0	0	0	0	0	0	0	0	0	0	0	0	0	6000	9000	12000	30000	27000	24000	36000	27000	48000	30000	45000	54000	51000	54000	57000	57000	90000	39000	63000
	0	0	0	0	0	0	0	0	0	0	0	0	3000	0	0	0	3000	3000	3000	3000	0	0	0	0	0	0	3000	0	3000	0	6000	3000	6000	15000	21000	21000	18000	39000	24000	33000	39000	39000	66000	78000	66000	45000	66000	42000	75000
	0	0	0	0	0	0	0	3000	3000	0	0	0	0	0	0	0	3000	0	3000	3000	0	3000	3000	3000	0	3000	0	0	3000	0	3000	3000	6000	3000	9000	15000	15000	39000	15000	21000	45000	45000	45000	48000	42000	39000	27000	33000	63000
	0	0	3000	0	0	0	3000	3000	0	0	0	6000	0	0	3000	0	0	0	0	0	0	3000	0	0	3000	0	0	0	0	0	0	6000	0	9000	0	9000	21000	21000	12000	57000	57000	36000	51000	42000	48000	30000	69000	39000	54000
	0	0	0	0	0	3000	0	0	0	0	0	3000	3000	3000	0	0	0	0	0	0	0	0	0	0	3000	0	0	3000	0	0	0	0	0	0	0	12000	9000	30000	33000	30000	36000	39000	51000	36000	33000	24000	39000	39000	36000
	0	0	3000	0	0	0	0	0	0	0	0	6000	0	0	6000	0	3000	0	0	0	0	0	0	0	0	0	0	0	0	0	0	0	0	3000	0	15000	12000	15000	12000	18000	45000	36000	48000	45000	36000	39000	48000	42000	60000
	0	3000	0	0	0	0	0	0	3000	0	0	3000	0	0	0	0	0	0	0	0	0	0	0	0	0	0	0	3000	0	0	3000	0	0	0	3000	9000	0	9000	9000	15000	30000	15000	18000	27000	24000	21000	36000	45000	66000
	0	0	0	3000	0	3000	0	0	0	0	3000	3000	3000	0	0	0	3000	0	0	0	0	0	3000	0	3000	6000	0	0	3000	0	0	0	0	0	0	0	6000	6000	6000	12000	12000	18000	24000	30000	27000	15000	36000	30000	42000
	0	0	0	0	0	0	3000	6000	0	0	0	0	0	0	0	0	0	0	0	0	0	0	3000	3000	0	0	0	3000	0	0	3000	0	0	3000	0	3000	3000	0	9000	0	0	15000	30000	39000	27000	48000	30000	63000	39000
	0	0	0	0	0	3000	0	0	3000	0	0	0	0	0	6000	3000	0	0	3000	0	0	3000	0	0	3000	0	0	3000	0	0	0	0	0	3000	0	0	0	0	6000	3000	0	9000	12000	24000	30000	15000	39000	18000	54000
	3000	0	0	0	0	0	0	0	0	0	0	0	0	3000	0	3000	0	6000	0	0	0	0	0	0	0	0	0	0	6000	0	6000	0	3000	0	3000	0	0	3000	3000	3000	0	12000	6000	21000	18000	33000	36000	42000	54000
	0	0	0	0	0	0	0	0	0	0	0	0	3000	0	0	3000	3000	0	3000	0	0	0	0	0	0	0	0	0	0	0	0	3000	0	0	0	0	0	0	3000	0	0	3000	3000	21000	21000	15000	30000	24000	42000
	0	0	0	0	0	3000	0	3000	0	0	3000	0	0	0	0	0	0	0	0	0	0	0	0	0	0	0	0	0	0	0	0	3000	0	0	0	0	0	0	0	0	0	3000	3000	9000	30000	24000	12000	27000	18000
	0	0	0	0	0	0	0	3000	0	0	0	0	0	3000	3000	0	0	0	0	0	0	0	0	0	0	0	0	0	0	0	0	0	0	0	0	0	0	0	0	0	3000	0	3000	6000	9000	12000	21000	24000	21000
	0	0	0	0	0	3000	3000	0	0	0	0	0	0	3000	0	0	0	0	0	3000	0	0	3000	0	0	0	0	3000	0	0	0	0	0	0	0	0	0	0	0	0	0	0	6000	0	3000	3000	9000	33000	33000
	3000	6000	0	0	0	0	0	0	0	0	0	3000	3000	0	3000	3000	3000	0	0	0	0	0	0	0	0	0	0	0	0	0	0	3000	0	0	0	0	0	0	0	3000	0	3000	0	0	3000	9000	3000	24000	3000
	0	0	0	0	0	0	0	0	0	0	0	0	0	0	0	0	0	0	0	0	0	0	0	3000	3000	3000	0	0	0	0	3000	0	3000	3000	0	0	0	0	0	0	3000	0	0	3000	0	6000	3000	15000	6000
	3000	0	0	0	0	0	0	0	0	0	0	3000	6000	0	0	0	0	0	0	0	0	0	3000	0	0	0	3000	0	0	0	0	0	6000	0	0	0	0	0	0	3000	0	0	3000	0	0	0	9000	9000	18000
	6000	3000	0	0	0	0	0	0	0	0	0	0	0	0	0	0	0	0	0	0	0	0	0	0	0	0	0	0	0	0	3000	3000	0	0	0	0	0	0	0	0	0	0	0	0	0	0	3000	6000	3000
	3000	0	0	0	0	0	6000	0	0	0	0	0	0	0	0	3000	0	0	0	0	0	0	0	0	0	0	0	0	0	0	0	0	0	3000	0	3000	0	0	0	0	0	0	3000	0	0	0	0	0	3000
	0	3000	0	0	0	0	0	0	0	0	3000	0	3000	0	0	0	0	0	0	0	0	0	0	0	0	0	0	0	3000	0	3000	0	0	0	0	0	0	0	0	0	0	3000	3000	0	0	0	3000	0	0
	0	0	3000	3000	0	0	0	0	0	0	3000	0	0	0	0	0	3000	0	0	0	3000	0	0	0	0	3000	0	0	0	0	0	0	0	0	0	0	0	0	0	0	0	3000	0	3000	0	3000	0	3000	0
	3000	0	0	0	0	0	0	0	3000	0	0	0	0	0	0	0	0	0	0	0	0	0	3000	3000	0	0	0	0	0	0	3000	0	0	0	0	3000	3000	3000	0	0	3000	0	0	0	0	0	0	0	3000
	0	0	3000	0	0	0	0	0	0	3000	0	0	0	0	0	0	3000	0	0	0	0	0	3000	3000	0	0	0	0	0	3000	0	3000	3000	0	3000	0	0	0	0	3000	0	0	0	0	0	0	0	0	0
	3000	0	0	0	0	0	0	0	0	0	0	0	0	0	0	0	0	0	0	0	0	0	0	0	0	0	0	3000	0	0	0	0	0	3000	0	3000	0	0	0	0	0	3000	0	0	0	0	3000	0	0
	0	0	0	0	0	0	0	0	0	3000	0	0	0	0	0	0	0	6000	0	0	0	0	0	0	0	3000	0	0	3000	0	0	0	0	0	0	0	0	3000	0	0	0	0	0	3000	3000	0	3000	0	0
	0	0	0	3000	3000	0	0	3000	0	0	0	0	0	0	3000	0	0	3000	0	0	3000	0	0	3000	0	0	3000	0	0	3000	0	0	0	0	0	3000	0	0	0	0	0	3000	0	0	6000	0	0	0	0
	0	0	0	0	0	0	3000	0	0	0	0	0	3000	0	3000	0	0	0	3000	0	0	0	0	3000	3000	0	0	0	0	0	0	3000	0	0	0	3000	0	0	0	0	0	3000	0	0	0	0	0	0	0
	0	0	3000	0	0	0	0	0	3000	0	0	0	0	3000	0	0	3000	0	0	0	0	0	0	0	0	3000	0	0	3000	0	0	0	0	0	0	0	3000	0	0	0	0	0	0	0	0	3000	0	0	0
	0	0	0	0	3000	3000	0	0	0	3000	0	0	0	0	3000	0	0	3000	0	0	0	3000	3000	0	0	0	0	3000	0	0	3000	0	3000	0	0	0	0	3000	0	0	0	0	0	0	0	3000	0	0	0
	3000	0	0	0	6000	0	0	0	0	0	3000	3000	0	0	0	0	0	0	0	0	0	0	0	0	0	0	3000	0	0	3000	0	0	3000	0	3000	0	0	0	0	0	0	3000	0	9000	0	0	0	0	0
	6000	0	0	0	0	0	0	3000	0	0	0	0	0	0	0	0	0	0	0	0	0	0	0	0	0	0	0	0	0	3000	0	0	0	0	0	0	0	0	0	0	0	0	3000	0	0	0	0	0	0
	0	0	0	0	0	0	0	0	3000	0	3000	0	0	0	0	3000	0	0	0	0	0	0	0	0	0	0	0	0	0	0	0	3000	0	0	0	0	0	3000	0	0	0	0	0	0	0	0	0	0	0
	0	0	0	0	0	0	3000	0	0	0	0	0	0	0	0	0	0	0	0	0	0	0	3000	0	0	0	0	0	0	0	0	3000	0	0	0	0	0	0	0	3000	0	0	0	0	0	3000	0	0	0
	0	3000	0	0	3000	0	0	3000	0	6000	0	0	0	0	0	0	0	0	0	3000	0	0	0	3000	0	0	3000	0	0	3000	3000	0	0	0	0	0	0	3000	0	0	0	3000	0	0	0	0	0	3000	0
	0	0	0	3000	0	0	6000	0	0	0	0	0	0	0	0	3000	0	3000	3000	0	0	0	0	3000	3000	0	0	0	0	0	0	3000	0	0	0	0	3000	0	0	3000	0	3000	0	3000	0	0	0	0	0
	3000	0	0	3000	0	0	0	3000	0	0	0	0	0	0	9000	0	0	3000	3000	0	0	0	0	0	0	3000	0	0	0	3000	0	0	0	0	0	3000	0	0	0	0	0	0	0	3000	3000	0	0	0	0
	0	0	0	3000	0	0	0	0	9000	0	0	0	0	0	0	6000	0	0	0	0	0	0	0	0	0	0	6000	0	3000	0	0	0	0	0	0	0	0	0	0	6000	0	6000	3000	0	0	0	0	0	0
	0	0	3000	0	0	0	3000	0	0	0	0	0	0	0	0	0	0	6000	0	3000	0	0	0	0	0	0	0	3000	0	0	0	0	0	0	0	0	0	3000	0	0	0	0	3000	0	0	0	0	0	0
	0	0	0	3000	3000	0	0	0	0	3000	0	3000	0	3000	0	0	0	0	3000	0	0	3000	0	0	0	3000	0	0	0	0	0	0	0	0	0	0	0	3000	0	0	0	0	0	0	0	0	0	3000	0
	0	0	0	0	0	0	0	3000	0	0	0	0	3000	0	0	0	0	0	0	0	0	0	0	0	0	0	0	0	6000	0	0	0	0	0	0	0	0	0	0	0	0	0	3000	0	0	3000	0	0	6000
	0	3000	0	0	0	0	0	0	0	0	3000	3000	0	0	0	0	0	0	0	0	0	3000	0	0	0	0	0	0	0	3000	0	0	0	3000	3000	0	0	0	0	0	0	0	0	0	0	0	0	0	3000
	0	6000	0	0	0	0	0	3000	0	0	0	0	0	0	0	0	0	0	0	0	0	0	0	0	0	0	0	3000	3000	0	0	3000	0	0	0	0	0	3000	0	0	0	0	0	0	3000	3000	3000	0	0
	0	0	0	0	0	0	3000	0	0	0	0	0	3000	0	0	0	3000	0	3000	0	3000	6000	0	3000	0	3000	0	0	0	0	0	0	0	0	0	0	6000	9000	0	0	0	0	0	0	0	0	0	0	0
	0	0	0	3000	0	0	0	0	0	0	0	0	0	0	0	3000	0	0	0	3000	0	0	0	0	0	0	3000	3000	3000	0	0	0	3000	0	3000	0	0	0	0	3000	0	0	0	0	0	0	0	0	0
	0	0	0	3000	0	0	0	0	0	0	0	3000	0	0	0	0	0	0	3000	0	0	0	0	0	0	6000	3000	0	0	0	0	0	3000	0	0	0	0	0	0	0	3000	0	0	0	0	3000	0	0	0
	0	0	0	0	0	0	0	0	0	0	0	0	0	0	0	0	0	0	0	0	0	0	0	0	0	0	0	3000	0	0	0	0	0	0	0	0	0	0	3000	0	0	0	3000	0	0	0	0	0	0
	0	0	0	0	0	0	3000	0	0	3000	0	0	0	0	0	0	0	0	0	0	0	0	0	0	0	3000	0	0	0	0	6000	3000	0	0	0	0	0	3000	0	3000	3000	0	0	0	0	0	0	0	0
	0	0	0	0	0	0	0	0	0	0	0	0	3000	0	0	0	3000	0	3000	3000	0	3000	0	0	0	0	0	0	0	3000	0	0	3000	0	0	0	3000	0	3000	0	3000	0	0	0	0	0	0	0	0
	0	0	0	0	3000	0	0	0	0	3000	0	0	0	0	0	0	0	0	3000	0	0	3000	0	3000	0	0	0	0	0	3000	3000	3000	0	0	0	0	0	0	0	0	0	0	0	0	3000	0	0	0	0
	0	3000	0	0	0	0	0	3000	0	0	3000	0	0	0	3000	0	0	0	0	0	0	0	0	3000	0	0	0	0	3000	0	0	0	0	0	3000	0	0	0	0	0	3000	0	0	0	0	0	0	0	0
	0	3000	0	0	0	0	0	0	0	0	0	0	0	3000	0	3000	0	0	0	0	0	0	0	0	0	0	0	0	0	0	0	0	0	3000	0	0	0	3000	0	0	0	0	0	0	0	0	0	0	0
	0	3000	0	0	3000	3000	0	0	0	3000	0	0	0	0	0	0	0	0	0	0	0	3000	0	0	0	0	0	3000	3000	0	3000	3000	0	0	3000	0	3000	0	0	0	0	0	0	0	0	0	3000	0	0
	0	0	0	0	0	0	0	0	0	0	0	0	0	0	0	3000	0	0	0	0	3000	0	0	0	0	0	0	0	0	0	0	0	0	0	0	3000	3000	0	0	0	0	0	0	0	0	0	0	0	0
	0	0	0	0	0	0	0	0	0	0	3000	0	3000	0	0	0	0	0	0	0	0	3000	0	0	0	0	0	0	0	0	0	0	0	0	0	0	3000	0	0	0	6000	0	0	0	0	0	0	3000	0
	0	3000	0	0	0	0	0	0	0	3000	0	0	3000	0	0	3000	0	3000	0	3000	0	3000	0	0	3000	3000	3000	0	0	0	0	0	3000	0	0	0	0	0	0	0	0	3000	0	0	0	0	0	0	0
	0	0	3000	0	3000	0	0	3000	3000	0	0	0	0	3000	0	0	0	0	0	3000	0	0	0	0	0	0	6000	0	0	3000	3000	3000	0	0	0	0	0	0	0	0	0	0	0	0	0	3000	0	0	0
	0	0	0	3000	0	0	0	0	0	0	0	0	0	0	0	0	0	0	0	0	3000	0	3000	3000	0	0	0	0	0	0	0	0	0	3000	0	0	0	3000	0	3000	0	0	0	0	0	0	0	0	0
	0	0	0	0	3000	0	0	0	0	0	0	0	0	3000	0	0	0	0	0	0	0	0	0	3000	0	0	0	3000	0	0	0	0	0	0	6000	0	0	0	0	0	0	0	0	0	0	0	0	0	0
	3000	3000	0	0	0	0	0	0	0	3000	0	0	0	0	0	3000	0	0	0	0	0	3000	3000	3000	0	0	0	3000	0	0	3000	0	3000	0	0	0	0	0	0	0	0	0	0	3000	0	0	0	0	3000
	0	0	0	0	0	0	0	0	3000	0	0	0	0	0	0	3000	0	0	0	0	0	0	0	0	0	0	0	0	0	0	0	0	0	0	3000	0	0	0	0	0	0	3000	0	0	0	0	0	0	0
	0	3000	0	3000	0	0	0	0	0	0	0	0	0	0	0	0	0	3000	0	0	6000	0	0	0	0	0	0	0	0	0	0	0	0	0	0	0	0	0	0	0	0	0	0	0	0	0	0	0	3000
	0	0	3000	0	0	0	0	0	0	0	0	0	0	0	0	0	0	0	0	0	0	0	0	0	3000	0	0	3000	0	0	0	0	3000	0	0	0	0	0	0	0	0	0	3000	0	0	6000	0	0	0
	0	0	0	0	0	0	0	0	0	0	0	0	0	0	0	0	0	0	3000	0	0	0	0	0	0	0	0	0	0	0	0	0	0	0	3000	0	0	0	0	0	0	0	0	0	0	0	0	0	0
	0	0	0	0	0	0	0	0	3000	0	0	0	0	0	0	0	0	0	0	3000	0	0	0	0	0	6000	6000	0	0	0	0	0	0	0	0	0	0	0	0	0	3000	0	3000	0	0	0	0	0	0
	0	0	0	0	0	0	0	0	0	0	3000	0	0	0	0	0	0	0	3000	0	0	0	0	0	0	0	0	0	0	3000	0	0	0	3000	0	0	0	0	0	0	3000	0	3000	6000	0	0	0	0	0
	0	0	0	0	0	0	0	0	0	0	3000	0	3000	0	0	3000	0	0	3000	0	0	0	0	0	0	0	3000	0	0	0	0	0	0	3000	3000	0	0	0	0	3000	0	6000	3000	0	3000	0	0	0	0
	0	0	0	0	0	0	0	0	0	0	0	0	0	0	0	0	0	3000	0	0	0	0	0	0	0	0	0	0	0	0	0	0	3000	0	0	0	0	0	0	0	0	0	0	0	0	0	0	0	0
	0	0	0	0	0	0	0	0	3000	0	0	0	3000	0	0	0	3000	3000	0	0	0	3000	0	0	0	0	0	0	0	0	0	0	0	0	0	0	0	0	0	0	3000	0	0	0	0	3000	0	0	0
	3000	0	0	0	0	0	0	0	0	0	0	3000	0	0	0	0	0	3000	0	0	3000	0	0	0	0	0	0	0	0	0	0	0	0	0	3000	0	0	0	0	3000	0	3000	0	0	0	0	0	3000	0
	0	0	3000	0	3000	3000	0	0	0	0	0	0	0	3000	0	0	0	3000	0	0	0	0	0	0	0	0	3000	3000	0	0	0	0	0	3000	0	3000	3000	0	0	0	3000	0	3000	3000	0	0	0	0	0
	0	0	0	0	0	3000	3000	3000	3000	0	0	0	0	0	0	0	0	0	0	0	0	0	0	0	0	0	0	0	3000	3000	3000	0	0	0	0	3000	0	0	6000	0	0	0	3000	0	0	0	0	0	0
	3000	0	0	0	3000	0	0	0	3000	0	0	0	0	0	0	0	0	3000	0	0	0	0	0	3000	0	0	0	0	0	0	0	0	0	0	3000	0	0	0	0	0	0	0	0	0	3000	0	0	0	0
	0	0	0	0	0	0	0	3000	3000	0	0	0	0	0	0	3000	0	3000	0	0	3000	0	0	0	0	0	0	0	0	0	0	0	0	0	0	0	0	0	0	0	0	3000	3000	3000	0	0	3000	0	0
	0	3000	0	0	0	0	3000	0	3000	0	3000	0	3000	0	0	0	3000	0	0	0	0	0	0	0	3000	0	6000	0	3000	0	0	0	0	0	3000	0	0	0	0	0	0	0	0	3000	3000	0	0	0	0
	0	0	0	3000	0	0	0	0	0	0	0	0	3000	3000	0	3000	3000	0	0	0	0	0	0	0	0	3000	0	0	0	0	3000	0	0	0	3000	3000	0	6000	0	0	0	0	0	0	0	0	3000	0	0
	0	0	3000	0	0	0	0	0	0	0	0	0	0	0	3000	0	6000	3000	0	0	0	0	3000	0	0	0	0	0	3000	0	0	0	0	0	0	0	0	0	0	0	0	0	3000	0	0	0	3000	0	0
	0	0	3000	0	0	0	0	0	0	0	0	3000	0	0	0	0	3000	0	0	0	0	3000	0	0	3000	0	0	0	0	0	0	0	0	0	0	0	0	0	0	0	0	0	0	0	0	3000	0	3000	0
	3000	0	0	0	0	0	0	0	0	0	3000	0	0	0	0	0	3000	0	0	0	0	0	0	0	3000	0	0	0	0	0	0	3000	3000	6000	3000	0	3000	0	0	0	0	0	0	3000	0	3000	3000	0	3000
	0	3000	0	0	0	0	0	0	0	0	0	0	3000	6000	0	3000	0	0	0	0	3000	0	3000	0	3000	0	0	0	0	0	3000	0	0	0	0	0	0	0	3000	3000	0	0	0	0	0	0	0	0	0
	9000	3000	0	0	0	0	0	0	0	0	0	6000	0	3000	3000	0	0	0	0	0	0	0	0	0	0	0	3000	0	0	0	3000	0	0	0	0	0	0	0	0	0	0	0	3000	0	0	0	0	0	0
	0	0	0	0	0	3000	0	3000	0	0	0	0	0	0	0	0	0	0	3000	0	0	0	0	0	0	0	0	3000	0	0	3000	0	0	0	0	0	0	0	0	3000	0	0	0	0	0	0	0	3000	0
	0	3000	0	3000	0	0	0	0	0	0	0	0	3000	0	0	0	0	0	0	0	3000	0	0	0	0	0	0	3000	0	3000	0	3000	0	0	3000	0	0	0	0	3000	6000	0	0	0	0	0	0	0	0
	0	0	0	0	0	0	0	3000	0	0	0	0	0	0	0	0	0	0	0	3000	0	0	0	0	0	0	0	0	0	0	0	0	3000	3000	0	0	0	0	0	0	0	0	0	0	0	0	0	0	0
	0	0	3000	0	0	0	0	0	0	0	0	3000	0	0	0	3000	0	3000	0	3000	0	0	3000	0	0	0	3000	0	0	0	0	0	6000	0	0	0	3000	0	0	0	0	0	0	0	0	0	0	9000	3000
	3000	0	0	0	0	0	0	0	0	0	3000	0	0	0	0	0	0	3000	0	0	0	0	0	0	0	3000	3000	6000	0	0	0	3000	0	0	0	0	3000	0	0	0	3000	0	0	0	0	0	0	0	0
	0	3000	0	0	0	3000	3000	0	0	3000	0	0	0	3000	0	0	0	0	0	0	0	0	0	0	0	0	0	0	0	0	0	0	0	3000	0	0	0	0	3000	0	0	3000	3000	0	0	3000	3000	0	0
	0	0	0	0	0	0	0	0	3000	0	3000	0	0	0	0	0	3000	0	0	6000	0	0	0	0	0	6000	0	0	0	0	0	0	0	0	0	0	0	0	0	0	0	0	0	0	0	3000	3000	0	3000
	0	0	0	0	0	0	0	0	0	0	0	3000	0	0	0	0	0	0	0	0	0	0	0	0	0	0	3000	3000	0	0	0	0	0	0	0	0	0	0	0	0	0	0	0	0	0	0	0	0	0
	0	0	0	0	0	0	0	0	0	3000	0	0	0	0	0	0	0	0	0	0	0	0	0	0	0	3000	0	3000	0	3000	0	0	3000	0	0	3000	0	6000	0	0	3000	0	0	3000	0	3000	3000	0	0
	0	0	0	0	0	3000	0	0	0	3000	0	0	0	0	0	0	0	0	0	6000	0	0	0	3000	0	0	0	0	0	0	3000	0	0	3000	0	0	0	0	0	0	0	0	0	0	0	0	0	0	3000
	0	0	0	0	3000	0	0	3000	0	0	0	0	0	0	0	0	0	3000	0	0	0	0	3000	3000	0	0	0	0	0	0	0	0	3000	0	0	0	0	0	0	0	0	0	0	0	0	3000	0	0	0
	0	3000	0	0	0	3000	3000	0	0	3000	3000	0	0	0	0	0	3000	0	0	0	0	0	0	0	3000	3000	0	0	0	3000	0	0	0	0	0	3000	3000	3000	0	0	0	0	3000	3000	3000	3000	3000	0	0
	0	0	0	0	0	0	0	3000	0	0	0	0	0	0	3000	0	3000	3000	0	0	3000	0	0	0	0	0	3000	0	0	0	0	0	0	0	0	0	0	0	0	0	3000	3000	3000	0	0	0	6000	0	0
	0	0	0	3000	0	0	0	0	3000	0	0	3000	0	0	3000	0	3000	0	0	0	0	3000	0	3000	0	0	0	0	0	0	0	3000	0	0	0	0	0	0	0	0	0	0	0	3000	0	0	0	0	0
	0	3000	0	0	0	0	3000	0	0	0	0	0	0	0	3000	0	3000	3000	0	0	0	0	3000	3000	0	0	0	0	0	0	0	0	0	3000	0	3000	0	0	0	0	0	0	0	0	6000	0	0	0	0
	0	3000	0	0	0	0	3000	0	3000	0	3000	0	0	0	0	0	0	0	0	0	0	0	0	0	0	3000	0	0	0	0	0	3000	0	0	0	0	3000	3000	0	0	0	0	0	0	0	0	0	0	0
	0	0	0	0	0	0	0	3000	0	0	0	0	0	0	0	0	0	0	0	0	0	0	0	3000	0	3000	3000	0	0	0	0	0	0	0	0	0	0	0	0	0	0	0	0	0	3000	0	0	3000	0
	3000	6000	0	0	0	0	0	0	6000	3000	0	0	0	0	0	0	6000	0	0	0	3000	0	0	0	0	0	3000	0	0	0	0	0	0	3000	0	0	3000	0	0	0	0	3000	6000	0	0	0	3000	0	3000
	0	3000	0	0	0	0	0	0	0	0	3000	0	0	0	0	0	0	3000	0	0	3000	0	3000	3000	0	0	0	0	0	0	3000	0	3000	0	0	3000	0	0	0	3000	0	0	0	0	0	0	0	0	0
	0	0	0	3000	0	0	0	0	0	0	0	0	0	0	0	0	0	0	3000	0	0	3000	0	0	0	3000	0	0	0	0	0	0	3000	0	0	0	3000	0	0	0	0	0	0	0	0	0	0	0	3000
	3000	0	0	0	0	0	0	0	0	0	0	0	0	0	0	0	0	0	3000	0	0	0	0	0	3000	0	0	3000	0	0	0	0	0	3000	0	0	0	0	0	0	3000	0	0	0	6000	0	0	0	0
	0	0	0	0	0	0	0	0	0	0	3000	0	0	0	3000	0	0	0	0	0	0	0	0	0	0	0	0	0	0	3000	0	0	3000	0	3000	0	0	0	0	0	0	0	0	0	0	0	0	0	3000
	0	0	0	0	3000	0	0	0	0	3000	9000	0	0	0	0	3000	0	0	0	0	0	0	0	0	0	0	0	0	0	0	0	0	0	0	0	0	0	0	0	0	3000	0	0	0	0	0	3000	0	0
	3000	3000	0	0	0	3000	0	0	0	0	0	0	0	0	0	0	0	0	0	0	6000	0	0	0	3000	3000	0	0	0	0	0	0	0	0	3000	0	0	3000	0	0	0	0	0	0	0	3000	0	6000	0
	0	0	0	3000	0	3000	0	0	0	0	0	0	0	0	0	0	3000	0	0	0	0	0	0	3000	0	3000	0	3000	0	3000	0	0	0	0	0	0	3000	0	3000	0	0	0	0	0	0	0	0	3000	0
	6000	0	0	3000	0	0	9000	6000	0	3000	0	0	0	0	0	0	0	0	0	0	0	0	0	0	0	3000	0	0	0	0	0	3000	0	0	0	0	0	0	0	3000	3000	0	0	0	0	0	0	0	3000
	0	0	0	3000	0	0	0	0	0	0	0	3000	0	0	0	3000	0	0	0	0	0	0	3000	0	0	0	0	0	0	0	0	3000	0	0	0	0	0	0	3000	3000	3000	3000	0	0	0	3000	0	3000	0
	0	0	0	0	0	0	0	0	3000	3000	3000	0	6000	0	0	0	0	0	0	0	0	0	0	0	0	0	6000	0	0	0	0	0	0	0	0	0	0	0	0	0	0	0	0	0	0	0	3000	0	3000
	0	0	0	0	6000	0	6000	0	0	3000	3000	3000	0	0	0	0	0	0	0	3000	0	0	0	0	0	3000	0	0	0	3000	0	0	3000	0	0	0	0	3000	0	3000	3000	0	0	0	0	0	0	0	0
	0	0	0	0	0	0	0	0	0	3000	0	0	0	0	0	0	0	0	0	3000	0	3000	3000	3000	3000	6000	0	0	0	0	0	0	0	0	0	0	0	0	0	0	0	0	0	0	0	0	0	3000	0
	0	0	3000	0	0	0	0	0	0	3000	0	0	0	0	0	3000	0	0	0	0	0	0	0	0	0	0	0	3000	0	0	3000	3000	0	0	0	3000	3000	0	0	0	0	0	0	3000	3000	0	0	0	0
	0	0	0	0	3000	3000	3000	0	3000	0	0	0	3000	0	0	0	6000	0	0	0	0	0	0	0	0	3000	0	0	0	0	0	6000	0	0	0	0	0	0	0	0	0	0	0	3000	0	0	0	0	0
	0	0	3000	0	0	0	0	0	0	0	3000	0	0	0	0	0	0	0	0	3000	0	0	0	0	0	0	0	0	0	0	3000	0	0	0	3000	0	0	0	3000	0	0	0	0	0	0	0	0	0	0
	3000	0	3000	0	0	3000	0	0	0	0	0	0	0	0	0	3000	0	3000	0	0	0	0	0	0	0	0	3000	3000	0	0	0	0	12000	3000	3000	0	0	0	0	0	0	0	3000	3000	0	0	0	0	3000
	0	0	0	0	0	3000	0	0	0	0	0	0	0	3000	0	3000	3000	0	0	0	0	3000	0	0	0	0	0	0	0	0	3000	0	0	0	0	0	0	0	0	0	0	0	3000	0	0	0	3000	0	0
	0	0	0	3000	0	0	0	0	0	0	0	0	0	0	0	0	0	0	0	0	0	0	0	0	3000	0	0	0	0	0	0	0	0	0	3000	0	0	3000	3000	3000	6000	0	3000	0	0	3000	3000	3000	0
	0	0	0	0	3000	0	0	0	0	0	0	0	0	0	0	3000	0	0	0	0	0	0	0	0	3000	0	0	3000	0	0	3000	6000	0	0	0	6000	0	3000	9000	3000	0	0	0	3000	3000	0	0	0	0
	3000	3000	0	0	0	6000	0	0	0	0	0	3000	0	0	3000	0	0	0	0	0	0	0	3000	0	3000	0	0	0	0	0	0	3000	3000	0	0	6000	15000	3000	0	0	6000	0	3000	3000	0	0	0	0	0
	0	3000	0	0	3000	0	0	0	0	3000	0	0	0	0	0	0	0	0	0	0	3000	0	0	0	0	0	0	3000	3000	0	0	3000	6000	3000	9000	9000	18000	12000	0	3000	0	3000	3000	3000	0	0	3000	3000	0
	0	0	0	3000	0	0	0	0	0	3000	0	0	0	0	3000	0	0	0	0	0	3000	0	0	0	0	0	3000	0	0	0	0	6000	0	0	9000	0	6000	21000	12000	3000	9000	0	3000	0	0	0	0	0	0
	0	3000	0	3000	0	0	0	0	3000	0	0	0	0	0	0	0	0	0	0	0	0	0	0	0	0	3000	0	0	0	3000	0	3000	0	0	6000	3000	6000	6000	3000	3000	6000	0	3000	3000	0	0	0	0	6000
	0	0	0	0	3000	0	0	0	0	0	6000	0	0	0	0	0	0	0	0	0	0	0	0	3000	0	3000	0	0	0	3000	0	0	0	0	0	3000	0	9000	6000	3000	0	3000	0	6000	0	0	3000	0	3000
	0	0	0	0	0	0	0	0	0	0	0	3000	0	0	0	0	0	0	3000	0	0	0	0	0	3000	0	0	0	0	0	0	3000	3000	3000	0	0	3000	3000	0	0	0	0	0	0	0	0	3000	0	0
	3000	0	0	3000	0	0	3000	3000	0	3000	0	3000	0	0	0	0	0	3000	0	0	3000	0	0	0	0	3000	0	3000	3000	0	0	0	3000	0	0	0	0	0	3000	0	0	0	0	3000	0	0	3000	0	0
	0	0	3000	0	0	0	0	0	0	0	0	0	0	6000	0	0	0	0	0	0	0	0	0	3000	0	0	0	0	0	0	0	0	0	0	0	3000	0	0	3000	0	0	6000	0	0	0	0	0	0	0
	3000	0	6000	0	0	0	0	0	0	0	0	0	0	0	3000	0	3000	0	0	3000	3000	0	0	0	0	0	3000	0	0	0	0	0	3000	0	0	0	3000	0	0	3000	3000	0	0	0	0	0	0	3000	0
	0	0	0	0	0	0	3000	0	0	0	0	0	0	0	0	0	0	0	0	0	0	0	0	0	0	0	0	0	0	0	3000	0	0	0	0	0	3000	0	0	3000	3000	3000	0	0	3000	3000	0	3000	3000
	0	0	0	0	0	3000	0	0	0	3000	0	0	3000	0	3000	0	0	0	0	0	3000	3000	0	0	0	0	0	6000	0	0	0	0	3000	0	0	0	0	0	0	0	0	3000	0	0	0	0	0	6000	3000
	0	0	0	0	0	0	3000	0	0	0	0	0	0	0	0	3000	0	0	0	0	0	0	0	3000	0	0	0	0	0	0	0	0	0	3000	0	3000	3000	0	0	0	0	3000	0	0	0	0	0	0	0
	0	3000	0	0	0	0	0	0	0	0	0	3000	0	0	3000	0	0	0	0	0	0	0	0	0	6000	0	0	0	0	0	0	0	0	0	3000	0	0	0	0	0	0	0	0	3000	0	0	0	3000	0
	0	0	0	3000	0	0	0	0	0	0	0	0	0	0	3000	0	0	0	3000	3000	0	3000	0	0	0	3000	3000	3000	0	0	0	3000	0	0	0	0	3000	0	0	3000	0	0	0	0	0	0	0	3000	0
	0	0	3000	0	0	0	0	0	3000	0	0	0	3000	3000	0	3000	0	0	0	0	0	0	3000	3000	0	0	0	3000	3000	0	0	0	0	0	0	3000	0	0	0	0	0	0	0	0	0	0	0	0	6000
	0	0	0	0	0	0	3000	3000	0	0	0	3000	0	0	0	0	0	3000	0	0	0	0	0	0	0	0	0	0	3000	3000	0	0	0	0	0	0	0	0	3000	0	3000	3000	0	6000	0	3000	0	0	3000
	0	0	0	0	0	0	0	0	0	0	3000	0	0	3000	0	3000	0	0	0	0	3000	0	0	0	0	0	0	0	0	0	0	0	6000	0	3000	0	0	0	0	3000	0	0	3000	0	3000	0	0	0	0
	0	0	0	0	0	0	0	3000	0	3000	0	0	0	3000	3000	0	0	0	0	0	0	0	0	0	0	0	0	0	3000	0	0	3000	3000	0	0	0	0	0	0	0	0	0	0	0	0	0	0	0	0
	0	0	3000	0	3000	0	0	0	0	6000	0	0	0	3000	0	0	0	0	0	0	0	0	0	0	3000	3000	0	3000	0	0	0	3000	0	9000	0	0	0	0	0	0	0	0	0	0	0	0	0	0	0
	0	3000	0	0	0	0	0	0	3000	0	0	0	0	0	0	0	0	0	0	0	0	0	3000	0	0	0	0	0	0	0	0	0	0	3000	0	0	3000	0	3000	0	3000	0	0	0	0	0	0	0	0
	0	3000	0	0	0	3000	0	6000	0	3000	3000	3000	0	0	0	0	0	0	0	0	0	0	0	0	0	0	0	3000	0	0	0	3000	0	0	0	0	0	0	0	0	0	0	0	0	0	0	0	3000	0
	0	3000	0	0	0	0	0	0	3000	0	0	3000	0	0	0	0	3000	0	0	0	0	0	0	0	0	0	0	0	3000	3000	3000	0	0	0	0	0	0	0	0	0	3000	0	0	0	3000	0	0	0	0
	0	0	0	0	0	0	0	3000	0	0	0	0	0	0	0	0	0	0	0	0	3000	0	0	0	0	0	0	0	0	0	0	0	0	0	0	0	0	3000	0	0	0	0	0	3000	0	0	0	0	3000
	0	0	0	0	0	0	0	0	0	0	0	3000	0	3000	0	0	0	0	0	0	0	0	0	3000	3000	0	0	3000	0	3000	0	0	0	0	0	0	0	0	0	0	0	0	0	0	0	0	0	0	0
	3000	0	0	0	0	0	0	0	0	0	0	0	3000	0	0	3000	0	3000	0	0	0	0	3000	0	0	0	0	0	0	0	0	0	0	0	0	3000	3000	3000	3000	0	3000	0	0	0	0	3000	0	0	3000
	3000	0	0	0	0	0	6000	0	0	3000	0	0	0	0	0	0	3000	0	0	0	0	0	0	0	0	0	3000	0	0	0	0	0	0	0	0	0	0	0	0	0	0	0	3000	0	0	0	0	0	0
	0	0	0	0	0	0	0	0	3000	0	0	0	0	0	3000	0	0	0	0	3000	0	0	6000	0	3000	0	0	0	3000	0	0	0	0	0	0	3000	0	0	6000	0	3000	0	0	0	0	0	0	0	3000
	3000	0	3000	0	0	0	0	0	0	0	0	0	0	3000	0	0	0	0	0	0	0	0	0	0	0	3000	3000	0	0	0	0	0	0	0	0	0	0	0	0	0	0	0	0	0	3000	0	0	3000	0
	0	3000	0	0	0	0	12000	0	0	0	0	3000	3000	0	0	0	0	3000	0	0	3000	0	0	0	0	0	6000	0	0	0	6000	3000	3000	3000	3000	0	0	0	3000	0	0	0	0	0	3000	0	0	0	0
	0	0	3000	0	0	0	0	0	0	0	0	3000	0	3000	0	3000	0	0	0	3000	0	0	0	0	0	0	0	0	3000	0	0	0	3000	0	0	0	0	0	3000	0	3000	0	0	0	3000	0	0	0	0
	0	0	0	3000	0	0	0	0	0	3000	3000	0	0	0	0	0	0	0	0	0	0	0	0	0	0	0	0	3000	0	3000	0	0	0	0	0	0	0	3000	0	0	0	3000	3000	0	0	0	0	0	0
	0	0	0	0	0	3000	0	0	0	0	0	3000	0	0	0	0	0	0	0	0	0	0	0	0	0	0	0	3000	0	0	0	0	0	0	0	0	0	0	3000	0	3000	0	0	0	3000	0	0	0	0
	0	0	0	3000	0	0	0	0	0	0	0	3000	3000	0	0	0	0	3000	0	0	0	3000	0	0	0	0	0	3000	0	0	0	0	0	0	3000	0	0	0	0	6000	0	0	6000	0	0	0	0	0	3000
	0	0	3000	0	0	0	0	0	0	0	0	0	0	0	0	3000	0	0	3000	3000	0	0	3000	0	0	3000	0	0	0	0	0	0	3000	0	0	0	0	0	0	3000	0	0	0	0	0	3000	3000	3000	0
	3000	3000	0	0	0	0	0	3000	0	0	0	3000	3000	0	0	3000	0	3000	0	3000	0	0	0	0	0	0	3000	0	3000	3000	0	0	0	0	0	0	0	3000	0	0	0	0	3000	3000	0	0	0	0	0
	0	0	0	0	0	3000	0	0	0	0	0	0	0	0	0	0	0	0	0	0	0	0	0	0	0	0	0	0	0	0	0	0	0	0	0	0	0	3000	6000	0	3000	0	0	0	0	0	3000	0	0
	0	0	0	0	0	0	0	0	3000	0	0	0	0	0	0	0	0	0	0	3000	0	3000	0	0	0	0	0	0	0	0	0	0	0	0	0	0	0	3000	0	0	0	0	3000	3000	0	0	0	0	0
	0	3000	0	3000	0	0	0	0	0	0	0	0	0	0	0	0	0	0	0	0	0	0	3000	0	0	0	0	0	0	0	0	0	0	0	0	0	0	0	0	0	0	0	0	0	0	3000	0	0	0
	0	0	0	0	0	0	3000	0	0	0	0	0	0	3000	0	3000	0	0	3000	6000	0	0	0	0	0	0	0	0	3000	0	0	0	0	0	0	3000	0	3000	0	0	0	0	0	0	0	0	0	3000	0
	0	3000	0	3000	3000	0	0	0	0	0	0	0	0	0	0	0	0	0	0	0	0	0	0	3000	0	0	3000	0	0	0	0	0	0	3000	0	0	0	0	0	0	0	0	0	0	0	0	3000	0	0
	0	6000	0	0	3000	0	0	0	3000	0	3000	0	0	3000	0	3000	0	0	3000	0	0	0	0	0	3000	0	0	0	0	0	0	0	3000	0	3000	0	0	0	3000	0	0	0	0	0	3000	0	0	0	3000
	0	3000	3000	0	0	3000	0	0	0	0	0	0	3000	0	0	0	3000	0	0	6000	0	0	0	0	0	6000	0	0	0	3000	0	3000	0	0	0	0	0	0	0	0	0	3000	0	0	0	6000	0	0	0
	0	0	3000	0	0	3000	0	0	3000	0	0	0	0	0	0	0	3000	3000	0	0	0	0	0	0	0	0	3000	0	0	0	0	0	0	0	0	3000	0	0	0	0	0	0	0	0	0	0	0	0	0
	3000	0	3000	0	0	0	0	0	3000	0	0	0	0	0	0	0	3000	0	0	0	0	0	0	0	0	0	0	0	0	0	3000	0	0	3000	0	0	0	0	0	0	0	0	0	0	0	0	0	0	0
	0	0	0	0	0	0	0	0	3000	0	0	0	0	0	0	0	3000	0	0	3000	0	3000	3000	0	0	0	0	0	3000	0	0	0	0	0	9000	0	3000	3000	3000	0	0	0	0	0	0	0	3000	0	0
	0	0	0	0	0	0	0	0	0	0	0	0	3000	0	3000	3000	0	3000	0	0	0	0	0	0	0	0	0	0	0	3000	0	0	0	0	0	0	0	0	0	0	0	0	0	0	0	0	0	0	0
	0	0	0	0	3000	0	0	6000	0	0	0	0	0	0	0	0	0	0	0	3000	0	0	0	3000	0	0	0	0	0	0	0	0	0	0	0	0	0	0	3000	0	3000	0	0	0	0	0	0	0	0
	0	0	0	0	3000	0	0	0	0	0	0	0	0	0	0	3000	0	0	0	0	3000	0	0	0	0	0	0	0	0	0	0	0	0	0	3000	0	0	0	0	0	0	0	0	3000	0	0	0	0	0
	0	0	0	0	0	0	3000	0	0	0	3000	0	0	0	0	0	0	0	0	3000	0	0	0	0	0	6000	0	0	0	0	0	0	0	0	0	0	0	0	3000	0	0	0	0	3000	6000	0	0	0	0
	0	0	0	0	0	0	3000	0	3000	0	0	3000	3000	0	0	0	0	3000	0	3000	3000	0	0	0	0	0	0	0	0	0	0	3000	0	0	0	0	0	0	0	0	0	3000	0	0	3000	6000	0	3000	0
	3000	0	0	0	0	3000	0	0	0	0	0	3000	0	0	0	3000	0	0	0	0	0	0	0	0	0	0	0	0	0	0	0	0	0	0	0	0	0	0	3000	0	0	0	0	0	6000	0	3000	3000	0
	0	0	0	0	0	0	0	0	0	0	3000	0	0	0	0	0	0	0	0	0	3000	3000	0	0	3000	0	3000	0	0	0	0	0	0	3000	0	0	3000	0	0	0	0	0	0	0	0	3000	0	0	0
	0	0	3000	3000	0	3000	0	3000	0	0	0	3000	0	0	3000	0	0	0	0	0	0	6000	3000	0	0	0	0	0	0	3000	3000	0	0	0	0	0	0	0	0	0	0	0	0	0	0	0	0	0	0
	0	0	0	0	0	0	0	0	0	0	0	0	0	0	0	0	0	3000	0	0	0	0	0	0	3000	0	0	0	3000	0	0	0	0	0	0	0	3000	0	0	0	0	0	0	0	0	0	0	0	3000
	0	0	3000	0	0	3000	3000	0	3000	0	0	0	0	0	0	0	0	3000	0	0	0	0	3000	3000	3000	0	0	0	0	0	3000	0	0	3000	0	0	3000	6000	0	3000	3000	0	0	0	0	0	3000	0	3000
	0	0	0	0	0	0	0	0	0	3000	0	3000	0	0	3000	0	0	0	3000	0	0	0	0	0	3000	0	0	3000	0	3000	0	0	0	3000	3000	0	0	0	0	3000	0	3000	0	0	0	3000	0	0	0
	0	0	0	0	0	0	0	0	0	0	0	0	0	0	0	0	0	0	0	0	3000	3000	0	0	3000	0	0	0	0	0	0	0	0	0	3000	0	0	0	0	3000	0	0	0	0	0	0	6000	0	0
	0	3000	0	0	0	0	0	0	0	0	3000	3000	0	3000	0	0	0	0	0	0	0	3000	3000	0	0	3000	0	3000	0	0	0	0	3000	0	0	0	0	0	3000	6000	0	0	0	0	0	0	0	3000	0
	0	0	0	0	0	0	0	3000	0	0	0	0	0	0	3000	0	3000	3000	0	0	0	0	0	0	0	3000	0	0	3000	0	0	0	3000	0	0	3000	0	3000	0	3000	0	0	3000	3000	0	0	0	0	0
	0	0	0	0	0	3000	0	0	0	3000	0	0	0	0	0	0	0	0	0	3000	0	0	0	0	0	0	0	0	0	0	3000	0	0	3000	0	0	0	0	0	0	0	0	0	0	0	0	0	3000	0
	0	0	0	0	0	0	0	0	3000	3000	3000	0	0	0	0	0	9000	0	3000	0	0	0	0	0	0	0	3000	3000	0	0	0	0	0	0	0	0	3000	0	0	3000	3000	0	3000	0	0	0	0	0	3000
	0	0	0	3000	3000	0	0	0	0	0	0	0	0	0	0	0	0	0	3000	0	0	0	3000	0	0	0	0	3000	0	0	0	0	0	0	0	3000	3000	0	0	0	0	0	0	0	0	0	3000	0	0
	0	0	0	0	0	0	0	6000	0	0	0	0	3000	0	0	0	0	0	0	0	0	0	0	3000	0	0	0	3000	3000	3000	3000	0	0	3000	0	0	0	0	0	0	0	3000	0	0	0	0	3000	0	0
	0	3000	3000	0	0	0	0	0	0	0	0	0	0	0	0	0	0	3000	0	0	0	0	0	0	6000	0	0	3000	0	0	0	3000	3000	0	0	0	0	0	0	0	3000	6000	0	0	0	0	0	0	0
	3000	0	0	0	0	0	0	3000	3000	0	0	3000	0	0	0	3000	0	0	3000	0	0	0	0	0	3000	0	0	3000	0	0	0	0	0	0	0	0	3000	0	0	0	0	0	3000	0	0	0	0	0	3000
	0	0	0	3000	0	6000	0	0	0	0	0	0	0	3000	0	0	0	0	0	0	0	0	0	3000	0	0	0	0	0	0	3000	0	0	3000	0	6000	0	0	3000	0	0	0	0	3000	0	3000	0	3000	0
	3000	0	3000	0	3000	6000	0	0	0	3000	0	3000	0	3000	0	0	0	0	0	0	0	0	0	0	3000	0	0	0	3000	0	0	0	0	0	0	0	0	0	0	0	0	0	0	0	0	0	0	0	0
	0	0	0	0	0	6000	0	0	0	0	0	3000	0	0	3000	3000	3000	0	0	0	0	0	0	0	0	0	0	0	0	3000	0	0	0	0	0	0	0	0	0	0	3000	0	0	3000	0	0	0	0	0
	0	0	0	0	0	3000	0	0	0	0	0	0	0	3000	0	0	3000	0	0	0	0	0	0	3000	0	0	0	3000	0	0	0	3000	0	0	0	0	0	0	0	0	3000	0	0	0	0	0	0	0	0
	0	0	0	0	0	3000	0	0	0	0	0	0	3000	0	0	6000	0	3000	3000	0	0	0	0	0	0	0	0	0	0	0	0	0	0	0	0	3000	6000	0	0	0	0	3000	0	0	0	0	0	0	0
	3000	0	0	0	0	0	0	0	0	0	3000	0	0	0	0	0	3000	0	0	0	0	0	0	0	0	0	0	0	0	0	0	0	3000	0	0	3000	0	3000	0	0	0	0	0	0	0	0	0	0	0
	0	0	6000	0	0	0	0	0	0	0	0	3000	0	0	3000	0	0	0	0	0	0	0	3000	0	0	0	0	3000	0	0	0	0	3000	0	0	0	0	0	3000	0	0	3000	0	0	0	0	0	0	0
	0	6000	3000	0	0	0	0	0	0	0	0	0	0	0	0	3000	0	0	0	0	3000	3000	0	0	0	0	0	0	0	0	3000	0	0	3000	3000	0	0	0	3000	3000	0	0	0	0	0	0	0	0	3000
	0	0	0	0	0	3000	0	0	0	0	0	0	3000	3000	0	0	0	3000	0	0	0	0	3000	0	3000	0	0	0	0	0	0	0	0	0	0	0	0	0	0	0	0	0	0	0	0	3000	0	0	0
	0	3000	0	0	0	0	0	3000	0	0	0	0	0	3000	0	0	3000	0	0	0	3000	0	0	3000	0	0	0	0	3000	3000	0	0	0	6000	0	0	0	0	0	0	0	0	0	0	0	0	0	0	0
	0	0	0	0	0	3000	0	3000	0	3000	0	3000	0	0	0	3000	0	0	0	0	0	0	0	0	0	0	0	3000	3000	3000	3000	0	0	0	3000	0	0	0	3000	0	0	3000	0	0	0	0	0	0	0
	0	0	0	0	0	0	0	0	3000	0	0	0	0	0	0	0	0	0	0	0	0	3000	0	0	0	0	0	0	0	0	0	0	3000	0	0	0	0	0	0	0	0	0	0	3000	3000	0	0	0	0
	3000	0	6000	0	0	0	0	0	0	0	0	0	0	0	0	0	0	0	0	0	0	0	0	0	0	0	0	0	0	0	0	0	0	0	3000	0	0	0	0	0	0	0	0	0	3000	0	0	0	0
	3000	0	0	0	0	0	0	0	0	0	0	3000	0	0	0	3000	0	0	0	0	0	0	3000	3000	0	0	0	0	0	0	0	0	0	0	0	0	0	3000	0	0	3000	0	3000	0	0	0	0	3000	3000
	0	0	6000	0	0	0	0	0	0	0	0	0	0	3000	3000	3000	0	0	0	0	3000	3000	0	0	3000	3000	0	0	0	0	0	0	0	0	0	0	3000	0	0	0	0	0	0	0	0	0	0	0	0
	0	0	0	0	0	0	0	0	0	3000	0	0	0	0	0	3000	0	0	0	3000	0	0	0	0	0	0	3000	0	0	0	0	0	0	0	0	0	0	3000	0	3000	3000	0	0	0	0	0	0	0	0
	0	3000	0	0	0	0	0	0	0	0	0	3000	3000	0	0	3000	0	0	3000	3000	0	0	0	0	0	0	0	3000	0	0	3000	0	0	0	0	0	0	0	0	3000	0	3000	0	0	0	0	0	0	6000
	3000	0	0	0	3000	0	0	0	0	0	0	3000	0	0	0	0	0	0	0	3000	0	0	0	0	3000	3000	0	0	3000	3000	0	0	0	0	0	0	0	0	0	0	3000	0	0	0	0	0	0	0	0
	0	0	0	3000	3000	0	0	3000	0	0	0	0	0	0	0	0	0	3000	0	0	0	0	0	0	0	0	3000	3000	0	3000	0	0	0	0	0	3000	0	0	0	0	0	3000	0	0	0	0	0	0	0
	0	0	0	0	0	0	0	3000	3000	3000	3000	3000	0	0	0	0	0	0	3000	0	0	0	0	0	0	6000	0	0	0	0	0	0	0	0	0	0	0	0	0	0	0	0	3000	0	0	0	0	0	0
	0	0	3000	0	0	6000	0	3000	0	0	3000	0	0	3000	6000	0	0	0	0	0	0	0	0	0	0	0	0	0	0	0	0	6000	0	0	0	0	0	0	0	3000	0	0	3000	0	0	0	0	0	3000
	0	0	0	3000	0	0	3000	0	3000	0	0	0	0	0	3000	0	0	0	0	0	0	0	0	0	0	0	0	0	0	0	3000	3000	3000	0	0	0	0	0	0	0	0	0	0	0	0	0	0	0	0
	0	3000	3000	0	0	0	0	0	0	0	0	0	3000	0	0	0	0	0	3000	0	3000	0	0	0	3000	6000	0	0	0	0	0	0	0	3000	0	3000	0	0	3000	0	0	3000	3000	0	0	0	0	0	0
	0	0	3000	0	0	3000	3000	0	3000	3000	3000	0	0	0	0	3000	0	0	0	9000	0	0	3000	3000	0	0	0	0	3000	0	3000	0	0	0	0	0	0	0	3000	0	0	0	0	0	0	0	0	0	0
	6000	0	0	0	0	6000	0	0	0	0	0	0	0	0	0	0	0	0	0	0	0	0	0	0	3000	0	3000	0	0	0	0	0	0	0	0	0	0	3000	0	0	0	0	0	3000	0	3000	0	3000	0
	0	0	0	0	0	3000	0	3000	0	0	0	0	0	0	0	0	3000	3000	0	6000	0	0	0	0	0	3000	0	0	0	3000	0	0	0	0	0	0	0	0	0	3000	0	3000	3000	0	0	0	0	0	3000
	0	0	3000	0	0	0	0	0	0	0	0	0	0	3000	3000	3000	0	0	0	3000	0	0	0	3000	3000	0	0	9000	0	0	0	0	3000	0	0	0	3000	0	0	3000	0	3000	0	0	0	0	0	0	0
	0	0	3000	0	0	0	0	0	0	0	0	3000	0	0	0	3000	6000	0	0	0	0	0	0	0	0	3000	0	0	0	0	0	0	0	0	0	0	0	3000	0	0	0	0	0	0	0	0	3000	0	0
	0	0	0	6000	0	0	0	0	3000	0	0	0	0	0	0	0	0	3000	3000	3000	3000	3000	0	0	0	0	0	0	0	0	0	0	0	0	0	0	0	3000	0	6000	3000	0	3000	0	0	0	0	0	0
	0	0	0	0	0	0	0	0	0	0	3000	0	0	0	0	0	0	3000	3000	0	0	0	3000	3000	0	0	0	0	3000	0	0	0	3000	0	0	0	0	3000	3000	0	0	3000	0	0	0	0	3000	0	3000
	0	3000	0	3000	0	0	0	0	3000	0	0	0	0	3000	0	0	0	0	0	0	0	0	0	0	0	0	0	0	0	0	0	0	0	0	3000	0	0	3000	3000	3000	0	0	0	0	0	3000	0	0	0
	0	0	0	0	0	0	0	0	0	0	0	0	0	0	0	0	0	0	0	0	0	0	0	0	3000	0	3000	0	0	0	0	0	0	0	3000	0	0	0	0	3000	0	0	0	0	0	0	0	3000	0
	6000	3000	0	0	3000	0	0	0	0	0	3000	0	0	0	0	0	0	0	0	0	3000	0	3000	0	0	0	0	0	0	0	0	0	3000	0	0	3000	0	0	3000	0	0	0	0	0	0	0	3000	0	0
	0	0	0	3000	0	0	3000	0	0	0	0	0	0	0	0	3000	0	0	0	0	0	0	0	0	0	0	0	0	0	0	0	0	0	3000	3000	0	0	0	0	0	0	0	0	0	3000	6000	9000	3000	0
	0	3000	0	0	0	0	0	0	0	0	0	3000	0	0	0	0	0	0	3000	0	0	0	0	0	0	0	0	3000	0	0	3000	0	0	0	0	0	0	3000	0	0	3000	3000	3000	0	0	0	3000	15000	3000
	3000	0	0	3000	0	0	3000	0	0	0	3000	0	0	0	0	0	3000	0	0	0	0	0	0	0	3000	0	0	0	0	3000	0	0	0	0	3000	0	0	0	0	0	0	0	0	3000	0	0	6000	12000	24000
	3000	0	0	0	0	0	0	0	0	6000	0	3000	0	3000	3000	0	0	0	3000	0	0	0	0	3000	0	0	0	0	0	0	0	0	0	0	0	0	0	3000	0	0	3000	0	0	6000	9000	3000	15000	15000	33000
	0	0	0	0	0	0	3000	0	0	3000	0	0	3000	0	0	0	0	0	3000	3000	0	0	0	0	0	0	0	0	0	0	0	0	0	0	0	3000	0	0	0	0	0	0	0	6000	6000	3000	15000	6000	18000
	3000	0	0	0	3000	3000	0	0	0	0	3000	0	0	0	3000	0	3000	0	0	0	0	0	0	3000	0	0	0	0	0	0	0	0	0	3000	3000	0	3000	0	0	3000	0	0	0	0	0	12000	9000	21000	24000
	0	0	0	0	0	0	0	0	0	0	0	0	0	0	0	0	0	0	0	0	0	3000	0	3000	0	0	3000	0	0	3000	0	0	0	0	0	0	0	0	0	3000	0	6000	0	0	6000	6000	6000	18000	27000
	3000	0	0	0	0	0	3000	0	0	0	3000	0	0	0	0	3000	0	0	0	0	0	0	0	0	0	0	3000	0	0	0	0	0	0	0	0	0	0	0	0	3000	0	3000	3000	6000	6000	6000	9000	3000	27000
	0	3000	0	0	0	0	0	0	0	3000	0	3000	0	0	0	0	0	0	0	0	0	0	0	0	0	0	0	0	0	0	0	0	0	0	0	0	0	0	0	3000	0	3000	3000	0	0	3000	6000	3000	18000
	0	6000	0	3000	0	0	0	0	0	0	0	0	3000	0	0	0	0	0	0	0	0	3000	0	0	0	0	0	3000	0	0	0	0	0	0	0	0	3000	0	0	0	0	0	3000	0	3000	0	0	3000	18000
	0	3000	0	0	0	0	0	3000	0	0	0	0	0	0	0	3000	0	0	3000	0	0	0	0	0	0	0	0	0	3000	0	3000	3000	0	0	3000	0	0	0	3000	3000	0	0	0	3000	3000	6000	0	3000	15000
	0	0	0	0	0	0	0	3000	0	0	0	0	0	0	3000	0	0	0	0	3000	0	0	0	0	0	0	0	0	0	0	0	0	0	0	0	3000	0	0	0	0	0	3000	0	0	3000	6000	3000	0	9000
	3000	0	0	0	0	0	0	0	0	0	0	3000	6000	0	0	0	0	0	0	0	3000	3000	0	0	0	0	0	3000	0	0	0	0	0	3000	0	0	0	0	0	0	0	0	0	0	0	3000	3000	0	0
	0	0	0	0	0	0	3000	0	0	0	0	0	0	0	0	0	0	3000	0	0	0	0	0	6000	0	0	3000	0	0	0	6000	3000	0	0	0	6000	3000	0	0	0	6000	0	0	0	0	0	0	3000	3000
	0	0	0	0	3000	0	0	6000	3000	0	0	0	0	0	0	0	0	0	0	0	0	3000	3000	0	0	0	3000	0	0	0	0	0	0	3000	3000	0	0	0	3000	0	0	0	0	0	0	0	0	0	3000
	3000	0	0	0	0	0	0	0	0	0	0	0	3000	0	0	3000	3000	0	0	0	3000	0	0	0	3000	0	0	3000	0	3000	0	0	0	0	3000	0	0	0	0	0	0	0	0	0	0	0	0	9000	3000
	0	0	0	0	0	3000	0	0	0	0	0	0	0	0	0	0	3000	0	0	6000	0	0	0	3000	0	0	0	0	0	0	3000	0	0	0	0	0	0	0	0	0	0	0	0	0	0	6000	0	3000	0
	0	0	3000	0	0	0	0	3000	0	0	0	0	6000	0	0	0	3000	0	3000	3000	0	0	0	3000	3000	0	0	0	3000	3000	0	3000	0	0	0	0	0	3000	0	0	3000	0	0	0	0	0	0	3000	9000
	0	3000	0	3000	0	0	0	0	0	0	0	0	0	0	0	0	0	0	0	0	6000	0	0	0	0	0	0	3000	0	0	0	0	0	0	0	3000	0	0	0	3000	0	0	0	3000	0	0	0	3000	3000
	0	6000	0	0	0	0	0	0	0	0	0	0	0	0	0	0	6000	0	3000	0	0	0	3000	3000	0	0	0	0	0	0	3000	0	0	3000	0	3000	6000	0	0	0	0	0	0	0	0	9000	3000	9000	9000
	3000	0	0	0	0	0	6000	3000	0	0	0	3000	3000	0	0	0	0	3000	0	0	3000	0	0	0	0	0	0	3000	0	0	0	0	0	3000	0	3000	0	0	0	0	0	3000	3000	0	0	0	3000	0	0
	0	0	0	0	3000	0	0	0	0	3000	0	0	0	0	0	3000	0	0	0	0	0	0	0	0	0	0	0	0	3000	0	3000	0	0	0	0	3000	0	0	3000	0	0	0	0	0	0	3000	3000	9000	6000
	0	3000	0	0	3000	3000	0	0	0	0	0	6000	0	0	0	0	0	0	0	0	0	0	3000	0	0	0	0	0	3000	0	0	0	3000	0	0	0	0	0	3000	0	0	0	0	0	0	0	0	0	9000
	0	0	0	0	0	3000	0	0	3000	3000	0	0	0	3000	0	3000	3000	0	0	0	0	3000	0	0	0	6000	0	0	0	0	3000	3000	0	0	0	3000	6000	0	0	0	0	0	3000	6000	0	0	0	3000	0
	0	0	0	0	0	3000	0	0	0	0	0	0	0	0	0	0	0	0	0	0	0	0	0	0	0	3000	0	0	0	3000	0	0	0	6000	0	0	0	0	0	0	3000	0	0	0	0	0	0	3000	0
	0	0	0	0	3000	3000	0	3000	0	0	0	0	0	0	0	0	0	3000	0	3000	0	0	0	0	0	0	3000	0	0	0	0	0	0	0	0	0	0	0	0	0	3000	0	0	0	3000	0	0	3000	3000
	0	0	0	0	0	0	0	3000	0	0	0	0	3000	0	0	0	0	0	3000	3000	0	3000	0	3000	0	0	0	0	0	0	0	0	0	0	0	0	0	0	0	0	0	0	0	0	0	0	0	3000	0
	0	3000	3000	0	0	0	0	0	0	0	0	0	3000	0	0	3000	0	0	0	0	0	0	0	0	0	0	0	0	0	0	0	0	0	3000	0	0	0	0	0	0	0	0	0	0	0	0	0	3000	3000
	0	0	3000	3000	0	0	3000	3000	0	0	3000	0	0	0	0	0	3000	0	3000	0	0	0	0	0	0	0	0	0	0	3000	0	0	0	3000	0	0	3000	0	0	0	0	0	0	3000	0	0	0	3000	12000
	3000	0	0	0	6000	0	0	0	0	0	0	3000	0	0	0	0	0	0	0	0	0	0	3000	0	0	0	0	0	3000	0	0	0	0	3000	0	0	0	0	0	0	0	3000	3000	3000	0	6000	3000	0	6000
	0	3000	0	3000	0	0	0	0	0	3000	0	0	0	3000	0	0	0	0	0	0	0	0	3000	0	0	3000	3000	3000	0	0	0	0	3000	0	3000	0	0	0	3000	3000	0	0	0	0	0	0	0	3000	9000
	3000	3000	0	0	0	0	0	0	0	0	0	0	3000	0	3000	3000	3000	0	0	0	0	0	0	0	0	0	0	0	0	0	3000	0	0	0	0	3000	0	0	0	0	0	0	0	3000	3000	0	0	6000	9000
	0	3000	0	0	0	0	0	0	3000	0	3000	0	3000	0	0	0	0	0	3000	0	0	0	0	0	0	0	0	0	0	3000	0	0	0	0	0	0	0	0	0	3000	0	3000	0	0	0	0	0	0	3000
	0	0	0	0	0	0	0	0	0	0	0	0	0	0	6000	0	0	0	3000	0	0	0	0	3000	0	3000	3000	0	0	0	0	0	0	3000	0	3000	0	0	0	3000	0	0	0	0	0	9000	0	0	3000
	0	0	0	3000	0	0	0	0	0	0	0	0	0	0	3000	0	0	0	3000	0	0	0	0	3000	3000	3000	0	0	0	3000	0	0	3000	0	0	0	0	0	0	9000	0	0	0	3000	0	0	3000	3000	3000
	0	0	3000	0	0	3000	0	0	0	0	0	0	0	0	0	0	0	0	0	0	3000	3000	0	0	3000	0	0	0	3000	3000	0	0	0	0	0	0	0	0	0	0	0	0	0	6000	0	0	0	0	0
	0	0	0	3000	3000	0	3000	0	0	0	0	3000	0	0	0	0	0	0	0	0	0	0	0	0	0	0	0	0	0	0	0	0	0	0	0	0	0	0	0	3000	0	0	0	0	0	0	3000	3000	0
	0	0	3000	0	0	3000	0	0	0	3000	0	0	0	0	3000	0	0	0	0	0	0	0	0	0	0	0	3000	3000	3000	3000	0	0	0	0	0	0	0	0	3000	0	0	3000	0	3000	0	0	3000	0	3000
	0	0	3000	0	3000	3000	9000	0	0	0	0	0	0	0	0	0	0	0	3000	0	0	6000	0	0	0	0	0	0	0	0	0	0	0	0	0	0	0	0	0	0	0	0	0	0	3000	0	0	0	0
	0	0	0	0	3000	0	0	0	0	0	0	0	0	0	0	0	0	0	3000	0	0	0	3000	3000	0	3000	0	0	0	0	0	0	3000	0	0	0	0	0	0	0	0	0	0	0	0	3000	0	0	6000
	0	0	0	0	0	0	0	0	0	3000	3000	0	0	0	0	0	0	0	0	0	0	3000	0	0	0	0	0	3000	0	0	0	0	0	0	0	0	0	0	0	0	0	0	3000	0	0	0	0	3000	6000
	0	0	3000	0	0	0	3000	0	0	3000	0	0	0	0	0	0	0	0	0	0	3000	0	0	0	0	0	0	0	0	3000	0	0	3000	0	0	0	0	0	6000	0	0	3000	0	0	0	9000	0	0	0
	0	6000	0	3000	0	0	0	0	0	0	0	0	0	0	0	0	0	0	0	0	0	0	0	0	0	0	0	0	3000	0	0	0	0	0	0	0	0	0	0	0	0	0	0	3000	0	0	0	0	0
	0	0	0	0	0	0	0	0	0	0	0	0	0	3000	0	0	0	0	0	0	3000	0	0	0	0	0	0	0	0	0	0	0	3000	3000	3000	0	0	0	0	3000	0	0	0	0	0	3000	3000	6000	0
	0	3000	0	0	0	0	0	0	0	0	3000	3000	0	0	3000	0	0	0	0	0	3000	0	0	3000	0	0	3000	0	0	0	0	0	0	0	3000	0	0	0	0	0	0	3000	3000	0	0	3000	0	3000	0
	0	0	0	0	0	0	0	0	0	3000	0	0	3000	0	0	3000	0	3000	0	3000	0	0	0	0	0	3000	0	0	0	0	0	6000	0	0	3000	0	0	0	0	0	0	3000	0	0	0	0	0	0	6000
	0	0	0	3000	3000	0	0	0	3000	0	9000	0	0	0	3000	0	0	0	0	3000	0	3000	0	0	0	0	0	0	0	0	0	0	3000	3000	3000	0	0	0	3000	0	0	0	0	0	6000	0	3000	6000	0
	0	0	0	0	0	0	0	0	0	0	0	0	0	0	0	0	0	0	0	0	0	0	3000	0	0	0	3000	0	0	0	0	0	0	0	0	0	0	0	0	0	3000	0	0	0	0	0	3000	3000	3000
	0	0	0	3000	0	0	3000	0	0	0	0	6000	0	3000	0	0	3000	3000	0	0	3000	0	0	0	0	0	0	0	0	3000	0	0	0	0	0	0	0	0	0	0	0	0	0	0	0	0	0	3000	0
	0	0	0	0	0	0	0	0	0	0	0	3000	0	0	0	3000	0	0	3000	3000	3000	0	3000	0	0	0	0	3000	3000	0	0	0	0	3000	3000	0	0	0	0	0	0	0	0	0	0	0	0	3000	0
	3000	0	0	0	0	0	0	0	0	0	0	0	0	0	0	0	3000	0	0	0	0	0	0	0	3000	0	0	0	0	0	0	3000	0	3000	0	0	0	0	0	3000	0	0	0	0	3000	0	0	0	0
	0	0	0	0	0	0	0	0	0	0	0	0	0	0	3000	0	3000	0	3000	0	0	0	0	0	0	0	0	0	0	0	0	0	0	0	3000	0	0	0	0	0	3000	0	0	0	0	0	6000	0	0
	0	0	3000	0	0	0	0	0	0	0	3000	0	0	0	0	0	0	0	3000	0	0	0	0	0	0	6000	3000	3000	0	0	0	0	0	0	0	0	0	0	0	0	0	0	3000	0	0	0	0	0	0
	0	0	0	0	0	0	0	0	0	0	0	0	0	0	0	0	3000	0	0	0	0	3000	0	0	3000	0	0	0	0	0	3000	0	3000	0	0	0	0	0	0	0	0	0	0	6000	0	0	3000	0	0
[truncated: 351 more columns]

## Sheet: Figure 2f
Figure 2f
	15000	0	0	0	3000	0	0	0	0	3000	0	0	0	0	0	3000	0	3000	3000	0	0	0	0	0	0	0	6000	0	0	0	0	0	0	3000	0	0	0	0	0	0	3000	0	0	0	3000	0	0	0	0
	3000	6000	3000	3000	0	0	0	0	0	3000	0	3000	6000	6000	0	3000	0	3000	3000	3000	12000	3000	3000	6000	3000	15000	3000	9000	6000	21000	27000	18000	9000	36000	33000	39000	39000	51000	33000	27000	69000	63000	45000	57000	63000	63000	72000	57000	63000
	0	3000	0	3000	0	0	0	0	0	0	0	0	0	6000	0	3000	0	0	0	0	0	0	0	0	0	0	0	0	0	0	0	0	0	0	3000	3000	3000	0	0	0	0	0	0	0	0	0	0	0	0
	0	0	0	3000	0	0	0	0	0	0	0	3000	0	0	0	0	0	0	3000	0	0	0	3000	0	0	3000	0	0	0	0	0	0	0	3000	0	0	0	0	0	0	0	0	0	3000	0	0	3000	0	3000
	0	0	0	0	0	0	3000	0	0	0	0	0	0	0	0	0	0	0	0	0	0	0	0	0	0	0	0	0	0	0	0	0	0	3000	0	0	3000	0	0	0	0	0	0	0	6000	3000	0	0	0
	0	0	0	3000	0	0	0	0	0	3000	0	0	0	0	3000	0	0	3000	0	0	0	9000	0	3000	0	0	0	3000	0	3000	0	0	0	3000	0	0	3000	0	0	3000	0	0	0	0	0	0	0	3000	0
	0	0	0	0	6000	0	0	0	0	0	0	0	0	0	0	0	0	3000	0	0	0	0	3000	3000	0	3000	0	0	0	0	0	0	0	3000	0	0	0	0	0	0	0	0	0	0	3000	3000	0	0	0
	0	3000	3000	0	0	0	0	3000	3000	0	0	0	0	0	0	0	0	3000	6000	0	0	0	3000	0	6000	0	0	0	0	3000	0	0	0	0	0	0	0	0	0	3000	0	0	0	0	0	0	0	3000	0
	0	0	3000	0	3000	0	0	0	0	0	0	0	3000	0	0	0	0	0	0	0	0	0	0	3000	3000	0	0	0	0	0	0	0	3000	3000	0	0	6000	0	0	0	0	0	0	0	0	0	6000	0	3000
	0	0	3000	0	0	0	0	0	0	0	0	3000	0	0	0	0	0	0	0	3000	0	0	0	0	0	3000	0	3000	0	0	0	0	0	0	0	0	0	0	0	3000	3000	0	0	0	0	0	0	0	3000
	0	0	0	0	0	3000	0	0	0	0	0	6000	0	0	0	0	0	0	0	0	0	6000	0	0	0	0	0	3000	0	0	0	0	3000	0	0	0	0	3000	0	0	0	3000	0	0	3000	0	0	0	0
	6000	0	0	3000	0	0	0	0	0	0	0	0	0	0	0	3000	0	0	0	0	0	0	0	0	0	0	3000	0	0	0	0	0	0	0	0	0	3000	3000	0	0	0	0	0	0	0	0	0	3000	0
	0	0	0	0	0	0	0	0	0	0	0	0	0	0	0	0	0	0	0	0	0	0	0	0	0	0	0	0	0	0	0	0	0	0	0	0	0	0	0	0	0	0	3000	0	0	0	0	0	0
	0	0	0	0	3000	0	0	0	0	0	3000	0	0	0	0	3000	0	3000	0	0	0	0	0	0	0	3000	0	0	0	3000	3000	0	0	0	0	0	0	3000	0	0	0	0	0	0	0	3000	0	0	0
	3000	0	3000	0	0	0	0	0	0	0	0	0	0	0	0	0	0	0	0	0	0	0	0	0	0	0	3000	0	0	0	6000	0	0	0	3000	0	0	0	0	0	0	3000	0	0	3000	0	0	0	0
	0	3000	0	0	0	0	0	0	0	0	0	3000	3000	0	0	0	3000	0	0	0	0	3000	0	0	0	0	0	0	0	0	0	0	0	3000	0	0	3000	0	0	3000	0	6000	0	0	0	3000	0	0	0
	0	3000	0	0	0	3000	0	0	3000	0	0	3000	0	0	0	0	0	0	3000	0	0	0	0	0	3000	0	0	3000	0	0	0	0	0	3000	0	0	0	0	0	0	0	0	0	0	0	0	0	0	0
	0	0	0	3000	0	3000	0	0	0	0	0	0	0	0	0	0	0	6000	0	0	3000	3000	0	0	0	0	0	0	0	0	0	0	0	0	0	0	0	0	0	0	0	0	0	0	0	0	6000	0	0
	0	0	3000	0	3000	0	0	0	0	0	0	3000	3000	0	0	0	0	0	0	0	0	0	0	0	0	0	0	3000	0	0	0	0	3000	0	0	0	0	0	3000	0	0	0	0	3000	0	0	0	0	0
	0	0	0	0	0	0	3000	0	3000	0	0	6000	0	0	0	0	3000	0	3000	3000	0	0	0	3000	3000	0	0	0	0	0	0	0	0	0	0	0	0	0	0	0	0	0	0	3000	0	0	0	0	0
	0	0	0	0	0	3000	0	0	0	0	0	0	3000	0	3000	3000	0	0	0	0	0	0	0	0	0	0	0	0	0	3000	3000	0	0	0	0	0	3000	0	0	0	0	3000	0	0	0	0	0	0	3000
	3000	0	0	0	0	3000	0	0	0	0	0	3000	3000	0	0	0	0	3000	0	0	0	0	3000	3000	0	0	0	0	0	3000	0	0	0	0	0	0	0	3000	0	0	0	6000	0	0	0	0	0	0	0
	0	0	0	3000	0	0	0	3000	0	0	0	0	0	0	0	0	0	3000	0	0	3000	3000	3000	0	3000	0	0	0	0	0	3000	0	0	0	0	0	0	0	0	0	3000	3000	0	3000	0	0	0	0	0
	3000	0	0	6000	0	0	0	0	0	0	0	0	0	0	3000	0	0	0	0	0	0	0	0	3000	0	0	3000	0	0	0	3000	0	0	0	3000	0	0	0	0	0	0	0	0	0	0	0	0	0	0
	0	0	3000	0	0	3000	0	0	0	0	3000	0	0	3000	3000	0	3000	0	0	0	0	0	3000	0	0	6000	0	0	3000	0	0	0	0	0	0	0	0	0	3000	0	0	0	0	0	0	0	0	0	0
	0	0	0	0	0	0	0	0	0	0	0	0	0	0	0	0	0	0	0	0	0	0	0	0	0	3000	0	0	3000	0	0	0	3000	0	0	0	3000	0	6000	0	0	0	0	0	0	0	3000	0	3000
	0	0	0	0	0	0	0	0	3000	0	0	0	0	3000	3000	3000	6000	0	0	0	0	6000	0	0	0	0	0	0	0	0	0	0	0	0	0	0	0	3000	3000	0	3000	0	0	3000	0	0	3000	0	0
	0	0	0	0	0	0	0	0	0	0	0	3000	0	0	0	0	0	0	0	0	0	0	0	0	0	0	3000	0	0	0	0	0	0	0	0	0	3000	3000	0	0	0	0	0	3000	0	3000	3000	0	0
	3000	0	0	0	0	0	0	0	0	0	0	0	0	0	0	0	0	0	3000	0	0	0	0	0	0	3000	0	0	0	3000	3000	6000	0	0	0	0	0	0	3000	0	0	0	0	0	0	0	0	0	0
	0	0	0	0	3000	0	0	0	0	0	3000	6000	0	0	0	3000	0	0	0	0	0	3000	0	0	0	0	0	0	0	0	3000	0	0	0	0	3000	0	0	3000	0	0	0	0	0	0	0	0	0	0
	0	0	0	0	0	0	0	0	0	0	0	0	0	0	3000	3000	0	0	0	0	0	0	0	0	0	0	0	0	0	0	0	0	0	0	3000	0	3000	0	0	0	3000	0	0	0	0	3000	0	3000	0
	0	0	0	0	0	0	0	0	0	3000	0	3000	0	0	0	0	0	0	0	0	0	0	0	3000	0	0	3000	0	3000	0	0	3000	0	0	0	3000	3000	0	0	0	0	6000	3000	0	0	0	0	0	0
	3000	0	0	3000	0	0	3000	0	0	0	0	0	3000	0	3000	0	0	0	0	0	0	0	0	0	0	0	0	0	0	0	0	0	0	0	0	0	0	0	0	0	3000	0	0	0	0	0	0	3000	0
	0	0	6000	0	0	0	0	0	0	0	0	0	0	0	0	0	0	0	0	0	0	0	0	0	0	3000	0	0	0	0	3000	0	0	0	3000	0	0	0	0	0	0	3000	0	3000	0	0	0	0	0
	0	3000	0	0	3000	0	3000	0	0	3000	0	0	0	0	0	3000	0	0	3000	3000	0	0	0	0	0	0	3000	0	0	0	3000	0	3000	0	0	0	0	0	0	0	3000	0	3000	0	0	0	0	3000	0
	3000	0	0	0	0	3000	0	0	3000	3000	0	3000	0	0	3000	3000	0	0	0	0	0	0	0	0	0	0	0	0	0	0	0	0	0	3000	0	0	0	0	3000	3000	0	0	0	0	0	0	0	0	0
	0	0	0	0	0	0	0	0	0	0	0	0	0	0	0	0	0	0	0	0	0	3000	0	0	3000	0	3000	0	6000	0	0	0	0	3000	0	0	0	3000	0	0	0	0	0	3000	0	0	0	3000	0
	0	0	0	0	0	0	0	0	0	0	0	0	0	3000	3000	0	3000	0	0	0	3000	0	0	0	0	0	0	0	3000	0	3000	0	0	0	3000	0	0	3000	3000	0	0	0	3000	0	3000	3000	0	0	3000
	0	0	0	0	0	0	0	0	0	0	3000	0	0	0	0	0	0	3000	0	3000	0	0	0	0	0	3000	3000	0	0	0	0	0	3000	0	3000	0	0	0	0	0	0	0	0	0	0	0	0	3000	3000
	0	0	0	0	0	0	0	0	0	3000	0	3000	0	0	0	0	3000	0	3000	0	0	0	0	0	3000	0	0	0	0	0	0	0	3000	3000	0	0	0	0	0	0	0	3000	0	3000	0	0	0	3000	0
	0	0	3000	3000	0	0	0	0	0	0	0	3000	0	0	0	0	0	0	0	6000	0	0	0	0	0	0	0	0	0	0	0	3000	0	0	0	0	0	0	0	0	0	0	0	3000	0	0	3000	0	0
	0	3000	0	0	0	0	0	0	0	0	0	3000	0	0	0	3000	0	0	0	0	0	3000	0	0	0	3000	0	0	0	0	0	0	3000	0	3000	0	0	0	0	0	0	0	3000	0	3000	3000	3000	6000	3000
	0	0	0	0	3000	0	0	0	0	3000	0	0	0	0	0	0	0	0	0	0	0	0	0	0	0	0	0	0	0	0	3000	0	0	0	0	0	0	3000	0	0	0	0	0	12000	9000	9000	9000	9000	3000
	0	0	0	0	0	0	0	0	0	0	3000	0	0	0	0	0	0	0	0	0	3000	0	3000	0	0	0	0	3000	0	0	0	0	0	0	0	3000	0	0	9000	3000	6000	3000	9000	18000	33000	9000	24000	21000	15000
	0	0	3000	3000	0	3000	0	0	0	6000	0	0	0	3000	0	0	0	0	0	0	3000	6000	0	0	0	3000	0	0	0	6000	0	3000	0	0	0	0	6000	0	6000	9000	3000	12000	12000	39000	87000	63000	51000	60000	48000
	0	0	0	0	0	0	0	3000	3000	0	3000	0	0	3000	0	0	0	0	0	0	0	0	3000	0	0	3000	0	0	0	0	0	6000	3000	0	0	3000	0	12000	18000	3000	12000	18000	12000	60000	117000	132000	186000	150000	117000
	0	0	0	0	0	0	3000	0	0	0	0	0	0	0	0	0	0	0	0	0	0	0	0	3000	3000	0	0	0	0	0	0	6000	0	3000	0	3000	3000	9000	30000	21000	30000	18000	39000	123000	183000	264000	345000	297000	219000
	3000	0	0	0	0	3000	0	3000	3000	0	0	0	0	0	6000	0	3000	3000	0	0	3000	0	0	3000	0	0	0	0	0	0	0	3000	0	0	0	3000	12000	30000	48000	57000	57000	72000	129000	252000	336000	354000	546000	594000	435000
	0	0	0	0	0	0	0	0	0	0	0	0	0	0	0	3000	0	0	0	6000	0	0	0	0	3000	3000	3000	0	0	0	3000	6000	6000	0	3000	3000	18000	30000	72000	126000	114000	126000	210000	273000	567000	678000	753000	945000	804000
	0	0	0	0	0	0	3000	0	3000	0	0	0	0	0	3000	3000	0	0	0	0	0	0	3000	3000	3000	0	0	0	0	3000	0	0	0	3000	15000	15000	27000	45000	99000	159000	225000	279000	399000	477000	732000	843000	849000	1280000	1230000
	3000	3000	0	3000	0	0	3000	0	0	0	0	3000	3000	3000	3000	3000	0	0	6000	3000	0	0	0	0	3000	0	0	0	3000	0	0	0	0	3000	15000	12000	27000	72000	147000	267000	333000	438000	531000	549000	762000	882000	1130000	1350000	1350000
	0	0	3000	0	0	0	3000	0	3000	0	0	0	0	0	0	0	0	0	0	0	0	0	0	6000	0	0	0	0	9000	6000	3000	0	12000	12000	21000	21000	66000	180000	213000	369000	423000	555000	603000	651000	714000	1060000	1070000	1230000	1300000
	0	0	0	0	0	0	0	0	0	0	3000	0	3000	0	0	6000	0	0	0	3000	0	0	0	0	0	0	0	0	0	0	3000	12000	12000	33000	18000	57000	123000	234000	264000	390000	447000	561000	627000	663000	741000	945000	1100000	1100000	1030000
	0	0	0	0	0	0	0	0	0	0	0	0	0	0	0	3000	0	6000	0	0	0	0	0	0	6000	0	0	3000	3000	0	3000	15000	33000	18000	72000	105000	114000	243000	336000	480000	549000	630000	690000	681000	753000	1010000	948000	939000	900000
	0	0	3000	0	0	0	0	0	0	0	0	0	0	0	3000	0	0	0	0	0	3000	0	0	0	0	0	0	3000	3000	9000	9000	9000	24000	51000	126000	168000	198000	333000	408000	504000	630000	747000	1050000	849000	915000	930000	963000	765000	690000
	0	0	0	0	0	0	0	0	0	0	3000	0	0	0	0	3000	0	0	3000	0	0	0	0	0	0	0	3000	0	3000	0	9000	18000	39000	90000	93000	216000	258000	333000	510000	603000	699000	792000	894000	1230000	1150000	900000	897000	570000	501000
	0	0	0	0	0	3000	0	3000	3000	0	3000	0	3000	0	0	0	3000	0	0	0	0	3000	0	3000	0	0	0	6000	12000	12000	15000	30000	45000	102000	162000	276000	342000	450000	570000	627000	720000	828000	744000	930000	1060000	903000	723000	525000	306000
	0	0	0	6000	0	0	3000	0	0	0	0	0	0	0	0	0	0	0	0	0	0	0	0	3000	0	0	6000	6000	9000	15000	21000	36000	69000	153000	252000	258000	408000	420000	564000	615000	693000	666000	552000	780000	927000	1010000	579000	303000	210000
	0	0	0	0	0	0	0	0	0	3000	6000	0	0	0	0	0	0	3000	0	0	0	0	0	0	0	3000	9000	9000	18000	30000	27000	63000	120000	198000	315000	360000	426000	429000	474000	582000	567000	564000	510000	618000	819000	687000	393000	249000	192000
	0	0	0	0	3000	0	0	0	3000	0	0	0	0	0	0	6000	0	0	0	3000	6000	0	0	3000	0	3000	3000	9000	33000	57000	60000	78000	132000	234000	327000	441000	495000	534000	546000	573000	471000	447000	360000	453000	522000	483000	378000	237000	123000
	0	0	0	3000	3000	0	0	3000	0	0	0	0	3000	3000	0	0	3000	0	0	0	3000	0	0	3000	3000	3000	9000	33000	42000	96000	108000	177000	195000	276000	288000	420000	561000	639000	591000	591000	369000	372000	234000	234000	330000	288000	192000	138000	93000
	0	0	0	0	0	0	0	0	3000	0	3000	0	0	0	0	0	3000	3000	0	0	3000	3000	0	3000	0	6000	9000	33000	54000	159000	177000	180000	258000	270000	345000	444000	735000	792000	756000	582000	381000	258000	183000	174000	189000	129000	117000	99000	75000
	0	0	0	0	3000	0	3000	3000	0	0	0	0	0	0	0	0	0	0	0	0	3000	3000	0	6000	9000	6000	12000	72000	60000	171000	213000	288000	282000	318000	324000	555000	744000	867000	753000	471000	312000	192000	174000	162000	105000	135000	75000	87000	66000
	0	3000	0	3000	0	6000	0	0	0	0	0	0	0	0	3000	0	3000	0	0	0	0	0	3000	3000	15000	27000	42000	90000	159000	210000	297000	276000	300000	414000	393000	498000	597000	663000	564000	267000	237000	138000	117000	120000	111000	75000	54000	87000	42000
	0	3000	3000	0	0	0	0	0	0	0	0	0	3000	3000	0	0	0	0	6000	0	3000	3000	0	3000	15000	33000	75000	105000	165000	240000	276000	261000	366000	357000	414000	462000	429000	471000	411000	210000	189000	135000	102000	120000	84000	63000	63000	57000	30000
	0	3000	0	0	0	0	0	3000	0	3000	0	0	0	3000	0	0	0	6000	0	0	0	3000	6000	12000	27000	54000	108000	117000	204000	270000	255000	279000	354000	402000	372000	375000	363000	411000	321000	180000	177000	123000	90000	57000	81000	45000	72000	36000	39000
	0	0	0	0	0	0	0	0	0	0	0	0	0	0	0	0	0	0	0	3000	3000	3000	9000	9000	27000	54000	96000	156000	225000	216000	249000	249000	270000	384000	363000	396000	339000	204000	219000	144000	102000	129000	78000	87000	36000	63000	33000	27000	45000
	0	0	3000	3000	0	0	0	0	0	0	0	3000	6000	3000	6000	0	6000	0	0	6000	6000	3000	9000	12000	30000	60000	87000	171000	180000	192000	222000	195000	255000	237000	267000	267000	285000	165000	204000	111000	99000	96000	63000	60000	48000	27000	33000	33000	51000
	0	0	0	0	0	0	0	0	0	3000	0	3000	3000	0	0	3000	0	0	0	0	0	3000	12000	33000	39000	72000	72000	144000	195000	144000	135000	192000	189000	150000	201000	210000	180000	117000	141000	81000	108000	75000	54000	24000	42000	21000	45000	30000	48000
	0	0	0	0	0	0	0	0	0	0	0	0	0	0	0	0	3000	0	0	0	0	6000	9000	30000	63000	105000	117000	135000	204000	159000	177000	153000	120000	120000	156000	180000	123000	189000	111000	96000	63000	63000	45000	21000	15000	21000	24000	18000	30000
	0	0	0	0	0	0	0	0	0	3000	0	3000	0	3000	0	3000	0	0	0	0	3000	3000	9000	24000	69000	108000	147000	171000	171000	159000	147000	93000	138000	132000	120000	147000	117000	123000	99000	75000	45000	54000	33000	39000	18000	30000	6000	15000	6000
	0	0	3000	3000	0	3000	0	0	0	0	3000	0	0	0	0	0	0	3000	3000	6000	9000	15000	15000	72000	60000	144000	189000	141000	195000	147000	120000	66000	87000	105000	93000	99000	114000	105000	87000	78000	36000	33000	30000	24000	9000	18000	12000	3000	9000
	0	0	0	0	0	0	0	0	0	0	3000	0	3000	0	0	0	0	0	0	3000	9000	39000	42000	63000	87000	108000	171000	156000	144000	126000	129000	63000	66000	81000	87000	96000	81000	84000	51000	42000	24000	18000	48000	12000	18000	21000	6000	0	6000
	0	0	0	3000	0	3000	0	0	0	0	3000	0	3000	0	0	0	6000	0	0	9000	21000	18000	45000	54000	84000	96000	126000	132000	153000	141000	93000	63000	63000	87000	57000	69000	81000	72000	51000	18000	24000	18000	18000	15000	6000	12000	12000	0	3000
	0	0	0	0	0	0	0	6000	0	3000	0	0	0	0	0	3000	0	0	0	3000	6000	21000	12000	45000	48000	63000	45000	66000	111000	111000	96000	57000	48000	54000	54000	63000	42000	48000	36000	27000	12000	12000	12000	6000	6000	9000	12000	0	9000
	0	0	0	0	0	0	3000	0	3000	0	0	0	0	0	3000	6000	0	0	0	0	6000	9000	21000	15000	27000	60000	54000	69000	63000	69000	108000	33000	54000	30000	48000	18000	27000	30000	18000	33000	12000	12000	6000	6000	18000	0	6000	3000	3000
	0	0	0	0	0	3000	0	0	0	0	0	0	0	0	0	6000	3000	6000	3000	0	6000	0	3000	21000	27000	36000	42000	54000	36000	42000	45000	33000	45000	33000	45000	63000	18000	36000	15000	27000	3000	6000	12000	15000	3000	3000	3000	3000	3000
	0	3000	0	0	0	3000	0	0	0	0	6000	0	0	0	6000	0	0	3000	3000	0	0	0	9000	18000	33000	30000	48000	36000	33000	33000	48000	27000	24000	39000	30000	27000	27000	18000	6000	21000	9000	12000	0	9000	3000	3000	3000	3000	0
	0	0	0	0	0	0	0	0	0	3000	0	0	0	0	0	0	3000	3000	0	3000	0	12000	6000	15000	15000	30000	39000	21000	36000	39000	27000	30000	36000	51000	39000	15000	27000	15000	6000	15000	15000	9000	12000	6000	3000	6000	12000	3000	0
	0	3000	3000	3000	0	0	0	0	0	0	0	0	0	0	3000	0	0	0	0	0	3000	6000	24000	15000	36000	39000	45000	54000	33000	42000	30000	39000	30000	42000	36000	27000	15000	12000	9000	3000	6000	12000	3000	6000	6000	6000	9000	0	3000
	0	0	0	0	3000	0	0	0	3000	3000	0	0	0	0	0	0	0	0	0	3000	12000	6000	18000	12000	21000	27000	24000	21000	24000	30000	21000	36000	54000	33000	18000	15000	12000	15000	12000	3000	12000	21000	15000	3000	0	3000	3000	6000	12000
	0	3000	3000	0	0	3000	0	0	0	3000	3000	0	0	0	3000	0	0	0	3000	3000	6000	9000	21000	18000	21000	18000	21000	39000	33000	21000	48000	48000	30000	33000	27000	15000	6000	15000	12000	3000	21000	9000	0	6000	0	6000	6000	3000	0
	0	0	0	0	0	3000	3000	0	0	0	6000	0	0	3000	0	0	0	0	0	0	9000	15000	27000	18000	9000	27000	24000	21000	33000	36000	36000	36000	18000	18000	24000	6000	9000	18000	15000	18000	15000	9000	0	3000	0	3000	6000	6000	6000
	0	0	0	0	3000	0	0	0	0	0	0	0	0	0	0	0	3000	3000	6000	6000	12000	12000	15000	24000	15000	30000	27000	18000	27000	27000	30000	30000	27000	9000	15000	15000	6000	9000	3000	6000	3000	18000	6000	0	0	6000	6000	6000	6000
	6000	0	3000	3000	0	0	0	0	0	0	3000	0	0	0	3000	0	0	0	3000	9000	12000	6000	6000	24000	21000	15000	24000	15000	30000	33000	27000	24000	9000	0	6000	12000	3000	3000	12000	12000	9000	6000	6000	6000	3000	0	3000	9000	9000
	0	0	0	3000	3000	0	3000	3000	0	0	3000	0	0	3000	6000	0	9000	3000	0	6000	6000	12000	21000	27000	21000	30000	33000	18000	15000	12000	15000	33000	9000	33000	21000	9000	3000	12000	15000	3000	3000	0	3000	6000	3000	6000	6000	0	6000
	0	0	0	0	0	3000	0	0	0	0	3000	3000	0	3000	0	0	3000	6000	3000	12000	12000	21000	15000	12000	9000	18000	42000	18000	9000	15000	24000	3000	6000	24000	15000	6000	9000	9000	0	6000	6000	3000	6000	6000	0	6000	6000	0	12000
	3000	0	0	0	0	0	0	0	0	3000	0	0	0	0	0	9000	3000	6000	15000	6000	24000	15000	15000	18000	12000	18000	21000	15000	21000	18000	9000	9000	15000	12000	12000	3000	3000	6000	0	6000	9000	3000	3000	0	6000	3000	6000	0	0
	0	0	0	3000	0	0	0	0	0	0	0	0	0	3000	3000	3000	6000	12000	9000	9000	21000	6000	21000	6000	21000	27000	18000	18000	9000	6000	6000	9000	18000	15000	15000	0	24000	12000	3000	9000	6000	0	3000	9000	3000	3000	3000	6000	3000
	0	0	0	0	0	0	3000	0	0	3000	0	0	0	0	0	0	15000	18000	18000	33000	18000	9000	15000	15000	12000	9000	15000	24000	9000	12000	12000	6000	0	6000	12000	0	0	6000	9000	9000	0	3000	6000	3000	6000	3000	3000	3000	9000
	0	0	3000	0	0	3000	0	0	0	0	0	0	3000	0	3000	9000	24000	21000	45000	30000	21000	12000	33000	24000	9000	15000	15000	15000	9000	9000	12000	3000	9000	6000	6000	0	6000	3000	9000	9000	12000	0	0	3000	3000	6000	6000	6000	6000
	0	0	3000	3000	6000	6000	0	0	0	0	6000	3000	6000	0	9000	9000	18000	18000	24000	21000	39000	30000	21000	33000	21000	18000	15000	15000	6000	9000	3000	3000	3000	6000	12000	9000	3000	6000	0	6000	6000	0	9000	3000	6000	0	3000	0	0
	0	0	0	0	3000	0	0	0	0	3000	3000	0	9000	6000	6000	9000	15000	36000	15000	21000	39000	6000	27000	18000	15000	12000	12000	3000	6000	3000	3000	0	9000	3000	3000	6000	3000	0	6000	3000	6000	0	0	0	0	3000	3000	0	0
	0	0	0	0	0	0	0	0	3000	3000	6000	0	9000	0	12000	18000	33000	18000	27000	18000	12000	15000	15000	24000	18000	3000	6000	6000	18000	15000	3000	9000	3000	15000	12000	9000	6000	9000	3000	3000	0	6000	3000	0	0	3000	0	3000	0
	0	0	0	0	0	0	0	0	0	3000	3000	12000	9000	6000	18000	18000	36000	45000	30000	12000	15000	30000	6000	15000	6000	27000	6000	3000	12000	3000	9000	3000	0	6000	6000	6000	0	6000	0	9000	0	3000	0	9000	9000	3000	0	0	3000
	3000	0	3000	3000	0	0	0	0	0	0	6000	9000	15000	33000	12000	9000	6000	15000	33000	18000	24000	12000	24000	9000	6000	3000	18000	12000	3000	15000	3000	9000	3000	12000	3000	3000	9000	9000	0	3000	3000	0	3000	0	0	6000	0	0	3000
	0	0	0	0	0	0	3000	0	3000	6000	9000	0	18000	24000	12000	15000	21000	15000	24000	24000	21000	18000	15000	6000	9000	21000	0	3000	6000	15000	6000	6000	3000	3000	6000	3000	9000	12000	3000	0	0	3000	0	6000	6000	9000	0	3000	3000
	0	3000	0	0	0	0	0	3000	0	3000	9000	12000	18000	18000	12000	24000	33000	15000	24000	18000	15000	18000	12000	9000	0	9000	3000	6000	0	9000	6000	12000	3000	9000	3000	6000	3000	0	0	0	3000	3000	0	0	3000	0	3000	3000	0
	0	0	3000	0	0	3000	0	0	3000	9000	9000	18000	27000	30000	15000	27000	15000	18000	18000	9000	9000	3000	9000	9000	9000	3000	0	6000	3000	6000	6000	12000	9000	0	6000	0	3000	3000	0	6000	3000	3000	3000	3000	3000	6000	9000	0	0
	3000	0	3000	3000	0	3000	0	3000	12000	15000	3000	21000	18000	33000	24000	6000	15000	21000	9000	9000	6000	9000	6000	30000	12000	3000	3000	3000	3000	0	6000	3000	12000	3000	0	3000	12000	3000	0	0	12000	6000	6000	0	9000	3000	0	9000	6000
	0	0	0	0	0	0	3000	6000	15000	21000	21000	9000	27000	15000	18000	15000	18000	15000	6000	12000	9000	3000	3000	6000	6000	0	0	6000	6000	0	3000	6000	3000	3000	3000	9000	9000	6000	0	9000	0	6000	9000	3000	6000	6000	15000	0	3000
	0	0	3000	0	0	3000	6000	6000	12000	24000	15000	24000	24000	27000	15000	12000	15000	12000	12000	9000	6000	0	9000	6000	6000	6000	6000	3000	0	3000	0	0	0	3000	0	0	0	0	3000	3000	3000	3000	0	0	3000	3000	9000	9000	0
	0	0	0	0	6000	9000	9000	6000	27000	12000	18000	27000	36000	18000	36000	18000	27000	24000	27000	15000	0	12000	9000	6000	6000	6000	3000	6000	3000	0	3000	3000	3000	0	0	0	0	3000	0	0	0	15000	0	3000	6000	3000	0	6000	0
	3000	0	0	0	3000	0	6000	15000	24000	30000	30000	12000	21000	27000	21000	21000	21000	6000	9000	12000	6000	9000	6000	6000	3000	3000	0	6000	3000	0	0	0	3000	0	0	0	3000	3000	6000	3000	0	6000	6000	3000	0	3000	0	6000	3000
	3000	0	0	0	12000	15000	18000	21000	18000	24000	42000	21000	39000	39000	57000	21000	21000	3000	12000	6000	0	6000	0	0	6000	6000	0	3000	0	3000	3000	3000	3000	3000	3000	0	6000	3000	6000	6000	0	0	0	9000	0	3000	3000	6000	3000
	3000	6000	3000	12000	9000	9000	30000	39000	48000	39000	24000	18000	24000	24000	39000	39000	30000	3000	6000	3000	12000	9000	3000	3000	6000	9000	3000	0	0	0	6000	0	6000	0	3000	0	0	0	3000	3000	12000	6000	0	3000	3000	6000	0	9000	0
	3000	9000	3000	12000	18000	18000	24000	30000	39000	30000	27000	24000	27000	24000	15000	21000	15000	9000	12000	12000	3000	12000	0	0	3000	0	0	6000	0	0	3000	0	0	3000	0	3000	0	0	3000	0	3000	0	6000	0	0	3000	0	0	0
	0	12000	21000	6000	21000	24000	36000	24000	12000	21000	9000	15000	36000	21000	12000	15000	3000	9000	12000	12000	3000	0	12000	0	6000	0	6000	0	3000	0	0	0	6000	0	0	3000	0	3000	3000	0	0	0	3000	0	3000	0	0	3000	0
	3000	3000	6000	15000	30000	48000	45000	12000	24000	12000	18000	27000	21000	36000	9000	24000	15000	9000	12000	9000	6000	9000	6000	6000	6000	6000	3000	0	0	0	6000	3000	3000	3000	6000	0	3000	3000	3000	0	3000	0	3000	0	3000	0	0	0	0
	3000	3000	0	12000	18000	18000	27000	18000	18000	21000	6000	15000	12000	12000	15000	21000	9000	12000	21000	15000	6000	6000	9000	6000	0	0	0	0	0	3000	0	0	3000	0	3000	0	0	0	0	0	0	3000	0	0	0	0	3000	0	3000
	0	0	0	6000	9000	18000	27000	18000	18000	9000	9000	27000	30000	6000	12000	9000	27000	3000	12000	6000	3000	6000	6000	0	6000	0	0	0	3000	0	6000	0	0	3000	0	3000	0	0	0	3000	0	3000	0	0	0	3000	3000	3000	0
	3000	3000	0	6000	6000	3000	24000	12000	21000	6000	6000	12000	15000	12000	21000	6000	21000	24000	12000	3000	9000	9000	3000	3000	12000	3000	0	3000	0	6000	0	0	3000	3000	0	0	0	0	3000	0	0	0	0	0	0	0	0	6000	0
	0	0	0	0	0	0	9000	6000	6000	3000	9000	12000	6000	3000	12000	15000	9000	9000	9000	18000	3000	3000	6000	3000	12000	9000	3000	6000	0	3000	0	0	3000	6000	6000	0	0	3000	3000	3000	0	0	0	3000	3000	3000	0	0	0
	3000	0	3000	0	0	0	3000	0	6000	18000	9000	9000	9000	12000	18000	18000	15000	24000	3000	6000	12000	6000	9000	6000	9000	6000	3000	9000	3000	0	0	6000	3000	0	0	0	0	0	3000	0	6000	3000	0	3000	0	0	3000	0	6000
	0	3000	0	3000	0	0	0	6000	6000	3000	3000	0	6000	21000	12000	3000	12000	6000	12000	12000	6000	12000	9000	12000	9000	6000	6000	0	3000	0	3000	0	3000	0	0	0	0	0	3000	0	0	3000	0	3000	0	6000	6000	0	0
	3000	0	0	0	3000	0	3000	3000	0	6000	6000	6000	9000	6000	9000	6000	12000	9000	12000	12000	18000	12000	27000	9000	9000	6000	3000	6000	6000	6000	6000	0	6000	0	3000	9000	0	0	0	0	3000	0	0	0	0	0	0	0	6000
	3000	0	0	0	3000	0	0	0	0	3000	0	3000	3000	9000	15000	6000	15000	12000	15000	18000	12000	3000	9000	9000	12000	3000	6000	6000	3000	0	6000	3000	6000	0	0	0	3000	0	0	0	3000	0	3000	6000	3000	0	0	0	3000
	0	0	0	3000	0	0	0	6000	0	0	3000	0	9000	3000	9000	0	0	9000	9000	18000	12000	9000	6000	6000	15000	6000	6000	6000	6000	0	6000	0	6000	0	3000	6000	0	0	0	0	0	6000	0	0	0	3000	0	0	3000
	0	0	0	0	0	3000	3000	0	0	0	0	3000	3000	0	3000	12000	3000	0	6000	9000	9000	6000	9000	0	6000	0	6000	12000	3000	3000	0	3000	0	3000	0	3000	0	3000	3000	0	6000	3000	3000	0	0	3000	0	6000	3000
	0	0	0	0	0	0	0	0	3000	6000	0	0	3000	6000	6000	0	3000	9000	9000	9000	3000	0	9000	6000	3000	12000	6000	3000	9000	0	9000	6000	6000	3000	3000	0	0	0	0	3000	0	3000	0	0	0	0	0	0	6000
	0	0	0	0	3000	0	0	0	0	3000	0	0	0	3000	0	0	0	9000	9000	9000	0	6000	3000	6000	3000	6000	9000	0	9000	9000	3000	0	0	9000	9000	12000	3000	0	3000	0	0	0	0	3000	3000	0	0	0	0
	3000	3000	3000	0	3000	3000	0	0	0	0	0	3000	0	0	0	3000	6000	3000	3000	6000	9000	6000	3000	6000	3000	12000	12000	3000	3000	0	6000	6000	3000	3000	3000	3000	0	0	6000	0	0	0	3000	0	6000	0	6000	0	3000
	0	0	0	0	0	3000	0	0	0	0	0	0	0	0	0	0	0	3000	3000	6000	0	6000	6000	9000	0	9000	6000	9000	6000	3000	9000	9000	3000	0	0	3000	0	6000	3000	0	3000	0	0	3000	6000	0	6000	0	3000
	0	3000	0	0	3000	3000	0	0	0	0	0	3000	0	3000	0	0	0	3000	0	0	3000	0	3000	3000	3000	3000	6000	0	6000	3000	0	9000	3000	9000	3000	9000	3000	0	3000	0	3000	3000	0	0	6000	3000	0	0	0
	3000	0	0	3000	3000	3000	0	0	0	0	0	0	0	0	0	0	0	0	0	0	6000	3000	3000	3000	3000	6000	9000	12000	15000	15000	21000	6000	6000	3000	6000	3000	3000	6000	0	6000	0	3000	6000	3000	6000	0	0	6000	3000
	0	0	0	0	0	3000	0	6000	0	0	0	0	3000	0	0	0	0	3000	3000	0	0	6000	3000	9000	0	0	12000	9000	12000	3000	9000	3000	12000	9000	3000	0	0	3000	0	6000	9000	3000	0	15000	3000	0	0	3000	3000
	6000	0	0	0	0	0	0	3000	0	0	3000	0	0	0	0	0	0	0	3000	0	0	0	3000	0	0	6000	6000	3000	9000	3000	15000	18000	6000	9000	0	21000	3000	9000	21000	15000	9000	0	0	3000	3000	3000	9000	0	3000
	0	0	0	0	0	0	3000	0	0	0	0	0	0	0	0	0	0	0	0	3000	0	0	3000	0	3000	0	6000	3000	0	3000	9000	12000	9000	9000	6000	12000	6000	9000	0	18000	9000	6000	9000	18000	3000	0	3000	15000	6000
	0	0	0	0	0	0	3000	0	0	0	0	3000	0	0	0	0	0	0	0	0	0	3000	0	0	3000	0	0	6000	0	3000	6000	0	9000	6000	12000	18000	9000	9000	9000	12000	15000	9000	9000	6000	6000	9000	6000	6000	0
	0	0	0	0	0	0	0	0	0	0	0	0	0	0	0	0	0	3000	0	0	0	0	0	0	3000	0	0	3000	0	3000	3000	9000	6000	9000	6000	9000	6000	9000	9000	12000	9000	6000	12000	6000	6000	0	3000	3000	9000
	0	0	0	0	3000	0	0	0	0	0	0	0	0	0	0	3000	3000	0	0	0	0	0	3000	0	0	0	0	3000	3000	0	6000	6000	0	6000	9000	3000	0	9000	21000	15000	0	12000	15000	9000	3000	9000	0	9000	0
	0	0	0	0	0	0	0	0	0	0	0	0	0	0	0	0	0	0	0	0	0	0	0	0	0	0	0	0	0	0	0	0	6000	9000	12000	12000	9000	9000	6000	27000	15000	18000	12000	15000	9000	12000	12000	12000	0
	3000	0	0	0	0	0	0	0	0	0	3000	0	0	0	0	0	0	0	0	0	0	0	0	0	0	0	0	0	3000	0	3000	3000	0	3000	9000	6000	9000	12000	3000	18000	9000	9000	24000	9000	15000	9000	3000	9000	3000
	0	3000	0	0	0	6000	0	0	3000	0	0	0	0	0	0	0	0	0	0	0	0	3000	0	0	3000	0	0	3000	0	0	0	0	0	3000	3000	9000	3000	9000	18000	6000	12000	9000	12000	18000	12000	12000	6000	6000	0
	0	0	0	0	0	0	0	3000	0	0	3000	0	0	3000	0	0	0	0	0	0	0	0	0	0	0	0	3000	0	0	0	0	0	0	0	3000	3000	6000	6000	18000	9000	3000	15000	21000	3000	12000	18000	3000	3000	15000
	0	0	0	0	0	0	0	3000	0	0	0	0	0	0	0	0	0	0	0	0	0	0	0	0	0	0	0	0	0	0	0	0	0	3000	0	6000	0	3000	3000	12000	12000	3000	15000	21000	12000	15000	6000	9000	0
	0	0	0	0	0	0	3000	3000	0	0	3000	3000	0	0	0	0	0	0	0	0	0	3000	3000	0	0	0	0	0	0	0	0	0	0	0	0	0	0	3000	0	6000	6000	0	3000	12000	6000	9000	15000	9000	15000
	0	0	0	0	0	0	0	0	0	0	0	0	0	0	0	0	0	0	0	0	3000	0	0	3000	6000	0	0	0	0	0	0	3000	3000	3000	0	0	0	3000	0	0	3000	3000	6000	3000	0	21000	12000	9000	15000
	0	0	0	0	0	3000	0	3000	3000	0	3000	0	0	0	0	0	0	3000	3000	0	3000	0	3000	3000	0	0	0	0	0	0	0	0	0	0	0	0	3000	6000	3000	3000	6000	3000	6000	12000	15000	3000	9000	9000	9000
	0	0	0	0	0	0	0	0	0	0	0	0	0	0	3000	3000	0	0	0	3000	0	0	0	0	0	0	0	0	0	3000	0	0	0	3000	0	0	3000	0	0	0	3000	6000	0	0	24000	15000	3000	6000	3000
	3000	0	3000	0	0	0	0	0	0	0	0	3000	3000	0	0	0	0	0	0	0	0	0	0	0	0	3000	0	0	0	0	0	0	0	0	3000	0	0	0	0	0	6000	6000	6000	3000	15000	3000	9000	9000	3000
	0	0	0	0	0	0	0	0	0	0	0	0	0	0	0	3000	0	0	0	0	3000	0	0	0	0	0	0	0	0	0	0	0	0	0	0	0	0	0	3000	0	3000	0	3000	3000	3000	6000	18000	21000	9000
	3000	0	0	0	0	0	0	0	0	0	0	0	0	0	0	0	0	0	0	0	0	3000	0	0	0	0	3000	0	0	0	0	3000	0	0	3000	0	0	0	0	0	3000	0	0	0	0	9000	12000	6000	6000
	0	3000	3000	0	3000	0	0	0	3000	3000	0	3000	3000	3000	0	0	0	3000	0	0	0	3000	0	3000	0	3000	0	0	0	0	0	0	0	3000	0	0	0	0	3000	0	0	0	3000	0	6000	3000	6000	6000	9000
	0	0	3000	0	0	0	0	0	3000	3000	0	0	0	0	0	6000	0	3000	0	0	3000	0	6000	3000	0	0	0	0	0	0	0	3000	0	3000	0	0	0	0	0	0	3000	0	0	3000	3000	9000	6000	3000	12000
	0	3000	0	0	0	0	0	3000	0	3000	0	0	0	0	3000	3000	3000	0	0	0	0	3000	0	0	0	0	0	0	0	0	0	0	0	3000	0	0	3000	0	0	0	0	0	0	3000	0	3000	9000	6000	6000
	0	0	3000	0	0	3000	3000	0	0	0	0	0	0	3000	0	0	0	0	3000	0	0	0	0	0	3000	0	0	0	0	0	0	3000	0	0	0	3000	3000	0	3000	0	0	0	0	0	0	6000	3000	0	3000
	0	0	0	3000	6000	0	0	0	0	0	3000	3000	3000	0	0	0	0	0	0	0	0	0	0	3000	3000	0	0	0	0	0	3000	0	0	3000	0	0	0	0	0	0	0	0	0	0	0	0	0	9000	0
	0	0	0	0	0	0	0	0	0	0	0	0	0	6000	0	0	0	3000	0	0	0	0	3000	3000	0	0	3000	0	0	0	0	0	0	3000	0	0	0	0	0	0	0	0	0	0	0	0	3000	3000	0
	0	0	0	0	0	0	0	0	0	0	0	0	0	0	0	0	0	0	0	0	0	0	0	0	0	0	0	0	0	3000	3000	0	3000	0	0	0	0	0	0	0	0	0	0	0	0	0	0	3000	0
	0	3000	0	0	0	3000	0	3000	0	0	3000	3000	0	0	0	0	0	0	0	0	0	0	3000	0	3000	0	0	0	0	0	0	0	0	0	0	0	0	0	0	0	0	0	0	0	0	0	0	0	0
	0	3000	0	0	3000	0	6000	0	0	0	0	0	0	0	0	0	0	0	0	0	0	6000	0	0	0	0	0	0	0	3000	0	0	3000	0	0	3000	0	0	0	3000	0	3000	3000	0	0	0	0	0	0
	0	0	0	0	0	0	0	0	0	0	0	0	0	3000	0	3000	0	0	0	0	0	0	0	0	6000	0	0	0	3000	0	0	0	3000	3000	3000	0	0	0	3000	0	0	0	0	0	0	3000	3000	0	0
	3000	0	0	0	0	0	0	3000	0	0	0	0	0	0	0	0	3000	0	3000	0	0	0	0	0	0	0	3000	0	3000	3000	0	3000	0	0	0	3000	0	9000	0	0	0	0	0	0	3000	0	3000	0	0
	0	3000	3000	0	0	3000	0	0	3000	3000	0	0	0	3000	0	3000	0	0	0	0	3000	0	0	3000	0	0	0	3000	0	3000	0	0	3000	0	0	0	0	3000	0	0	0	6000	0	0	0	0	0	0	0
	3000	0	0	0	0	0	0	0	0	0	0	0	0	0	0	0	0	0	0	0	0	0	0	0	0	0	0	6000	0	0	0	0	0	0	0	0	0	3000	3000	0	0	0	0	0	0	0	0	0	3000
	0	3000	0	0	0	0	0	0	0	0	0	0	6000	0	0	0	0	3000	3000	0	0	0	0	0	0	0	3000	0	3000	3000	0	0	0	0	3000	0	0	0	0	0	0	0	0	0	0	0	0	0	0
	0	0	3000	0	6000	3000	0	0	0	0	0	0	0	0	0	0	0	0	0	0	0	0	0	0	0	0	3000	3000	0	3000	0	0	0	0	0	0	3000	0	0	0	0	3000	3000	0	0	0	0	0	0
	3000	3000	0	0	0	0	0	0	0	3000	0	0	3000	0	0	0	3000	0	0	0	0	0	3000	0	0	0	3000	0	0	0	0	0	0	3000	0	0	0	0	0	0	0	0	0	0	0	0	0	0	0
	0	0	0	0	0	0	0	0	3000	6000	0	0	0	0	0	0	0	0	0	3000	3000	0	0	3000	3000	0	3000	0	0	0	0	0	0	0	0	0	0	0	0	0	0	0	0	0	0	0	0	0	0
	3000	0	0	0	0	3000	0	0	0	0	3000	0	0	0	0	0	0	0	0	0	0	6000	0	3000	3000	3000	0	0	0	0	0	3000	3000	0	0	0	0	0	0	0	3000	3000	0	0	0	0	0	0	0
	0	0	0	0	0	0	0	0	0	3000	0	0	0	0	0	0	0	0	0	0	0	0	0	0	0	0	0	0	0	0	0	3000	0	3000	0	0	0	0	0	3000	0	0	0	0	0	0	0	0	0
	0	0	0	0	3000	0	0	0	0	3000	0	0	0	0	0	0	3000	0	0	0	3000	0	0	0	0	3000	0	0	3000	0	0	0	0	3000	0	3000	0	0	3000	0	0	0	3000	0	3000	0	0	0	0
	3000	0	0	0	0	0	0	3000	0	0	0	0	0	0	3000	0	0	0	0	0	0	0	0	0	0	3000	0	3000	0	0	0	0	0	3000	0	0	0	3000	0	0	0	0	0	0	0	0	3000	3000	0
	3000	0	0	0	3000	0	3000	0	0	0	3000	0	0	0	0	0	0	3000	0	0	0	0	0	3000	3000	0	0	0	0	0	0	3000	0	0	0	3000	0	0	0	0	0	0	3000	0	0	0	0	0	0
	0	0	0	0	0	0	3000	0	0	0	0	0	0	0	0	0	0	0	0	0	0	0	0	0	0	0	0	0	0	0	0	0	0	0	0	0	0	3000	3000	0	0	0	0	0	0	0	3000	0	0
	0	0	0	0	0	0	0	0	6000	0	0	0	0	0	0	0	0	3000	0	0	0	0	0	0	0	0	0	0	0	0	3000	3000	0	0	0	0	0	0	3000	0	0	0	0	0	0	3000	0	3000	0
	3000	3000	0	0	0	0	0	0	0	3000	0	0	0	3000	0	0	3000	0	0	0	0	0	3000	0	0	0	0	0	0	0	0	0	6000	3000	0	0	0	0	0	0	0	0	0	0	0	0	0	0	0
	0	0	0	0	0	0	3000	3000	0	0	0	0	3000	0	0	0	0	0	0	3000	0	0	0	0	3000	3000	3000	0	0	0	3000	0	0	0	0	0	0	0	0	3000	0	0	3000	3000	0	0	0	0	0
	0	0	0	0	0	0	0	0	3000	0	0	0	0	3000	3000	0	0	0	0	0	3000	0	0	0	0	0	0	0	0	0	0	0	3000	0	0	3000	0	0	0	0	0	0	0	0	0	0	0	3000	0
	0	0	0	0	0	0	0	3000	0	0	3000	0	3000	3000	6000	0	3000	0	0	0	0	0	0	0	0	0	0	0	0	0	0	6000	0	3000	3000	3000	0	3000	6000	0	0	0	0	0	0	3000	0	0	3000
	0	3000	0	0	0	0	6000	0	0	0	0	0	0	0	0	3000	0	0	0	0	0	0	0	0	3000	0	3000	0	3000	0	0	0	0	0	0	0	0	0	0	0	0	0	0	0	0	0	0	0	0
	0	0	0	0	3000	0	0	0	0	0	3000	3000	0	0	0	0	0	0	3000	0	0	3000	0	0	0	0	0	0	0	0	0	0	3000	6000	0	0	3000	3000	3000	0	0	0	0	0	0	3000	0	0	3000
	0	0	0	3000	0	0	0	0	0	0	0	0	0	3000	0	0	0	3000	0	0	0	0	0	0	3000	0	3000	0	0	3000	6000	0	0	0	0	0	0	0	3000	0	0	0	0	0	0	0	0	0	0
	0	0	0	0	3000	3000	0	0	0	0	0	0	0	0	0	0	0	0	0	0	0	3000	0	0	0	3000	0	0	0	0	0	0	0	0	0	3000	3000	3000	0	0	6000	0	0	3000	0	0	0	0	3000
	0	0	0	3000	0	0	3000	0	0	3000	0	6000	0	3000	0	0	0	0	0	0	0	3000	0	0	0	0	0	3000	0	0	0	0	0	0	0	3000	0	0	0	3000	3000	0	0	0	0	3000	0	0	0
	3000	0	0	0	0	0	0	0	0	3000	0	0	0	0	0	0	0	0	3000	0	0	3000	0	3000	0	0	0	0	0	0	0	0	0	0	0	0	0	3000	3000	0	0	0	0	0	0	0	0	0	0
	3000	0	0	3000	0	3000	0	0	3000	0	6000	0	0	3000	0	0	0	0	3000	3000	3000	0	0	0	0	0	0	0	0	0	0	0	0	0	0	0	0	0	0	0	0	0	0	0	0	3000	0	0	0
	0	0	0	0	3000	3000	0	3000	0	3000	0	0	0	0	3000	3000	0	3000	0	0	3000	3000	0	0	0	0	0	0	3000	0	3000	3000	0	0	0	3000	3000	0	0	0	0	0	0	0	0	3000	0	0	0
	0	0	0	0	0	0	0	0	0	0	0	3000	0	0	0	0	0	0	0	0	0	0	0	3000	0	3000	0	0	3000	0	0	0	0	0	0	0	0	0	0	3000	0	3000	0	3000	0	0	0	3000	0
	0	0	0	0	0	0	0	3000	0	0	0	0	0	0	0	0	0	0	0	0	0	0	0	0	0	0	0	0	0	0	0	6000	0	3000	0	6000	0	0	0	0	0	0	0	0	0	0	0	0	0
	0	3000	0	3000	0	0	0	0	0	0	0	0	0	0	0	0	0	0	0	0	3000	0	0	0	0	0	0	0	0	0	0	0	0	0	3000	0	0	0	3000	3000	0	0	0	0	0	3000	0	0	0
	0	3000	0	3000	3000	0	3000	0	3000	3000	3000	0	0	0	0	3000	0	0	0	0	0	0	0	0	0	0	0	3000	0	0	3000	0	0	0	0	0	0	0	0	0	0	0	0	0	0	3000	0	3000	0
	0	0	3000	0	0	3000	0	0	0	3000	0	3000	0	0	0	0	0	0	0	3000	0	0	0	3000	0	0	3000	0	3000	0	0	0	0	0	0	0	0	0	0	0	0	0	0	0	0	0	3000	0	0
	0	0	0	0	0	0	0	0	0	0	0	3000	0	0	3000	0	3000	0	0	3000	0	0	3000	0	0	0	0	0	0	0	0	0	0	0	0	3000	0	3000	3000	0	0	3000	0	3000	0	3000	3000	0	0
	0	0	0	0	0	0	0	3000	0	0	0	3000	0	3000	0	0	0	0	0	3000	0	0	6000	0	0	0	0	0	0	3000	3000	0	0	0	3000	0	0	0	0	0	0	0	0	0	0	0	0	0	0
	0	0	0	0	0	0	3000	0	0	0	6000	0	0	0	0	0	0	0	0	0	0	3000	0	0	0	0	0	0	0	3000	0	0	0	0	0	0	0	0	0	0	0	0	0	0	0	0	0	0	3000
	0	3000	3000	3000	0	0	3000	0	0	0	0	0	0	0	0	0	0	0	0	0	0	0	0	0	0	0	3000	3000	0	3000	0	0	0	0	3000	6000	0	0	0	6000	0	0	3000	0	0	0	0	0	0
	6000	0	3000	0	0	0	0	0	0	0	0	0	0	3000	0	6000	3000	0	0	0	0	0	0	0	3000	0	0	0	3000	0	0	0	0	0	6000	0	3000	3000	0	0	3000	0	3000	0	0	3000	3000	0	0
	0	0	0	0	0	0	0	0	0	0	0	0	0	0	0	3000	0	0	3000	0	0	3000	0	6000	0	0	3000	3000	0	0	0	3000	0	3000	0	0	3000	0	0	3000	0	0	0	0	6000	0	3000	0	0
	0	0	0	0	0	0	0	0	0	0	0	0	0	3000	0	0	0	0	0	0	0	0	0	0	0	0	0	0	3000	0	3000	0	0	0	0	0	0	0	0	0	3000	0	0	0	0	0	3000	3000	0
	0	0	0	3000	0	0	0	0	0	0	0	0	0	0	0	0	3000	0	0	3000	0	0	0	0	0	0	0	0	0	3000	0	0	0	0	0	0	0	0	3000	0	0	3000	0	0	0	0	0	0	3000
	0	0	0	0	0	0	0	0	6000	0	3000	0	0	0	0	0	3000	0	0	0	0	0	3000	0	0	0	0	3000	0	0	0	3000	0	0	0	0	0	3000	0	0	0	0	0	3000	0	3000	0	3000	0
	0	0	0	0	0	3000	3000	0	3000	0	0	0	0	0	0	0	3000	0	0	3000	0	3000	0	0	0	6000	0	0	0	0	0	0	3000	0	0	0	0	0	0	3000	3000	0	0	0	0	0	0	0	0
	0	0	0	0	0	0	0	0	0	0	0	0	0	0	0	3000	0	3000	3000	3000	3000	3000	0	0	0	3000	0	0	0	0	0	0	0	0	0	0	3000	0	0	0	3000	0	0	0	0	0	0	0	0
	0	0	0	0	3000	0	0	3000	0	0	0	0	0	3000	0	0	0	0	3000	0	0	3000	0	0	0	0	0	0	0	0	3000	0	0	3000	3000	0	0	0	0	0	0	0	0	3000	0	0	0	0	0
	0	0	0	0	0	3000	0	0	0	3000	0	3000	0	3000	0	0	3000	0	0	0	3000	0	0	0	3000	0	0	0	0	0	0	3000	0	0	0	0	0	0	0	0	0	0	0	0	0	0	0	0	0
	3000	0	0	0	0	0	0	0	0	0	0	0	3000	0	0	0	3000	0	3000	0	0	0	0	3000	3000	0	0	0	0	0	0	0	0	0	3000	0	0	0	0	0	0	0	0	0	0	0	3000	0	0
	0	0	0	3000	6000	0	0	3000	0	0	3000	0	0	0	0	0	0	0	0	0	0	0	0	0	0	0	0	0	3000	0	0	0	0	0	3000	0	0	0	0	0	0	0	0	0	3000	0	0	0	0
	0	0	0	0	3000	0	6000	0	3000	0	0	3000	0	0	0	0	3000	0	0	3000	0	3000	0	0	3000	0	0	3000	0	0	3000	0	0	0	0	3000	0	0	3000	3000	3000	0	0	0	0	0	0	3000	0
	0	0	0	0	3000	0	0	0	3000	0	0	0	0	0	0	0	0	0	0	0	0	0	0	0	0	0	0	0	3000	0	0	3000	0	0	0	0	0	0	0	3000	0	6000	0	3000	0	0	0	0	0
	0	0	0	0	0	0	3000	3000	0	0	0	0	0	0	0	3000	0	0	0	0	0	0	0	0	0	0	3000	0	0	0	0	0	0	3000	0	0	0	0	0	0	0	0	0	3000	3000	0	0	0	0
	3000	3000	0	0	3000	0	0	0	0	0	0	0	0	3000	0	0	0	3000	0	0	0	0	0	0	0	0	6000	0	0	0	0	0	0	0	0	0	0	0	0	0	0	0	0	0	0	0	0	0	0
	3000	3000	0	6000	3000	3000	0	0	0	0	0	3000	0	0	0	0	0	0	3000	0	0	0	0	0	0	0	0	0	0	0	0	0	3000	0	0	0	0	0	0	0	0	0	0	3000	0	0	3000	0	0
	3000	0	0	0	0	0	0	0	0	3000	0	0	0	0	0	0	0	3000	0	0	0	0	3000	0	0	0	0	0	0	0	0	3000	0	0	0	3000	3000	0	0	0	0	0	0	0	0	0	0	0	0
	0	3000	0	0	0	0	3000	0	0	0	0	0	0	0	0	0	0	0	0	0	0	0	0	0	0	3000	3000	0	0	0	0	0	0	0	0	0	0	0	3000	0	0	0	0	0	0	0	0	0	0
	3000	0	0	0	0	0	3000	0	3000	0	0	0	0	0	0	0	0	0	0	0	0	0	3000	0	0	0	0	3000	0	0	0	3000	3000	3000	0	3000	0	0	0	0	0	0	3000	0	0	0	0	0	0
	0	0	3000	3000	0	0	0	3000	0	0	0	0	0	0	0	0	0	0	0	0	0	0	0	0	0	0	0	0	0	0	0	0	0	3000	0	6000	3000	0	0	0	0	0	3000	0	0	0	0	0	0
	0	0	0	0	0	0	0	3000	0	0	3000	0	0	3000	3000	0	3000	0	0	3000	0	0	0	3000	3000	0	0	0	0	0	0	0	0	0	0	0	0	0	0	3000	0	0	3000	3000	0	0	0	0	0
	3000	0	0	0	0	0	0	0	0	0	3000	0	3000	3000	0	0	0	0	0	0	0	0	3000	0	3000	0	0	0	0	0	3000	0	0	0	0	3000	0	3000	3000	0	0	0	0	0	0	3000	0	0	0
	0	0	0	0	0	0	0	0	3000	0	3000	0	3000	0	0	0	0	0	0	0	0	0	0	0	3000	0	0	0	0	3000	0	0	3000	0	0	0	0	0	0	0	0	3000	0	0	0	0	0	3000	0
	0	3000	3000	0	0	3000	3000	3000	0	0	0	0	0	0	0	0	0	0	0	0	0	0	0	0	0	3000	0	0	0	0	0	0	3000	0	0	0	0	0	0	0	3000	0	0	0	0	0	0	0	0
	0	3000	3000	6000	0	3000	0	0	0	0	3000	0	0	0	0	0	0	0	0	0	0	0	0	0	0	0	0	0	0	0	0	0	3000	0	0	0	0	3000	0	3000	0	0	0	0	0	0	0	0	0
	0	0	0	0	0	0	0	0	0	0	0	0	0	0	3000	0	0	0	0	0	0	0	3000	0	0	0	0	0	0	0	0	0	0	0	0	3000	3000	0	0	0	3000	0	0	0	0	0	0	0	0
	0	0	0	0	0	0	0	0	0	0	0	0	0	3000	0	0	0	0	0	3000	0	0	0	0	0	0	0	0	0	0	0	0	0	0	0	0	0	0	0	0	0	0	3000	0	3000	0	3000	0	3000
	0	0	0	3000	0	0	0	0	3000	3000	0	0	0	3000	0	0	0	6000	0	0	0	3000	0	3000	3000	0	0	0	0	3000	0	0	0	0	3000	6000	3000	0	3000	0	0	0	0	0	0	0	0	0	0
	3000	3000	0	0	0	0	0	0	0	0	0	0	0	3000	0	0	0	0	0	0	3000	3000	0	0	0	0	0	0	3000	0	0	0	0	0	0	3000	3000	0	0	0	0	3000	0	0	3000	3000	0	0	0
	0	0	0	3000	0	0	0	0	0	0	0	0	0	0	0	3000	0	0	0	0	0	0	0	0	0	0	0	0	0	0	6000	0	0	3000	0	0	0	0	0	0	0	0	0	0	0	0	0	0	0
	0	0	3000	0	0	0	3000	3000	0	0	0	0	0	0	0	0	0	0	0	0	0	0	0	0	0	3000	3000	3000	0	0	0	0	3000	0	0	0	0	0	0	0	0	6000	0	0	0	3000	0	0	0
	0	3000	0	3000	0	0	0	0	0	0	0	0	0	0	3000	0	0	0	3000	0	0	0	0	3000	0	0	0	0	3000	3000	0	3000	0	0	0	0	0	0	0	0	0	0	6000	0	0	0	0	0	0
	0	0	0	0	0	0	0	0	0	0	0	0	3000	9000	0	0	0	0	0	3000	6000	0	0	0	0	3000	0	0	0	0	0	0	0	0	0	0	0	3000	0	0	0	3000	0	0	0	0	3000	0	0
	3000	3000	0	0	0	0	0	0	3000	0	0	0	0	0	0	0	0	3000	0	0	3000	0	0	0	0	0	0	0	0	0	0	0	3000	0	0	3000	0	0	0	0	3000	0	0	3000	0	3000	0	0	0
	0	0	0	0	0	0	0	0	0	0	0	0	0	6000	0	3000	0	0	0	0	0	3000	0	0	0	3000	0	0	0	0	0	0	0	0	0	0	0	3000	0	0	0	0	0	3000	0	0	0	0	0
	3000	3000	0	3000	3000	0	0	0	0	0	0	0	0	0	0	0	0	0	0	0	0	0	3000	0	0	0	0	0	0	0	0	0	6000	0	0	0	0	3000	0	9000	0	0	0	0	0	0	0	0	0
	0	0	0	0	0	0	0	0	0	0	0	0	3000	0	6000	0	0	0	3000	0	0	0	0	0	0	0	0	3000	3000	3000	0	0	0	3000	0	0	0	0	0	3000	3000	0	0	0	0	0	0	0	0
	0	0	0	0	0	0	0	0	0	0	0	0	0	0	0	0	0	0	0	0	0	0	0	0	0	3000	0	0	0	0	0	0	0	0	3000	0	0	0	0	0	0	0	0	0	0	0	0	0	6000
	6000	0	0	0	0	3000	3000	0	0	0	3000	3000	0	3000	0	0	0	0	0	0	0	0	0	0	0	3000	0	0	0	0	0	0	0	0	0	3000	0	0	0	0	0	0	3000	0	3000	0	0	0	0
	0	0	0	0	0	0	0	0	0	0	0	3000	0	0	0	0	0	0	3000	3000	0	0	0	0	0	0	6000	0	0	0	0	0	0	0	0	0	0	3000	0	3000	3000	0	0	3000	0	0	0	3000	0
	0	0	0	0	0	0	3000	0	3000	0	3000	0	0	0	0	0	0	3000	0	3000	3000	0	0	3000	0	0	0	0	0	0	0	0	0	0	0	0	0	3000	0	0	0	0	0	0	0	0	0	0	0
	3000	0	0	0	0	0	3000	0	0	0	0	0	0	0	0	0	0	0	0	3000	3000	0	0	0	3000	0	0	0	0	0	3000	0	0	0	3000	0	0	0	0	0	0	0	0	0	0	0	0	0	3000
	0	0	0	0	0	0	0	0	0	6000	0	3000	0	0	3000	0	0	0	3000	0	0	0	0	0	6000	3000	0	0	0	0	3000	0	3000	0	0	0	0	3000	0	3000	0	0	0	0	3000	0	0	0	0
	0	0	0	0	0	0	0	0	0	0	0	0	0	0	0	0	0	0	0	0	0	0	3000	0	3000	0	3000	0	0	3000	0	3000	0	0	0	0	0	0	0	0	0	0	0	6000	0	0	0	3000	0
	0	3000	0	0	3000	0	3000	0	0	0	0	0	0	3000	0	0	0	0	3000	0	0	0	0	0	0	0	0	3000	0	0	0	0	0	0	0	0	0	3000	0	3000	3000	0	0	0	0	0	0	0	0
	0	3000	0	0	0	0	3000	0	0	0	0	0	0	3000	0	0	0	0	0	0	0	3000	0	3000	0	0	0	0	0	3000	3000	0	0	3000	0	0	0	0	0	0	0	0	0	3000	0	0	0	0	3000
	0	0	0	0	6000	0	0	0	0	3000	6000	3000	0	0	0	3000	3000	0	3000	0	0	0	0	0	3000	3000	3000	0	0	0	0	0	0	0	0	0	0	0	0	0	0	0	0	0	0	0	0	0	0
	0	0	0	0	0	0	3000	0	0	3000	0	6000	0	3000	0	0	0	0	0	3000	0	3000	0	0	0	0	0	3000	3000	0	0	0	0	0	3000	0	0	0	0	0	0	0	0	3000	0	0	3000	0	0
	0	0	0	0	0	0	0	0	0	0	0	0	0	0	0	6000	0	0	0	3000	0	0	0	0	0	0	0	3000	0	3000	3000	0	0	0	0	0	3000	0	0	0	0	0	0	0	0	0	3000	0	0
	0	0	0	0	0	0	0	0	0	0	0	0	0	0	0	0	3000	3000	3000	0	3000	0	0	0	0	3000	0	0	0	3000	0	0	0	0	0	0	0	3000	0	3000	0	0	0	0	0	0	0	0	0
	0	3000	0	3000	0	0	0	0	0	3000	0	0	0	0	0	0	0	0	0	0	0	0	0	0	0	0	0	0	0	0	0	0	0	0	0	0	0	0	0	0	3000	0	0	0	0	0	0	0	0
	0	0	3000	0	0	3000	0	0	0	0	0	0	0	3000	0	0	3000	0	0	0	3000	0	3000	0	0	0	0	0	0	0	0	0	0	0	0	3000	0	3000	0	3000	0	0	0	3000	3000	0	0	0	0
	0	0	3000	0	0	0	0	0	0	3000	0	0	0	0	0	3000	0	0	3000	6000	0	0	0	0	3000	0	0	0	0	0	0	0	3000	3000	0	0	0	0	0	0	0	0	3000	0	0	0	0	0	3000
	0	3000	0	0	0	0	3000	0	0	0	0	0	0	0	0	0	0	3000	0	0	3000	0	0	0	0	0	0	0	0	0	3000	0	0	0	0	0	0	0	0	0	0	3000	0	0	0	0	0	0	0
	0	0	0	0	3000	3000	0	0	0	3000	0	0	0	0	0	0	6000	0	0	0	0	0	0	0	0	0	0	3000	0	0	0	6000	3000	0	0	0	0	0	0	0	0	0	0	0	0	0	3000	0	0
	0	0	0	0	0	0	0	0	0	0	0	0	0	0	0	0	3000	0	0	0	0	0	0	6000	0	3000	6000	3000	0	0	0	0	0	0	0	0	0	0	0	0	0	0	0	0	3000	0	0	3000	0
	0	3000	0	0	0	0	0	0	3000	3000	0	0	3000	3000	3000	0	0	0	0	0	0	3000	3000	0	0	0	0	0	0	0	3000	0	0	0	3000	3000	0	0	0	0	0	0	0	3000	0	0	0	0	0
	0	0	0	0	0	0	3000	0	0	0	0	0	3000	3000	0	0	0	0	6000	0	0	0	0	0	0	0	0	3000	0	0	3000	0	3000	3000	0	0	0	3000	0	3000	0	3000	6000	0	0	0	0	0	0
	0	0	0	0	0	0	0	0	0	3000	3000	0	0	0	0	0	0	0	0	0	0	0	0	6000	0	3000	0	0	0	0	0	0	0	0	0	3000	3000	3000	3000	0	0	0	0	0	0	0	0	0	3000
	0	0	0	3000	3000	0	0	6000	0	0	0	3000	0	0	0	0	0	3000	0	0	0	0	0	0	0	0	0	0	0	0	0	0	3000	0	3000	3000	0	0	3000	0	0	3000	0	3000	0	0	3000	0	0
	0	0	0	3000	3000	0	3000	0	0	0	0	0	0	0	0	0	0	6000	3000	0	3000	0	9000	0	0	6000	0	0	0	3000	0	0	0	0	0	3000	0	3000	3000	3000	0	0	3000	0	0	3000	0	0	0
	0	3000	0	0	0	0	0	0	0	0	0	0	0	0	0	0	3000	0	0	6000	0	0	0	0	0	0	0	0	0	0	3000	0	0	3000	3000	6000	3000	3000	0	6000	0	0	0	0	0	0	0	0	3000
	0	3000	0	0	0	0	0	3000	0	3000	0	0	3000	0	0	0	0	0	0	0	0	3000	0	0	0	0	3000	0	0	0	0	0	9000	0	0	3000	3000	3000	3000	9000	6000	0	0	0	0	0	0	0	3000
	0	0	3000	0	0	0	3000	0	0	0	3000	0	0	0	3000	0	0	0	0	3000	0	0	0	0	0	0	0	0	0	0	3000	0	0	0	0	0	3000	0	0	3000	6000	0	0	0	3000	0	0	0	0
	0	3000	0	0	3000	0	0	0	0	0	3000	3000	0	0	0	0	0	0	0	0	0	0	0	0	0	0	0	0	0	0	0	0	0	0	0	6000	0	3000	0	0	0	3000	0	0	0	0	0	0	0
	0	0	0	0	0	3000	0	0	0	0	0	6000	0	3000	0	0	0	0	3000	0	3000	0	0	0	0	3000	0	0	0	0	0	0	0	0	0	0	0	0	3000	0	0	0	0	0	0	0	0	3000	3000
	0	0	3000	0	0	0	0	0	0	0	0	0	0	0	0	3000	0	0	0	0	0	3000	0	0	0	0	0	0	0	0	0	0	0	0	0	0	0	0	0	3000	3000	3000	0	0	0	0	0	0	0
	0	0	0	0	0	3000	0	3000	0	0	0	0	0	0	0	0	0	3000	0	0	0	3000	0	0	0	0	0	0	0	0	0	0	0	0	3000	0	0	3000	0	0	0	3000	0	0	0	0	0	0	0
	0	0	0	0	0	3000	0	0	0	0	0	0	0	0	0	0	0	0	0	0	0	3000	0	0	0	0	0	0	0	0	0	0	0	0	0	0	0	3000	0	0	0	3000	0	0	0	0	0	3000	0
	0	3000	3000	0	0	0	3000	0	0	0	3000	0	0	0	0	0	0	0	6000	0	3000	0	0	0	3000	3000	0	3000	0	3000	0	0	0	0	0	0	3000	0	0	6000	0	3000	0	0	0	3000	0	3000	0
	0	3000	0	0	0	0	0	0	3000	3000	0	0	0	0	0	0	0	0	0	0	0	0	0	0	0	0	0	0	0	0	0	0	3000	0	3000	0	0	0	0	0	3000	0	0	6000	0	0	0	0	3000
	0	3000	0	0	0	0	3000	6000	0	3000	0	0	0	3000	3000	0	0	0	3000	0	0	0	3000	3000	3000	0	0	0	0	0	0	0	0	0	0	6000	3000	0	0	0	0	0	3000	0	0	3000	0	0	0
	0	0	3000	3000	3000	0	0	0	0	6000	0	0	0	0	0	0	0	0	0	0	0	0	3000	0	0	3000	0	0	0	0	0	0	0	0	0	0	0	0	0	0	0	0	0	3000	0	0	0	0	0
	3000	0	0	0	0	0	0	0	0	0	0	0	0	3000	0	0	0	0	0	0	0	0	0	0	0	0	0	0	0	0	0	0	3000	0	0	0	3000	0	0	0	0	0	0	0	3000	0	3000	0	0
	0	0	0	0	3000	0	6000	0	3000	0	3000	0	3000	0	0	3000	0	3000	0	0	3000	0	0	0	0	0	0	0	0	0	0	0	0	0	0	0	0	0	3000	0	0	0	0	0	0	0	0	0	0
	0	0	0	3000	3000	0	0	0	0	0	0	0	0	0	0	0	0	3000	3000	0	0	0	0	3000	0	0	3000	0	3000	0	3000	0	0	3000	0	3000	0	6000	0	0	0	0	0	0	0	0	6000	0	3000
	0	0	0	0	0	3000	0	0	0	0	3000	0	0	0	0	0	0	0	0	0	0	0	0	3000	0	0	3000	0	0	0	0	3000	0	0	0	0	0	0	0	0	0	0	0	0	0	0	3000	0	0
	0	0	0	0	0	0	0	0	0	0	0	0	0	0	0	0	0	0	0	0	0	0	0	0	0	0	0	0	0	0	0	0	0	0	0	0	0	0	0	0	3000	0	0	0	0	0	0	3000	0
	0	0	3000	0	0	0	0	0	3000	0	3000	3000	0	0	3000	0	0	0	3000	0	3000	0	0	3000	0	0	0	0	0	0	0	0	0	0	0	0	0	0	0	0	0	3000	0	0	0	0	0	0	0
	0	3000	0	0	0	0	0	0	3000	0	0	0	0	0	0	0	0	0	0	0	0	0	0	0	0	0	0	0	0	0	0	0	0	3000	0	0	3000	0	0	0	0	0	0	0	0	0	0	0	0
	0	0	3000	6000	0	0	0	0	3000	0	0	0	0	0	0	0	0	0	3000	0	0	0	3000	0	0	0	0	0	0	0	0	0	3000	0	0	0	3000	0	0	0	0	0	0	0	0	0	0	0	0
	0	0	0	0	3000	0	0	0	0	0	0	0	0	0	3000	0	0	0	0	0	0	0	0	0	3000	3000	0	0	6000	3000	0	0	3000	0	0	0	0	0	0	0	0	0	0	3000	0	0	3000	0	0
	3000	3000	0	0	0	0	0	0	0	0	0	0	3000	0	0	0	0	0	0	3000	0	0	0	3000	3000	0	0	0	0	0	0	0	0	0	0	0	0	0	3000	0	0	0	0	3000	0	0	0	0	3000
	0	3000	0	0	0	0	3000	0	0	0	0	0	0	0	0	0	0	0	3000	0	0	0	0	0	6000	0	0	0	0	0	0	0	0	0	0	0	0	3000	0	0	0	0	3000	0	3000	0	0	3000	0
	0	0	0	0	0	0	0	0	3000	0	3000	0	0	0	3000	3000	0	0	0	0	0	0	0	0	3000	0	3000	0	3000	0	0	0	0	0	0	0	6000	0	0	0	0	6000	3000	0	0	0	0	0	0
	0	0	0	0	0	0	0	0	0	0	0	0	0	0	0	0	0	0	0	3000	0	0	3000	0	3000	0	0	3000	0	0	3000	0	0	3000	0	0	0	0	3000	0	3000	0	0	3000	0	3000	0	0	0
	0	0	0	0	0	3000	0	0	3000	0	0	0	3000	0	0	0	0	3000	3000	0	6000	0	3000	0	3000	3000	9000	0	3000	0	0	6000	0	0	0	0	0	0	0	0	3000	3000	0	0	0	0	0	3000	0
	0	0	0	0	0	0	0	0	0	0	0	0	0	3000	0	3000	3000	0	3000	0	3000	0	0	0	3000	3000	0	0	0	0	0	3000	0	0	0	0	0	0	3000	0	0	0	3000	0	0	0	0	0	0
	0	0	0	3000	0	0	3000	0	0	3000	0	0	0	0	3000	0	0	0	3000	0	3000	0	0	0	0	3000	0	0	0	0	0	0	0	0	0	0	3000	0	6000	3000	0	0	0	0	0	0	0	0	0
	0	0	0	0	0	0	0	0	0	0	0	0	0	0	0	0	0	0	0	0	0	0	0	0	0	0	0	3000	0	0	0	0	0	0	0	0	0	0	0	6000	0	0	0	0	0	0	3000	3000	0
	0	0	0	0	0	0	3000	0	0	3000	0	3000	3000	0	0	0	0	0	0	0	0	0	0	3000	0	0	0	3000	3000	3000	0	0	0	3000	0	0	0	0	3000	0	0	3000	0	3000	6000	0	6000	3000	0
	0	0	0	0	0	0	0	0	6000	0	0	0	6000	0	0	3000	0	0	0	0	3000	0	0	3000	3000	0	0	0	3000	0	0	0	0	0	0	0	3000	0	3000	0	0	0	3000	0	3000	0	0	3000	0
	0	0	0	0	0	0	0	0	0	0	0	0	3000	0	0	0	0	0	0	0	3000	0	0	3000	0	3000	3000	0	3000	0	0	3000	0	0	0	0	0	0	0	0	0	0	0	0	6000	3000	0	0	0
	0	0	0	0	0	0	0	0	3000	0	0	0	0	0	0	0	0	0	3000	0	0	0	0	0	3000	0	0	0	3000	0	0	0	0	0	6000	0	0	0	0	0	6000	3000	0	0	0	0	0	0	0
	0	6000	0	3000	3000	0	0	0	3000	0	0	0	0	0	0	3000	0	0	0	0	3000	0	0	0	0	0	0	0	0	0	3000	3000	0	0	0	0	0	3000	0	0	0	0	0	3000	0	0	0	0	3000
	0	0	0	3000	0	0	0	0	0	0	3000	3000	0	0	0	0	0	0	0	0	0	0	0	3000	0	0	0	0	0	0	0	0	0	0	0	0	0	0	0	0	0	0	0	0	0	3000	0	0	0
	3000	0	0	0	0	3000	0	0	0	0	3000	3000	0	3000	0	0	0	3000	0	0	0	3000	0	0	0	0	0	0	0	0	0	0	0	0	0	0	0	3000	3000	0	0	0	0	3000	0	0	0	0	0
	0	0	0	0	3000	0	0	0	0	0	0	0	0	0	0	3000	3000	0	0	0	0	0	0	0	0	0	0	0	0	0	0	0	0	0	0	3000	0	0	0	0	0	3000	6000	0	0	0	0	0	0
	3000	0	0	0	0	3000	3000	3000	0	0	3000	0	0	0	0	3000	3000	0	0	0	3000	3000	0	0	0	0	6000	6000	0	0	0	0	0	0	0	0	0	3000	0	0	0	0	0	0	0	0	3000	0	0
	0	0	0	0	12000	0	0	0	3000	0	0	3000	0	0	3000	0	0	0	3000	0	0	0	0	3000	3000	0	0	3000	3000	0	3000	0	0	0	0	0	0	3000	0	0	0	0	0	0	0	0	0	0	0
	0	0	3000	0	0	0	0	0	0	0	3000	0	0	0	0	0	0	0	0	0	0	0	0	0	0	3000	0	0	0	0	0	0	0	3000	0	0	0	0	0	0	0	0	0	0	0	0	0	0	0
	0	0	0	0	0	0	0	3000	3000	0	3000	0	0	3000	0	0	0	0	0	0	0	0	0	0	0	0	3000	0	3000	0	0	0	0	0	0	0	3000	0	0	0	0	0	0	0	0	0	0	3000	0
	0	0	0	0	0	0	0	0	0	0	0	0	0	0	0	0	3000	0	0	0	0	0	0	0	0	0	0	0	0	0	0	0	0	0	0	0	0	0	3000	0	0	0	0	3000	0	0	3000	0	0
	0	0	0	0	0	0	0	0	0	0	0	0	0	0	3000	3000	0	0	0	0	0	0	3000	3000	0	0	0	0	0	0	0	0	0	0	0	0	0	0	0	0	0	3000	0	0	0	0	0	0	0
	3000	3000	0	0	0	3000	0	0	0	0	0	0	0	0	3000	0	0	0	0	0	0	0	3000	0	0	0	0	0	0	0	0	3000	0	0	0	0	0	3000	3000	0	0	0	0	0	0	0	3000	0	0
	0	0	0	0	0	0	0	0	0	3000	0	0	3000	0	0	0	0	6000	0	0	3000	3000	3000	0	0	3000	0	0	0	0	0	0	0	3000	0	0	0	3000	0	0	0	0	0	0	0	0	0	0	0
	0	0	3000	3000	3000	0	0	0	0	0	0	0	0	0	3000	0	0	0	0	0	0	0	0	3000	0	0	3000	0	0	0	0	0	0	0	0	0	0	0	6000	0	0	0	0	0	0	0	0	0	0
	0	0	0	0	0	6000	0	0	0	0	0	0	0	3000	0	0	3000	0	0	0	0	0	0	0	3000	3000	3000	0	0	0	6000	0	0	3000	3000	0	0	3000	0	0	0	9000	0	0	0	3000	0	3000	0
	0	0	0	0	0	3000	0	0	0	0	0	3000	0	3000	0	0	0	3000	0	3000	3000	3000	3000	0	0	3000	0	0	0	0	0	0	3000	0	0	0	0	0	0	0	0	0	0	0	0	0	0	0	6000
	0	0	0	0	0	0	0	0	0	0	0	0	0	0	0	3000	0	0	3000	0	3000	0	0	0	0	0	0	0	3000	3000	0	3000	3000	0	0	0	3000	3000	0	3000	0	0	0	0	0	0	6000	0	0
	0	3000	0	0	3000	3000	0	0	0	0	0	3000	0	0	0	0	3000	3000	3000	0	0	3000	3000	0	3000	0	0	0	3000	0	0	0	0	0	6000	0	0	0	3000	0	0	0	0	0	0	0	0	0	0
	0	0	0	3000	3000	0	0	0	0	0	0	0	0	0	0	0	9000	0	0	0	0	3000	0	0	0	0	0	0	0	0	0	0	0	0	0	0	0	0	6000	0	3000	0	0	3000	3000	0	0	0	3000
	3000	3000	0	0	3000	0	0	0	0	0	3000	0	0	0	3000	0	0	6000	0	0	0	3000	0	3000	3000	3000	0	0	0	0	0	0	3000	0	0	0	0	0	0	0	0	3000	0	0	0	6000	0	0	3000
	0	0	3000	0	3000	0	0	0	0	0	3000	3000	0	0	0	3000	0	0	3000	0	0	6000	0	0	3000	0	0	0	0	0	0	0	3000	3000	0	0	0	0	0	0	0	0	0	0	0	0	0	0	0
	0	0	0	0	3000	3000	0	0	3000	0	3000	0	0	0	0	3000	0	0	0	0	0	3000	0	0	0	0	0	0	3000	0	0	0	3000	0	0	0	3000	0	0	3000	0	0	0	0	0	0	0	0	0
	0	0	0	0	0	0	0	0	0	6000	0	0	0	6000	0	0	0	0	0	0	0	3000	3000	0	0	0	3000	0	6000	0	0	0	0	0	0	0	0	0	0	0	6000	0	0	0	0	0	0	0	0
	0	0	0	0	0	0	0	0	0	0	0	0	0	0	0	0	0	0	0	0	0	0	0	0	0	3000	0	0	0	3000	0	0	6000	0	0	0	0	0	0	0	0	0	0	0	3000	0	0	0	0
	0	3000	0	3000	0	0	0	0	0	0	0	3000	0	0	0	3000	0	0	0	3000	0	0	0	0	0	9000	0	3000	0	0	0	0	0	0	0	0	0	0	0	0	0	0	0	0	0	0	0	3000	0
	0	0	3000	0	0	0	0	0	3000	6000	0	0	0	0	0	3000	0	0	0	3000	0	0	0	3000	3000	0	0	0	0	0	0	0	0	0	3000	0	0	0	0	0	0	0	0	0	0	0	3000	0	0
	0	0	0	3000	0	3000	0	0	0	3000	0	0	0	0	0	0	0	0	0	0	0	0	0	0	3000	0	0	0	0	0	0	0	0	0	0	3000	0	0	0	0	0	0	3000	0	0	0	3000	0	0
	3000	0	0	0	0	0	3000	0	0	0	0	3000	0	3000	0	0	0	0	0	3000	3000	0	0	0	0	0	3000	0	0	0	0	0	0	0	0	0	0	0	0	0	0	0	0	0	0	3000	0	3000	0
	0	0	0	0	0	0	9000	0	0	0	0	0	0	0	3000	0	3000	0	0	0	0	0	0	0	0	0	0	0	0	0	0	0	0	3000	0	0	3000	0	0	0	0	0	0	0	6000	3000	3000	3000	0
	0	0	0	0	0	0	3000	3000	0	0	3000	0	0	0	0	0	0	0	0	0	0	0	0	0	0	0	3000	3000	0	0	3000	0	0	0	0	0	3000	6000	0	6000	0	3000	3000	0	3000	3000	0	0	0
	0	3000	0	0	0	0	0	0	0	0	0	0	0	0	0	0	0	0	3000	3000	0	0	3000	3000	0	0	0	0	0	0	3000	0	0	3000	0	0	0	0	0	0	0	0	0	0	0	0	0	0	3000
	3000	0	3000	0	0	0	3000	0	0	0	3000	0	0	0	0	0	0	0	0	0	0	0	0	0	3000	3000	0	3000	0	0	0	0	0	0	0	0	6000	0	0	0	3000	0	3000	0	0	0	0	0	0
	0	0	0	0	0	0	0	3000	3000	3000	0	0	0	0	0	0	0	3000	0	0	0	0	0	0	0	0	0	3000	0	0	0	6000	3000	0	3000	0	0	0	0	0	0	3000	3000	0	0	0	3000	0	0
	0	0	3000	0	0	0	0	0	0	0	0	0	3000	0	0	3000	0	0	3000	0	0	0	3000	0	3000	3000	0	0	0	0	0	0	0	0	0	0	0	0	0	0	0	0	3000	3000	0	3000	0	0	0
	0	0	0	0	0	0	0	0	0	3000	0	0	0	0	0	0	0	0	0	0	0	0	0	0	0	3000	3000	0	3000	0	3000	0	3000	0	0	0	0	0	3000	3000	0	0	3000	0	0	0	0	0	0
	0	0	0	0	0	0	0	0	0	0	0	0	0	3000	3000	0	0	0	0	0	0	0	0	0	3000	0	0	0	0	0	3000	0	0	0	0	0	0	0	0	0	0	0	0	3000	0	6000	0	0	3000
	0	0	0	0	0	3000	0	3000	0	0	0	0	0	0	3000	0	0	3000	0	0	0	0	3000	0	0	0	0	0	0	3000	0	0	3000	0	0	0	0	0	0	0	0	0	0	0	0	0	3000	0	0
	0	0	0	0	0	0	0	0	3000	0	0	0	3000	3000	0	0	0	0	0	0	0	0	0	0	3000	0	0	0	0	3000	0	0	0	3000	0	0	0	3000	0	0	0	0	0	0	3000	0	3000	0	0
	3000	0	0	0	0	0	0	0	3000	0	0	0	0	0	0	0	0	0	0	0	3000	0	0	3000	0	0	0	0	0	0	0	0	3000	0	3000	0	3000	0	0	0	0	0	0	0	3000	0	0	0	0
	0	0	0	0	0	0	0	0	3000	0	0	0	6000	0	0	0	0	0	0	0	0	0	0	0	3000	0	3000	3000	3000	0	0	0	3000	3000	0	0	0	0	0	0	0	0	0	0	0	0	0	0	3000
	0	0	0	0	0	0	0	3000	0	0	0	0	3000	3000	0	3000	0	0	0	0	3000	0	0	0	0	0	0	0	0	0	0	0	0	0	0	0	0	0	0	0	0	0	0	0	3000	0	0	3000	0
	0	3000	0	0	0	0	0	0	3000	0	0	3000	0	6000	0	0	0	0	0	0	0	0	0	3000	0	0	0	0	3000	0	3000	9000	0	6000	0	0	3000	0	3000	0	0	0	0	0	0	0	3000	0	3000
	0	0	0	0	0	0	0	0	3000	0	0	0	0	0	0	0	3000	0	3000	0	0	3000	0	0	3000	0	3000	3000	0	0	0	0	0	0	0	0	3000	0	0	0	3000	0	0	0	3000	0	0	0	0
	0	0	0	0	0	3000	0	0	0	0	0	0	0	0	0	3000	0	0	0	0	3000	0	3000	0	0	0	0	0	0	0	0	0	0	0	0	0	3000	0	0	0	0	0	9000	0	0	0	0	0	0
	0	0	0	0	0	0	3000	0	0	0	0	0	0	0	0	3000	0	0	0	0	0	0	3000	0	3000	3000	0	0	0	0	0	3000	0	3000	0	0	3000	0	0	0	0	0	0	0	0	0	0	0	0
	0	0	0	0	0	0	0	0	3000	0	0	3000	0	6000	0	0	0	0	0	0	3000	0	0	0	0	0	0	0	0	0	0	0	0	0	0	0	0	0	0	0	3000	0	0	0	0	0	0	0	0
	0	0	0	0	0	0	0	0	0	3000	0	0	0	0	0	0	0	0	0	0	0	0	3000	0	0	0	0	0	0	0	0	0	0	0	0	0	0	0	0	0	0	0	0	6000	0	0	3000	0	0
	3000	0	0	0	0	0	0	0	0	3000	0	0	0	0	0	3000	3000	0	0	0	0	0	0	0	0	0	3000	0	0	0	0	3000	0	0	0	0	0	0	0	0	3000	0	0	3000	0	0	0	3000	0
	0	0	3000	0	0	0	6000	0	0	0	0	0	0	3000	3000	0	0	0	3000	3000	0	0	0	0	0	3000	0	0	0	0	0	0	0	0	0	0	0	0	0	0	0	0	0	3000	3000	0	3000	0	0
	0	0	3000	0	0	3000	0	3000	0	0	0	0	0	0	0	0	0	3000	0	0	3000	0	0	0	0	0	0	0	0	3000	0	6000	0	0	0	0	0	0	0	0	0	0	0	0	3000	0	0	0	0
	0	0	0	0	0	0	3000	3000	3000	0	0	0	0	3000	0	0	0	0	0	0	3000	0	0	0	0	0	0	0	3000	0	0	0	0	0	0	0	3000	0	0	0	0	0	0	0	3000	0	0	0	0
	3000	0	0	0	0	0	0	0	0	0	3000	3000	0	0	3000	0	0	0	0	0	3000	0	0	0	0	0	0	0	0	0	0	0	0	0	0	0	0	0	0	0	3000	0	0	0	0	0	0	0	3000
	0	0	0	0	0	0	3000	0	0	0	0	3000	0	0	0	0	6000	0	0	3000	3000	0	0	3000	0	0	0	0	0	0	0	0	0	0	3000	0	0	3000	3000	0	0	0	0	0	0	0	0	0	0
	0	0	0	0	3000	0	0	0	3000	0	0	0	0	0	0	0	0	0	0	0	3000	0	0	0	0	3000	0	0	0	0	0	0	0	0	0	0	0	0	3000	0	0	0	0	3000	0	0	0	0	0
	0	0	0	0	0	0	3000	0	0	0	0	0	0	0	0	0	0	0	0	0	0	0	0	0	0	0	0	0	3000	0	0	0	3000	3000	0	0	0	0	0	0	0	6000	0	0	0	0	0	0	0
	3000	0	3000	0	0	0	3000	0	0	0	6000	0	3000	0	0	3000	0	0	0	3000	0	0	3000	0	0	0	0	0	0	0	0	0	0	0	0	0	0	0	0	0	0	0	0	3000	0	0	0	0	0
	0	0	0	3000	0	0	0	0	0	0	0	0	0	3000	0	3000	0	6000	0	3000	0	3000	3000	0	0	0	0	0	0	3000	0	0	3000	3000	0	3000	0	0	0	0	0	3000	0	0	6000	0	3000	0	0
	0	3000	0	0	3000	0	0	0	3000	0	0	0	0	0	0	0	0	0	0	0	0	0	3000	0	0	0	0	0	0	0	0	0	0	3000	0	0	0	0	0	0	0	3000	0	0	0	0	0	3000	0
	0	0	3000	0	0	0	0	0	0	0	0	0	3000	0	0	0	0	0	0	0	0	0	0	0	0	0	0	0	0	0	0	0	3000	0	0	0	0	0	0	0	0	0	3000	0	0	0	3000	0	0
	0	0	0	3000	0	0	0	0	0	0	0	0	0	0	0	0	0	0	0	0	0	0	0	0	0	0	0	0	0	0	0	0	0	0	0	0	3000	0	0	0	0	0	3000	0	0	0	0	0	0
	0	0	0	0	0	0	0	3000	0	3000	0	0	3000	0	0	0	0	0	0	0	3000	0	0	0	0	0	0	0	0	3000	0	0	0	3000	0	0	0	0	0	0	0	0	0	0	0	0	0	0	0
	0	0	0	0	0	0	0	0	0	0	0	0	0	0	0	0	0	0	3000	0	0	0	0	0	0	0	0	0	0	0	0	0	0	3000	3000	0	3000	0	0	0	0	0	0	0	0	0	0	0	0
	0	0	0	0	0	3000	0	0	0	6000	0	3000	0	0	0	0	0	0	0	0	0	0	0	0	0	0	0	0	0	0	0	0	0	0	0	0	0	3000	3000	0	0	0	0	0	0	0	0	3000	0
	0	3000	0	0	0	0	0	0	0	0	0	6000	0	0	0	0	0	0	0	0	0	0	0	0	0	0	3000	0	0	0	0	3000	0	0	0	3000	3000	0	3000	0	0	6000	0	0	3000	0	0	3000	0
	3000	0	0	0	6000	0	0	0	0	0	0	0	0	6000	0	0	0	0	0	0	0	3000	0	0	0	0	0	0	0	3000	0	0	3000	0	0	3000	0	3000	0	0	0	0	0	0	6000	0	0	3000	0
	0	0	0	0	0	9000	0	3000	0	0	3000	0	3000	0	0	0	0	0	0	0	0	0	0	0	0	0	0	0	0	3000	0	3000	0	0	0	3000	0	3000	0	0	0	0	3000	0	0	3000	0	3000	3000
	0	0	0	0	0	0	0	0	0	0	0	0	0	0	3000	0	0	0	0	0	0	0	0	3000	0	0	0	0	0	0	3000	0	0	3000	0	0	3000	0	0	0	0	0	0	0	0	3000	6000	3000	3000
	3000	0	0	0	0	0	0	0	0	9000	0	0	0	3000	0	0	0	0	3000	0	0	0	0	3000	3000	0	0	0	0	0	0	0	0	6000	0	3000	6000	0	0	0	0	0	0	0	3000	6000	9000	6000	15000
	3000	0	0	0	0	3000	3000	0	0	0	0	3000	0	3000	0	0	0	0	3000	0	0	3000	0	0	3000	0	3000	0	0	0	0	3000	0	0	0	0	0	0	0	0	0	3000	0	3000	3000	12000	12000	6000	24000
	0	0	0	3000	0	0	0	0	0	0	0	3000	0	0	0	0	0	0	0	3000	0	0	3000	0	0	0	0	0	0	0	0	0	3000	0	3000	0	0	3000	0	0	3000	0	9000	0	3000	9000	6000	15000	27000
	0	0	0	0	3000	3000	0	3000	0	6000	0	0	0	0	3000	0	3000	0	0	0	0	3000	0	0	0	0	0	3000	0	0	0	0	3000	3000	3000	0	3000	0	0	0	3000	3000	0	0	3000	0	15000	6000	12000
	0	3000	0	0	0	0	0	6000	0	0	0	6000	0	0	0	0	3000	0	0	0	0	3000	0	0	0	0	0	3000	0	0	3000	0	3000	0	0	6000	0	0	3000	3000	0	0	9000	6000	0	3000	6000	6000	12000
	0	0	0	0	0	0	0	0	3000	0	0	0	0	0	0	0	0	0	0	3000	0	0	0	0	0	0	0	0	0	0	0	0	3000	0	0	0	0	0	0	3000	0	0	0	0	0	6000	0	9000	6000
	0	3000	0	0	0	0	0	0	0	3000	0	0	0	0	0	0	0	3000	0	0	0	3000	0	0	0	0	3000	0	0	0	0	0	0	0	3000	0	0	0	0	3000	0	0	3000	0	0	0	3000	6000	6000
	3000	0	0	6000	0	0	0	0	0	0	0	0	0	0	0	0	0	0	0	0	0	0	0	0	0	0	0	0	0	0	0	0	0	0	0	0	0	3000	0	0	0	0	0	0	0	0	0	6000	6000
	0	3000	0	0	3000	0	0	0	0	0	0	0	0	0	0	0	0	3000	0	0	3000	0	3000	0	0	0	0	0	0	0	0	0	0	0	3000	6000	0	0	3000	6000	0	0	0	3000	0	0	3000	9000	9000
	0	0	6000	3000	0	0	0	0	0	0	0	0	0	0	0	0	0	0	0	0	3000	0	0	0	0	0	0	0	0	0	0	0	3000	0	0	0	3000	0	6000	3000	3000	3000	0	0	0	0	0	0	6000
	0	0	0	3000	0	0	0	0	0	0	0	0	0	3000	0	0	0	0	0	0	3000	0	3000	0	3000	0	3000	0	0	0	0	0	0	0	3000	0	0	0	0	0	0	3000	0	0	0	6000	3000	3000	3000
	0	0	0	3000	0	0	0	0	0	0	0	0	0	0	3000	0	3000	0	0	0	0	0	3000	0	0	0	0	3000	3000	0	0	0	0	3000	0	0	0	0	0	0	0	3000	0	3000	0	0	0	0	3000
	0	0	0	3000	0	0	0	0	0	0	0	0	0	0	0	0	3000	3000	0	3000	0	0	0	0	0	0	0	0	0	0	0	6000	3000	3000	3000	0	0	3000	0	0	0	0	0	0	0	0	0	3000	6000
	0	0	0	3000	0	3000	3000	0	0	0	0	3000	0	0	0	0	0	0	0	0	0	0	0	0	0	0	0	0	0	0	6000	0	0	0	0	0	0	0	0	0	3000	0	0	3000	0	3000	0	0	0
	0	0	0	0	0	0	0	0	0	0	3000	0	3000	0	0	0	0	3000	0	3000	0	0	0	0	3000	0	0	0	0	0	0	0	0	0	0	0	0	0	0	0	0	0	0	0	0	0	0	0	6000
	0	0	0	0	0	0	3000	0	0	0	0	0	0	0	0	0	0	0	0	0	0	0	3000	0	3000	0	0	0	0	0	0	3000	0	0	0	0	0	0	0	0	0	0	9000	0	0	0	3000	3000	3000
	3000	0	0	0	0	0	0	0	3000	0	0	3000	0	0	3000	0	0	0	0	0	0	0	3000	6000	0	3000	0	0	0	3000	0	0	3000	0	0	0	0	3000	0	0	3000	0	0	0	3000	0	0	0	0
	0	0	3000	0	0	0	0	3000	0	0	0	0	0	0	0	0	0	0	0	3000	0	0	0	0	0	0	0	3000	0	0	0	0	0	0	0	0	0	0	0	0	0	0	0	0	0	0	0	0	3000
	0	3000	0	0	0	0	0	3000	0	0	0	0	0	0	3000	0	0	0	0	0	3000	0	6000	0	0	0	0	0	0	6000	0	0	0	0	0	0	0	0	0	0	0	0	6000	0	0	3000	3000	0	0
	6000	3000	0	0	0	0	3000	3000	3000	0	0	3000	3000	3000	0	0	0	0	0	0	0	3000	3000	0	0	0	0	0	0	0	0	0	0	0	0	0	0	0	3000	0	0	0	0	0	3000	3000	3000	0	0
	0	0	0	0	0	0	0	0	0	0	0	0	0	0	0	0	0	0	0	3000	3000	0	0	0	3000	3000	3000	0	0	3000	0	3000	3000	0	3000	0	0	3000	0	0	0	0	0	3000	0	0	0	0	6000
	0	0	0	3000	3000	0	0	0	0	0	0	0	0	0	0	0	0	3000	0	0	0	0	0	0	0	0	3000	3000	0	3000	0	0	0	0	0	3000	3000	0	0	0	0	0	0	0	0	0	0	0	0
	0	3000	3000	0	0	0	0	0	0	0	0	0	0	0	0	0	0	3000	3000	0	0	0	0	0	3000	0	0	0	3000	3000	3000	0	3000	3000	0	0	0	3000	0	3000	3000	0	0	0	0	0	0	0	0
	3000	3000	0	0	0	0	0	3000	0	0	3000	0	0	0	3000	3000	0	3000	3000	0	0	0	0	0	3000	0	3000	3000	0	0	0	0	0	0	3000	0	0	0	0	0	0	0	0	0	3000	0	0	3000	0
	0	0	0	0	0	0	0	0	0	0	0	0	0	0	3000	0	3000	0	0	0	0	0	0	0	0	0	0	3000	0	0	0	0	0	3000	0	0	3000	0	0	0	3000	0	0	0	0	6000	0	0	0
	3000	3000	0	0	3000	0	0	0	3000	0	0	0	3000	0	0	0	0	0	3000	0	0	0	0	0	0	0	0	3000	0	0	0	0	0	3000	0	6000	0	3000	0	0	0	3000	0	0	0	0	0	3000	0
	0	0	0	0	3000	0	0	0	0	0	0	3000	0	0	0	0	3000	0	3000	3000	3000	0	0	0	0	0	0	0	0	0	0	0	0	0	0	0	0	0	3000	0	0	0	0	3000	0	0	0	0	3000
	0	0	3000	0	0	3000	0	0	0	0	0	0	0	0	0	0	0	0	0	0	3000	0	0	0	0	0	0	0	0	0	0	0	0	3000	3000	0	0	9000	0	3000	0	0	3000	0	0	0	0	0	0
	0	0	6000	0	0	0	0	0	0	0	0	0	0	0	0	0	0	0	3000	3000	0	0	0	0	0	0	0	3000	0	0	0	0	0	0	0	0	0	0	6000	0	0	0	0	3000	3000	0	0	0	0
	0	0	0	3000	3000	0	0	0	0	0	0	0	0	0	0	0	0	0	0	6000	3000	0	0	0	0	0	0	0	0	0	0	3000	0	0	0	0	0	0	0	0	0	6000	3000	3000	0	0	0	0	0
	3000	0	3000	0	0	0	0	0	0	0	3000	0	0	3000	0	3000	0	0	3000	0	0	0	0	0	0	0	0	0	3000	3000	3000	3000	3000	0	3000	0	0	0	0	0	0	0	0	0	0	0	0	3000	3000
	3000	0	0	0	0	0	0	0	3000	0	0	0	0	0	0	0	3000	3000	0	0	0	0	3000	0	3000	0	0	0	0	0	0	0	3000	0	0	0	0	0	0	0	0	3000	0	0	0	3000	0	3000	6000
	0	0	0	0	0	3000	0	0	0	3000	0	0	3000	0	3000	3000	3000	0	0	0	0	0	0	0	3000	0	0	0	0	0	0	0	0	0	0	3000	0	0	0	0	0	0	0	0	0	3000	0	0	0
	0	0	0	3000	0	0	0	0	0	0	0	0	0	3000	0	0	0	0	0	0	0	0	0	3000	0	0	0	0	0	0	0	0	0	3000	0	0	3000	0	0	0	0	0	0	0	3000	0	0	0	0
	0	0	0	0	3000	3000	0	0	0	0	0	0	0	0	0	0	0	0	0	0	0	0	3000	0	3000	0	0	3000	0	0	0	0	0	0	0	0	0	0	0	3000	3000	3000	0	3000	0	3000	0	0	0
	0	0	0	0	0	0	0	3000	0	0	0	0	0	0	0	0	0	0	3000	0	0	0	0	0	0	0	0	0	0	0	0	0	0	0	0	3000	0	0	0	0	0	0	0	3000	0	0	0	0	3000
	0	0	0	0	0	0	0	3000	0	3000	0	0	3000	0	0	0	0	0	3000	3000	3000	3000	0	0	3000	0	0	0	0	0	0	0	0	0	0	0	0	0	0	0	3000	0	0	0	0	0	0	0	0
	0	3000	6000	0	0	0	0	3000	0	0	0	0	0	0	0	0	0	0	0	0	3000	0	0	0	0	0	3000	0	0	0	0	3000	3000	3000	0	3000	0	0	3000	0	0	0	0	3000	0	3000	0	3000	0
	0	0	0	0	0	0	0	3000	0	0	0	3000	0	3000	0	0	0	0	3000	0	0	0	3000	0	3000	0	0	0	0	0	0	0	0	3000	0	0	0	0	3000	3000	0	0	0	0	0	0	0	0	0
	0	3000	0	0	3000	3000	0	3000	0	0	0	3000	0	0	0	3000	0	0	0	3000	0	0	0	0	0	3000	0	0	3000	0	0	0	6000	0	0	0	3000	0	0	0	0	0	0	3000	0	0	0	3000	0
	0	0	0	0	0	0	0	0	0	0	0	0	0	0	0	0	0	0	0	0	3000	0	0	6000	0	0	0	0	0	0	0	0	0	0	0	0	3000	0	3000	0	0	0	0	0	0	0	0	0	0
	0	0	0	0	0	0	0	3000	3000	3000	0	0	3000	0	0	0	0	0	0	0	0	0	0	0	0	3000	3000	0	0	0	0	0	0	0	0	0	0	0	0	0	0	3000	3000	0	0	0	0	0	0
	0	3000	3000	3000	0	0	0	0	3000	0	0	3000	0	0	3000	0	0	0	3000	0	0	3000	0	0	0	0	0	0	3000	0	0	0	3000	0	0	3000	0	0	0	0	0	3000	0	0	0	0	0	0	0
	0	0	0	0	3000	0	3000	3000	0	3000	3000	0	0	3000	0	0	0	0	0	0	0	0	0	0	3000	0	0	0	0	0	0	0	0	0	0	0	3000	0	3000	0	0	0	0	0	0	3000	0	0	0
	3000	0	0	0	0	0	0	0	0	0	3000	3000	0	0	3000	0	0	3000	0	0	0	0	0	0	0	0	0	0	0	3000	0	3000	0	0	3000	0	0	0	0	0	0	0	0	0	0	3000	0	3000	0
	0	3000	0	0	0	0	3000	3000	0	0	3000	0	0	0	0	3000	0	0	0	0	0	0	0	0	0	3000	0	0	0	0	0	3000	0	0	0	0	0	0	3000	0	0	0	0	0	0	0	0	0	0
	0	0	3000	0	0	0	0	6000	3000	0	0	0	0	0	3000	0	0	3000	0	0	0	0	3000	0	0	0	3000	0	0	0	0	0	0	9000	3000	0	0	3000	0	0	0	0	3000	0	0	0	0	0	0
	0	0	0	0	0	3000	0	3000	0	0	0	0	0	0	0	0	0	0	0	0	0	0	0	3000	0	3000	0	0	0	0	0	0	0	3000	3000	0	0	0	0	0	3000	0	0	0	0	0	0	0	6000
	0	0	0	0	0	0	0	0	0	0	0	0	3000	3000	3000	0	0	3000	0	3000	3000	0	0	0	0	0	0	0	0	3000	3000	0	0	0	0	3000	0	0	0	0	0	0	0	0	0	0	0	3000	0
	0	0	0	0	0	3000	3000	0	0	0	0	0	0	3000	0	3000	3000	3000	6000	0	0	0	3000	3000	0	0	0	0	3000	3000	0	0	0	3000	0	0	0	0	0	0	0	0	0	0	0	0	0	0	0
	3000	3000	0	0	0	0	0	0	0	0	0	0	0	3000	0	0	0	0	0	0	3000	0	0	6000	0	0	0	0	0	3000	0	3000	0	0	0	0	0	0	0	0	0	3000	0	0	0	0	0	0	0
	0	3000	6000	3000	3000	0	0	0	0	0	0	0	0	3000	0	0	0	0	3000	0	0	0	0	0	0	0	0	0	0	0	0	0	3000	0	0	0	0	0	0	0	0	3000	0	0	0	0	3000	0	0
[truncated: 351 more columns]

## Sheet: Figure 2g
Figure 2g
	3000	0	0	3000	0	0	0	0	0	0	0	0	0	0	0	6000	0	0	3000	0	0	0	3000	0	0	3000	0	0	0	0	0	0	0	0	0	0	3000	0	0	3000	0	3000	0	3000	0	0	0	0	0
	57000	0	0	0	0	0	0	0	0	6000	0	3000	3000	0	0	0	0	0	0	6000	3000	0	0	0	0	0	0	0	0	0	0	0	0	0	6000	6000	0	6000	3000	9000	12000	15000	9000	12000	9000	12000	15000	9000	12000
	6000	3000	0	0	0	0	3000	0	0	0	0	0	0	0	0	0	0	0	0	0	0	0	0	0	3000	0	3000	0	0	0	0	0	0	0	0	0	0	3000	0	0	0	0	3000	0	3000	0	0	0	0
	0	0	0	0	0	3000	3000	0	3000	0	0	0	3000	0	3000	0	3000	0	6000	0	0	0	3000	0	0	0	3000	0	0	3000	0	0	3000	0	0	0	0	0	0	3000	0	0	3000	0	3000	0	0	0	0
	0	0	0	0	0	3000	6000	0	0	0	0	0	0	0	0	0	0	0	0	0	0	0	0	0	0	0	0	0	3000	0	3000	0	0	0	0	3000	0	0	0	0	0	0	3000	0	0	0	0	3000	0
	0	3000	0	3000	3000	0	0	0	0	0	3000	0	0	0	0	0	3000	0	3000	0	0	0	0	0	3000	3000	3000	6000	0	3000	0	0	0	0	0	0	0	0	0	0	0	0	3000	0	0	0	0	3000	3000
	0	0	0	0	0	0	3000	0	0	0	0	0	0	0	0	0	0	0	0	0	0	0	0	0	0	3000	0	0	0	0	0	0	3000	0	0	0	3000	0	0	0	0	0	0	0	0	0	0	3000	0
	0	0	0	0	0	0	0	0	0	0	0	0	0	0	0	3000	0	0	0	0	0	0	0	0	0	0	0	0	6000	3000	0	0	0	0	0	0	0	0	0	0	0	0	0	0	0	0	3000	0	0
	3000	0	0	0	0	0	0	0	0	0	0	0	0	0	0	3000	0	0	0	0	3000	0	0	0	0	0	0	6000	0	0	0	3000	0	0	0	6000	0	0	0	0	0	0	0	0	3000	0	0	0	0
	3000	0	0	0	0	0	0	0	0	0	0	0	0	0	3000	0	0	0	0	3000	3000	0	0	0	3000	0	0	0	0	3000	0	0	0	0	0	3000	0	0	0	0	0	3000	3000	0	0	0	0	0	0
	0	0	0	0	0	0	0	3000	0	0	0	3000	3000	6000	0	0	0	0	0	0	0	0	0	0	0	0	0	0	3000	0	0	3000	0	0	0	0	0	0	0	0	0	0	0	3000	0	0	0	0	0
	0	0	3000	0	0	0	0	0	0	3000	0	0	0	0	0	6000	0	0	0	0	0	3000	0	0	0	0	0	3000	0	0	0	0	0	0	3000	0	0	0	0	0	0	0	0	0	0	0	3000	0	0
	0	0	0	0	3000	0	3000	0	0	3000	0	0	3000	3000	0	0	0	0	3000	0	0	0	0	0	0	0	0	0	0	0	0	0	0	0	0	3000	0	3000	0	0	0	0	0	0	0	0	0	0	3000
	0	0	0	0	0	0	0	0	3000	0	0	0	0	0	0	0	3000	0	0	3000	0	0	0	0	3000	0	0	0	0	3000	3000	0	0	0	0	6000	0	0	0	0	3000	3000	0	0	0	0	0	0	0
	0	0	0	0	3000	0	3000	0	0	0	0	3000	0	0	0	6000	0	0	0	0	0	3000	3000	3000	3000	0	0	0	0	0	0	0	0	0	0	3000	0	0	0	0	0	3000	3000	0	0	0	0	0	0
	0	3000	0	0	0	0	0	0	3000	0	0	0	0	0	0	3000	0	3000	3000	0	9000	0	0	0	0	0	0	0	3000	0	0	0	0	0	0	0	3000	0	0	0	0	0	3000	0	0	0	0	0	3000
	0	0	0	0	0	0	0	3000	0	0	0	0	0	0	0	0	0	0	0	0	0	0	0	0	0	0	0	0	3000	0	0	3000	0	0	0	0	0	0	0	0	0	0	3000	0	0	3000	0	3000	0
	0	0	0	0	3000	3000	0	0	3000	0	3000	0	0	0	0	0	3000	0	3000	0	6000	0	0	0	0	0	3000	0	0	0	0	3000	0	0	0	0	0	0	0	0	0	6000	0	0	3000	0	0	0	3000
	0	0	0	0	0	0	0	3000	0	0	0	6000	3000	3000	3000	0	0	0	3000	6000	0	0	3000	0	3000	0	0	3000	3000	3000	0	0	0	0	0	0	0	0	0	0	0	0	0	0	0	0	0	0	3000
	3000	0	0	0	3000	0	0	0	3000	3000	0	0	0	0	0	0	3000	0	3000	0	0	0	3000	0	0	0	0	0	0	0	0	0	3000	3000	3000	0	0	3000	3000	0	3000	0	0	0	0	0	0	0	0
	3000	0	0	3000	0	0	0	0	3000	0	3000	0	0	0	0	0	0	0	0	0	0	0	0	0	0	0	0	0	3000	0	0	0	3000	0	3000	3000	0	0	0	0	0	0	0	3000	0	3000	0	0	0
	0	3000	0	0	0	0	3000	0	0	0	0	0	0	0	0	0	3000	0	0	0	3000	0	0	0	0	0	0	0	0	0	0	3000	0	3000	0	0	0	0	0	0	3000	0	0	0	3000	0	0	3000	0
	0	0	0	6000	0	0	0	0	0	0	0	0	0	0	0	0	0	0	0	3000	0	0	3000	0	0	0	3000	0	0	0	3000	0	0	0	0	0	0	0	0	0	3000	0	0	0	0	0	0	0	0
	0	0	0	0	0	3000	0	9000	0	6000	0	0	0	0	0	3000	0	0	3000	0	3000	0	0	0	0	0	0	0	0	0	0	6000	0	0	0	0	0	0	0	0	0	3000	3000	0	0	0	0	0	0
	0	0	0	3000	0	0	3000	0	0	3000	0	0	0	0	0	0	0	0	0	0	0	0	0	0	0	0	0	6000	0	0	3000	0	0	0	0	0	0	0	3000	0	3000	0	0	0	0	0	3000	0	0
	0	0	0	0	6000	0	3000	0	0	0	3000	3000	0	0	3000	0	0	0	3000	3000	0	0	6000	3000	0	3000	3000	3000	0	0	0	0	0	0	0	0	0	0	0	0	0	0	0	0	0	3000	0	0	3000
	0	0	0	0	0	0	3000	6000	0	0	0	0	3000	0	0	0	3000	0	3000	0	0	0	0	0	0	0	0	0	3000	0	0	0	0	0	0	0	0	0	0	0	0	0	0	0	3000	3000	0	0	0
	0	3000	0	0	0	0	0	0	0	3000	0	3000	0	0	0	3000	0	0	3000	0	0	0	0	0	0	0	0	0	0	0	0	0	0	0	3000	0	0	0	3000	0	0	0	3000	0	0	0	0	0	0
	3000	3000	0	0	0	0	0	0	0	0	0	0	3000	3000	3000	0	0	3000	3000	0	6000	0	0	0	3000	0	0	0	0	0	3000	0	0	0	0	0	0	0	0	0	0	0	6000	0	0	0	0	3000	0
	0	3000	0	6000	0	0	0	0	0	0	0	0	0	0	3000	0	3000	0	0	0	0	0	0	0	0	0	0	0	3000	0	0	0	0	0	3000	0	0	0	0	0	0	0	0	0	3000	0	0	0	0
	3000	3000	6000	0	3000	0	0	3000	0	0	0	3000	0	0	3000	0	0	0	0	0	3000	6000	3000	0	0	0	0	0	0	0	0	0	0	3000	3000	0	0	0	0	0	0	0	3000	0	0	0	0	3000	0
	3000	0	0	0	0	0	0	0	0	0	0	0	0	0	0	0	3000	3000	0	0	0	0	3000	3000	0	0	0	0	0	0	6000	0	0	0	0	0	0	3000	3000	3000	0	0	0	0	0	6000	0	0	0
	0	0	0	3000	0	0	0	0	3000	0	0	0	0	0	0	0	0	0	0	0	3000	0	0	0	0	0	0	0	0	0	0	0	0	0	0	0	0	0	0	0	0	0	0	3000	0	0	0	0	0
	0	0	0	0	0	0	0	0	0	0	0	0	0	0	0	0	0	0	0	0	0	0	0	0	0	0	0	3000	0	0	0	0	3000	0	0	0	0	0	0	0	0	0	0	3000	0	3000	0	0	0
	0	0	0	0	0	0	0	0	3000	0	3000	0	0	0	0	0	0	3000	0	0	0	0	0	3000	0	0	0	0	0	0	0	0	0	0	0	0	0	0	0	0	0	3000	0	3000	0	0	0	0	0
	0	0	0	0	0	0	0	0	0	0	0	3000	0	0	0	0	0	0	3000	0	0	3000	3000	0	0	0	0	0	0	0	0	0	0	0	0	0	0	0	0	0	0	0	3000	0	0	0	3000	0	0
	0	0	0	3000	0	0	0	0	0	0	0	0	0	0	0	0	3000	0	0	3000	3000	0	0	0	0	0	3000	0	0	0	0	0	0	0	0	3000	3000	3000	0	3000	0	0	0	0	0	0	0	0	0
	3000	0	0	0	0	0	0	0	0	0	3000	0	3000	3000	0	0	0	0	0	0	3000	0	0	0	0	0	0	0	0	3000	0	3000	3000	0	0	0	3000	0	0	0	6000	0	0	0	0	0	0	0	6000
	0	3000	0	0	0	0	0	0	0	0	0	0	0	3000	0	0	0	0	3000	0	0	0	0	0	0	0	0	0	3000	0	0	0	0	3000	3000	3000	0	0	0	0	0	3000	0	0	0	0	0	0	3000
	0	0	0	0	0	0	0	0	0	3000	3000	0	3000	0	0	3000	3000	0	0	0	0	0	3000	0	0	0	0	0	0	0	0	0	0	0	0	3000	0	0	0	0	0	0	0	0	3000	0	0	0	0
	3000	0	0	0	3000	0	0	0	0	0	0	0	0	0	3000	0	0	3000	0	3000	0	3000	0	0	0	0	0	0	0	0	0	3000	0	0	0	0	0	0	0	0	0	0	0	3000	3000	6000	0	0	0
	0	0	0	0	0	0	0	6000	0	0	0	0	0	0	0	0	0	0	0	0	0	3000	0	0	0	0	0	0	6000	0	3000	0	0	0	0	0	3000	3000	0	0	0	0	0	0	0	0	0	3000	0
	0	0	0	0	0	0	0	0	0	6000	0	0	0	0	0	0	3000	0	0	0	0	0	0	0	0	0	0	0	0	3000	0	0	6000	0	0	0	0	3000	0	0	0	0	0	0	0	0	0	0	0
	3000	0	0	0	0	0	0	3000	3000	0	0	0	0	0	0	0	0	0	3000	0	0	6000	0	0	0	0	0	0	0	0	0	3000	0	0	0	0	3000	0	0	0	0	0	0	0	0	0	3000	0	3000
	0	0	6000	0	0	0	0	0	0	0	0	0	3000	0	0	0	0	3000	3000	0	0	0	0	3000	0	0	0	0	0	0	0	0	0	0	0	0	3000	3000	0	6000	0	0	0	0	0	0	0	0	3000
	0	0	6000	0	0	0	0	0	3000	0	3000	0	0	0	0	3000	0	0	0	0	0	0	0	3000	0	0	0	0	0	0	0	0	0	3000	0	0	3000	0	6000	3000	0	0	0	3000	0	0	6000	6000	6000
	0	0	0	0	0	0	0	0	0	0	0	0	0	0	0	0	0	3000	3000	0	0	3000	3000	0	0	0	0	3000	0	0	0	0	0	0	0	0	0	0	0	0	3000	0	0	3000	0	0	3000	0	3000
	0	0	3000	0	0	0	0	3000	0	3000	6000	0	0	0	0	0	3000	3000	0	0	0	0	3000	0	0	0	0	0	0	0	0	3000	0	0	3000	0	0	0	0	0	0	0	3000	0	6000	3000	0	0	3000
	0	0	3000	0	0	0	0	0	0	0	0	0	0	0	0	0	0	0	0	0	0	3000	3000	3000	0	3000	0	3000	0	3000	0	0	0	0	0	0	3000	0	0	3000	3000	6000	3000	6000	9000	12000	9000	6000	18000
	3000	6000	0	0	0	0	0	0	0	0	0	3000	3000	0	0	0	0	0	0	0	0	0	3000	0	0	0	0	0	0	0	0	3000	0	0	0	3000	3000	3000	0	3000	0	3000	0	12000	24000	21000	6000	6000	21000
	3000	0	3000	3000	0	0	0	3000	0	0	0	0	0	0	3000	0	0	0	0	3000	0	0	0	0	0	0	3000	0	0	0	0	0	6000	0	0	3000	0	0	3000	3000	3000	3000	18000	21000	39000	33000	33000	24000	12000
	0	0	0	0	3000	0	0	3000	3000	3000	3000	0	0	0	3000	0	0	0	0	0	0	3000	0	3000	0	0	0	0	0	9000	3000	0	0	0	3000	0	6000	0	0	3000	18000	18000	12000	24000	75000	81000	63000	39000	36000
	0	0	3000	0	0	0	3000	0	3000	3000	0	0	0	0	0	0	0	0	0	0	0	0	0	0	0	0	0	0	0	3000	0	3000	0	0	6000	3000	3000	12000	12000	15000	18000	9000	3000	45000	48000	81000	69000	51000	84000
	0	0	0	3000	0	0	0	0	0	0	0	0	0	3000	0	6000	0	0	0	0	0	3000	0	0	0	0	0	0	0	3000	0	0	3000	0	0	3000	0	9000	6000	24000	33000	33000	51000	45000	87000	102000	66000	114000	78000
	0	0	0	0	0	0	0	0	0	0	0	0	0	0	0	0	0	6000	0	0	0	0	0	0	0	0	0	3000	0	3000	0	6000	0	0	3000	0	6000	15000	6000	39000	36000	39000	54000	54000	87000	69000	81000	99000	66000
	0	0	0	0	0	0	0	0	0	0	0	0	3000	0	0	3000	0	0	0	0	0	0	0	0	3000	0	0	0	3000	0	0	3000	6000	3000	6000	0	0	9000	48000	51000	30000	42000	57000	63000	90000	75000	99000	78000	114000
	0	0	0	0	0	0	0	0	0	3000	0	0	0	3000	0	0	3000	0	0	0	0	0	0	3000	0	0	3000	6000	0	0	3000	3000	0	0	3000	0	12000	15000	27000	42000	87000	63000	51000	93000	90000	99000	78000	102000	87000
	3000	0	0	0	0	0	0	0	0	0	0	0	0	3000	0	0	0	0	3000	0	0	3000	0	3000	0	0	3000	0	0	6000	3000	6000	0	0	3000	12000	9000	9000	36000	81000	60000	93000	84000	96000	93000	99000	99000	84000	72000
	0	0	0	0	0	0	0	0	0	0	0	0	3000	0	0	0	3000	0	3000	0	0	0	0	3000	0	0	0	0	0	0	0	3000	0	12000	6000	15000	12000	18000	48000	96000	108000	105000	111000	141000	123000	93000	123000	87000	87000
	0	0	3000	0	0	0	0	0	0	0	0	0	0	0	0	0	3000	0	0	0	3000	0	6000	0	3000	3000	0	0	6000	6000	3000	9000	0	9000	15000	15000	24000	48000	63000	75000	123000	114000	138000	126000	102000	132000	108000	72000	60000
	0	0	0	0	0	0	0	0	0	0	0	0	0	0	0	0	0	0	0	0	0	0	0	0	0	0	0	0	3000	0	0	6000	15000	15000	18000	51000	45000	63000	84000	102000	108000	147000	132000	93000	111000	120000	84000	57000	69000
	0	0	0	0	3000	0	3000	0	0	0	0	0	0	3000	0	3000	3000	0	3000	3000	0	0	3000	0	0	3000	0	3000	0	3000	0	6000	15000	9000	54000	75000	78000	75000	105000	111000	114000	123000	93000	129000	117000	99000	54000	66000	21000
	3000	0	0	3000	0	0	0	0	0	0	0	0	0	0	0	3000	0	0	0	0	3000	0	0	0	3000	3000	3000	3000	3000	3000	6000	9000	21000	18000	30000	72000	84000	90000	108000	147000	141000	111000	75000	72000	75000	87000	39000	51000	39000
	0	0	0	0	0	0	0	0	0	0	0	3000	3000	0	3000	0	0	6000	0	0	0	0	3000	0	0	0	3000	3000	12000	9000	9000	3000	12000	30000	39000	54000	87000	69000	123000	126000	135000	90000	51000	48000	54000	45000	36000	24000	24000
	3000	0	0	3000	0	3000	3000	3000	0	0	0	0	0	0	0	3000	0	3000	0	0	0	0	0	3000	0	3000	3000	3000	9000	6000	15000	3000	48000	39000	42000	51000	42000	63000	102000	90000	120000	60000	48000	33000	54000	24000	27000	18000	6000
	0	0	0	0	0	0	0	0	3000	0	0	0	0	0	0	0	0	0	0	0	0	0	0	3000	0	0	0	6000	21000	24000	18000	42000	60000	39000	45000	45000	33000	63000	90000	99000	51000	57000	57000	21000	45000	21000	21000	18000	9000
	0	0	0	0	0	3000	0	0	3000	0	0	0	3000	3000	0	0	3000	0	0	0	0	0	0	0	0	0	3000	0	9000	24000	24000	30000	30000	33000	42000	45000	36000	36000	54000	75000	57000	36000	6000	24000	18000	12000	9000	3000	12000
	3000	3000	0	0	0	0	3000	0	0	3000	0	0	0	0	0	0	0	0	3000	0	0	0	3000	0	0	0	0	6000	9000	33000	39000	48000	51000	51000	63000	42000	33000	36000	21000	21000	42000	27000	12000	9000	6000	3000	12000	9000	3000
	0	0	0	0	0	0	6000	0	0	0	3000	0	0	0	0	3000	0	0	0	0	3000	0	0	3000	0	0	3000	15000	18000	12000	18000	54000	39000	69000	39000	39000	27000	12000	15000	18000	18000	36000	9000	0	9000	6000	0	6000	9000
	0	0	0	0	0	0	0	0	0	0	3000	0	0	0	0	0	3000	3000	0	0	0	0	0	3000	0	0	0	6000	12000	15000	18000	27000	30000	51000	24000	30000	15000	9000	15000	15000	9000	9000	9000	9000	3000	0	3000	3000	0
	0	0	3000	0	3000	3000	0	0	3000	0	0	0	0	0	0	3000	0	0	0	0	0	0	0	0	0	3000	0	3000	3000	15000	15000	51000	18000	30000	24000	9000	12000	12000	9000	9000	9000	3000	0	0	6000	6000	0	0	0
	0	0	3000	0	0	0	0	0	0	0	0	0	0	0	0	0	0	0	0	0	0	0	0	3000	0	6000	0	3000	3000	6000	6000	27000	27000	18000	27000	27000	6000	21000	6000	9000	12000	9000	9000	3000	3000	0	0	0	0
	0	0	6000	0	0	0	0	0	0	0	0	3000	0	0	3000	0	0	0	3000	0	0	0	0	0	0	3000	3000	3000	12000	18000	15000	9000	15000	21000	33000	15000	3000	6000	9000	6000	3000	0	3000	6000	3000	0	0	0	3000
	3000	0	0	0	0	3000	0	0	3000	3000	0	3000	0	3000	0	0	0	0	0	0	0	3000	0	0	0	0	6000	12000	12000	12000	15000	6000	18000	15000	15000	15000	3000	0	3000	3000	9000	12000	3000	9000	0	6000	0	0	0
	0	3000	0	0	0	0	0	3000	3000	0	0	0	3000	0	0	0	0	0	0	0	0	0	0	0	3000	9000	0	6000	9000	12000	3000	12000	9000	9000	6000	9000	0	6000	3000	0	6000	0	3000	0	0	3000	3000	3000	0
	0	0	3000	0	0	0	0	3000	0	0	0	0	3000	0	0	0	0	0	0	0	0	0	3000	0	0	0	3000	6000	9000	3000	6000	15000	6000	3000	6000	3000	3000	9000	0	9000	3000	3000	3000	3000	0	3000	0	3000	0
	0	0	0	0	0	0	0	0	0	0	0	0	0	3000	0	3000	0	0	0	3000	3000	0	0	0	0	0	3000	0	6000	9000	9000	6000	3000	0	3000	0	0	0	0	3000	3000	0	0	3000	0	0	0	3000	0
	0	0	0	0	0	0	3000	0	0	0	0	0	0	0	0	3000	3000	3000	0	0	3000	0	0	0	0	0	3000	0	3000	3000	9000	9000	9000	6000	3000	3000	9000	3000	6000	0	6000	0	0	6000	3000	0	0	0	0
	0	0	0	0	3000	0	0	0	0	3000	0	0	0	0	0	0	3000	0	0	3000	0	6000	0	0	0	0	0	3000	6000	6000	0	0	6000	6000	0	0	6000	9000	6000	0	3000	0	9000	6000	0	0	3000	0	0
	0	3000	6000	0	0	0	0	0	3000	3000	0	6000	0	0	6000	0	0	0	0	0	0	0	0	0	0	0	0	3000	6000	3000	3000	0	0	0	0	3000	3000	0	0	0	3000	3000	0	3000	0	0	0	0	0
	0	0	0	3000	3000	0	0	0	0	0	0	0	0	3000	3000	0	0	0	0	3000	0	0	0	0	3000	0	0	0	3000	6000	0	0	0	6000	0	0	3000	3000	3000	6000	0	0	0	0	0	0	0	0	3000
	0	0	0	0	6000	3000	0	0	0	0	0	0	0	0	0	3000	0	0	6000	3000	0	3000	3000	0	0	0	3000	3000	0	6000	0	0	6000	3000	0	0	0	0	0	3000	0	0	0	0	0	0	0	0	0
	0	0	0	0	0	3000	0	0	3000	0	0	0	3000	0	0	0	0	0	0	6000	0	0	0	3000	3000	3000	3000	3000	0	0	3000	0	3000	0	0	0	3000	3000	3000	0	0	0	0	0	6000	0	0	0	0
	0	0	0	0	0	3000	0	3000	0	0	0	0	0	0	0	0	0	0	0	3000	0	0	0	0	0	6000	0	0	3000	3000	0	6000	0	0	0	0	0	3000	0	0	0	0	0	0	0	0	0	0	0
	0	0	0	0	0	0	0	0	0	0	0	0	0	0	0	0	0	0	0	0	3000	0	0	0	0	0	3000	3000	0	3000	0	6000	0	0	0	3000	0	0	0	0	0	0	0	0	0	0	0	0	0
	0	0	0	0	3000	0	0	0	0	0	0	0	0	0	0	0	3000	0	3000	0	0	0	0	0	0	0	0	0	3000	0	0	0	0	0	0	3000	3000	0	0	3000	0	0	3000	0	3000	0	3000	0	0
	0	0	0	0	0	0	0	0	0	0	0	0	3000	0	0	0	0	0	0	0	3000	0	0	0	0	0	3000	3000	3000	3000	0	0	0	0	0	0	3000	0	0	0	0	0	0	0	3000	0	0	0	3000
	0	0	0	0	0	3000	0	0	0	0	0	0	6000	0	0	0	0	0	0	0	3000	0	0	0	3000	3000	0	0	0	0	0	3000	0	3000	0	0	3000	0	0	0	0	0	0	0	0	0	0	0	0
	9000	0	0	0	3000	6000	0	0	0	3000	0	0	3000	0	0	0	0	0	0	0	3000	0	3000	0	0	0	0	3000	3000	6000	0	3000	0	3000	0	3000	0	0	0	0	0	0	3000	0	0	0	0	0	0
	0	0	0	0	0	0	6000	3000	0	0	3000	0	0	3000	0	0	3000	3000	0	0	0	0	0	0	0	0	0	0	3000	3000	3000	6000	0	3000	3000	3000	3000	3000	0	0	3000	0	0	3000	0	0	0	3000	0
	0	0	3000	0	0	0	0	0	3000	3000	0	0	0	0	0	0	0	0	3000	0	0	3000	3000	0	0	0	3000	0	3000	3000	0	0	0	0	0	0	0	0	0	0	3000	3000	0	0	0	0	0	3000	0
	3000	0	0	0	3000	0	3000	0	0	0	0	0	0	0	0	0	0	0	0	0	0	0	0	0	0	0	3000	3000	6000	3000	0	3000	0	3000	0	0	0	0	0	0	0	0	0	0	0	3000	0	0	0
	0	0	0	0	0	0	0	0	0	0	3000	0	0	6000	0	0	0	0	0	0	0	0	3000	0	0	0	0	0	3000	0	0	3000	0	3000	3000	6000	0	0	3000	6000	0	0	0	0	3000	0	3000	3000	3000
	0	3000	3000	3000	0	0	3000	0	0	0	3000	0	3000	0	0	0	0	0	0	0	0	0	0	0	0	0	0	0	3000	0	3000	3000	0	0	0	0	0	0	0	0	0	0	0	6000	3000	0	0	3000	0
	0	0	0	3000	0	0	0	0	0	0	3000	0	0	0	3000	0	0	0	3000	0	0	0	0	0	0	6000	0	0	0	0	0	0	0	3000	3000	0	0	0	0	0	0	0	3000	0	0	0	0	0	0
	0	0	0	0	0	0	0	0	0	0	0	0	0	3000	3000	3000	3000	6000	0	0	0	3000	3000	0	0	3000	0	3000	0	0	0	0	0	0	0	0	0	0	0	0	0	0	0	0	0	0	0	0	0
	3000	0	0	3000	0	0	0	3000	0	0	3000	0	0	9000	0	0	0	0	0	0	0	0	0	0	0	0	0	0	3000	0	0	0	0	0	0	3000	0	0	0	3000	0	0	0	0	3000	3000	0	0	0
	0	0	0	0	0	3000	0	0	0	0	0	0	0	3000	0	3000	0	0	3000	0	0	0	0	0	0	0	0	0	0	0	0	3000	3000	3000	0	6000	0	0	0	0	0	0	0	0	0	0	0	0	0
	6000	0	0	0	0	0	0	0	0	0	3000	0	9000	0	0	0	0	0	0	0	0	0	0	0	3000	0	0	0	0	0	0	0	0	0	0	0	0	0	0	0	3000	0	6000	0	0	0	3000	0	0
	0	0	0	0	0	3000	0	3000	0	0	0	3000	0	0	0	3000	3000	0	0	3000	3000	0	0	3000	3000	0	0	0	0	0	0	0	0	0	3000	0	0	3000	0	0	0	0	0	0	0	0	3000	0	0
	0	0	0	3000	0	0	0	0	0	0	0	0	0	0	3000	0	0	0	0	0	3000	0	3000	3000	0	0	6000	3000	0	3000	0	3000	0	3000	0	0	3000	0	0	0	0	0	0	0	0	3000	0	3000	0
	3000	3000	0	0	0	0	0	0	0	0	0	3000	6000	0	0	3000	0	0	0	0	0	0	3000	0	0	0	0	0	0	3000	0	0	0	0	3000	0	0	0	0	3000	3000	0	0	3000	0	3000	0	0	0
	0	0	6000	3000	0	0	0	0	3000	0	0	3000	3000	0	0	3000	0	0	0	0	3000	0	0	0	3000	0	0	3000	0	0	3000	0	3000	6000	0	6000	6000	6000	0	3000	0	0	0	0	3000	0	0	0	0
	0	0	0	0	3000	3000	0	0	0	0	12000	0	3000	0	0	0	0	0	3000	3000	3000	0	0	0	0	0	0	0	0	0	0	0	3000	0	0	6000	0	0	0	0	3000	0	0	0	3000	0	0	0	0
	0	0	0	6000	0	3000	0	0	0	0	3000	0	0	0	0	0	3000	0	0	0	0	0	0	0	0	3000	0	0	0	0	0	3000	0	3000	0	0	3000	3000	0	3000	0	0	3000	0	0	0	0	3000	0
	0	0	0	0	0	0	0	0	0	3000	0	0	0	0	0	3000	0	0	0	0	0	0	0	3000	0	3000	0	0	0	3000	3000	0	3000	3000	0	0	3000	0	0	0	3000	0	0	0	0	0	0	3000	3000
	3000	0	0	0	0	0	0	0	0	3000	0	0	0	3000	3000	3000	0	0	0	0	0	0	0	3000	0	3000	0	0	3000	3000	0	0	0	0	3000	0	0	0	3000	0	3000	0	0	0	0	3000	0	3000	6000
	0	0	0	0	3000	0	3000	6000	0	3000	0	0	0	3000	0	0	0	0	0	0	3000	0	3000	0	0	0	3000	0	0	0	0	0	0	0	0	0	3000	6000	0	3000	6000	0	6000	0	0	0	0	0	0
	3000	3000	0	3000	0	0	3000	0	3000	0	0	3000	0	0	0	0	0	0	0	0	0	0	0	0	0	0	3000	0	0	0	0	0	0	0	0	0	0	0	3000	0	0	0	0	3000	3000	0	0	0	3000
	0	0	0	0	0	0	0	3000	3000	0	0	3000	0	0	0	0	3000	0	0	0	0	0	0	0	3000	0	0	3000	0	0	0	0	0	0	0	3000	0	0	0	0	0	0	6000	0	0	0	3000	0	0
	3000	0	0	3000	0	0	0	3000	0	3000	0	0	0	0	0	0	3000	6000	0	0	0	0	0	0	0	0	0	0	6000	3000	0	0	0	0	0	3000	0	0	0	3000	3000	0	3000	0	0	0	0	0	3000
	0	0	0	0	3000	0	0	0	0	3000	3000	0	0	0	0	3000	0	0	3000	3000	0	0	3000	3000	0	0	3000	0	0	3000	0	0	0	0	3000	3000	0	0	0	3000	0	0	0	0	0	3000	0	0	0
	0	0	0	0	3000	0	0	0	0	0	0	3000	3000	3000	0	0	0	0	0	0	0	0	0	0	0	6000	3000	0	6000	0	0	0	0	3000	0	0	0	0	0	0	0	3000	0	0	0	0	0	0	0
	0	0	0	0	0	3000	0	0	0	0	0	0	0	0	0	0	0	0	3000	0	0	0	0	0	0	0	0	3000	0	0	0	0	3000	3000	0	0	0	0	0	0	0	0	0	0	0	3000	3000	0	3000
	0	0	0	0	3000	0	0	0	0	3000	3000	3000	0	0	0	0	3000	3000	0	0	0	0	0	0	3000	0	0	0	3000	3000	0	0	3000	3000	0	3000	0	0	0	0	0	0	0	0	3000	0	0	3000	0
	0	0	0	0	0	0	0	0	0	0	0	3000	3000	0	0	0	0	0	0	0	0	0	0	0	3000	6000	0	0	0	3000	3000	0	0	6000	3000	3000	0	0	0	0	0	0	3000	0	3000	0	0	0	0
	0	0	6000	0	3000	3000	0	3000	0	0	3000	0	0	3000	0	3000	0	0	0	0	0	0	3000	0	0	3000	0	3000	0	0	0	3000	3000	0	0	3000	0	0	3000	0	3000	0	0	0	3000	3000	0	0	3000
	0	0	0	0	0	0	0	0	0	0	0	3000	0	0	3000	0	0	0	0	6000	0	0	0	3000	0	3000	6000	0	0	6000	3000	0	0	3000	0	0	0	0	0	0	0	0	0	0	0	0	3000	0	0
	0	3000	0	0	0	6000	3000	3000	0	3000	0	3000	0	0	3000	6000	3000	0	3000	0	3000	0	3000	0	3000	3000	3000	0	0	0	0	6000	3000	3000	0	0	0	0	0	0	0	0	0	0	0	0	0	0	0
	0	0	0	0	0	0	0	3000	0	0	0	0	0	0	0	0	0	0	0	0	3000	0	0	0	0	0	0	0	0	3000	3000	3000	3000	0	0	3000	0	0	0	0	0	0	3000	0	3000	0	0	0	0
	3000	3000	3000	3000	0	0	0	0	0	0	0	3000	0	0	0	0	0	0	0	0	0	0	3000	0	0	0	3000	0	0	0	0	0	0	0	0	0	3000	0	0	0	0	0	0	0	3000	3000	0	0	0
	0	0	0	0	0	0	0	0	0	0	0	0	0	3000	0	0	0	0	0	0	0	0	0	0	0	0	0	3000	0	0	0	3000	0	0	0	0	0	0	0	0	0	3000	0	0	0	0	0	0	0
	0	3000	0	0	3000	0	0	0	6000	0	0	0	0	3000	0	3000	0	0	0	0	0	0	0	0	0	3000	6000	0	0	0	0	0	0	0	3000	0	0	0	0	0	0	0	0	0	0	0	0	0	0
	0	0	0	0	0	0	0	0	0	0	0	0	3000	0	0	3000	0	3000	0	3000	0	3000	0	0	3000	3000	0	0	0	3000	0	0	3000	0	0	0	0	0	0	0	0	0	3000	0	0	0	0	0	3000
	0	3000	0	0	0	0	0	0	0	3000	0	0	0	0	0	0	0	0	3000	0	3000	0	0	0	0	0	0	0	0	0	0	0	0	0	0	0	0	0	0	0	0	0	0	3000	0	0	0	3000	0
	0	0	0	0	0	0	3000	0	0	0	0	0	0	0	0	3000	3000	0	0	0	0	3000	0	0	0	0	0	0	0	0	0	3000	0	0	0	0	0	0	0	3000	0	0	3000	0	0	0	0	0	6000
	0	3000	0	0	0	3000	0	0	0	0	0	0	0	0	3000	0	0	0	0	0	0	6000	3000	0	0	3000	0	0	3000	0	3000	0	3000	0	0	3000	0	0	0	3000	0	6000	0	6000	0	0	0	0	0
	0	0	0	3000	0	0	0	0	0	0	0	0	0	0	0	0	0	0	0	0	0	0	3000	3000	0	0	0	0	0	3000	0	0	0	0	0	0	0	0	0	0	0	0	0	0	0	0	0	0	0
	0	0	0	0	3000	0	0	0	0	3000	0	0	0	3000	0	0	0	0	0	0	3000	3000	3000	0	0	3000	0	0	0	0	0	0	0	3000	0	3000	0	0	0	3000	3000	0	0	0	0	3000	0	0	0
	6000	0	0	0	0	0	0	0	0	3000	0	0	0	0	0	3000	0	0	0	0	0	0	0	0	0	3000	0	0	0	0	0	0	0	3000	0	0	3000	0	0	0	0	0	0	0	0	3000	0	0	0
	0	0	0	0	0	3000	0	0	0	0	0	0	0	0	0	3000	0	0	0	0	0	0	3000	0	0	3000	0	0	0	0	0	9000	0	3000	0	6000	3000	0	0	0	0	0	0	0	3000	0	0	0	0
	0	0	0	0	0	0	0	3000	3000	0	0	0	0	0	0	3000	0	0	0	3000	0	0	0	0	0	0	0	0	0	3000	0	0	0	0	0	3000	3000	0	0	0	0	3000	0	0	0	0	0	0	3000
	0	0	0	0	0	0	0	0	0	0	0	0	3000	0	0	0	0	0	0	3000	0	0	0	0	0	6000	0	0	0	0	0	0	3000	0	0	9000	0	3000	0	0	6000	0	0	0	0	0	0	0	0
	0	0	0	0	0	0	0	0	0	0	6000	0	0	0	0	3000	0	0	0	0	0	0	0	0	0	0	0	0	0	0	0	0	0	0	0	0	0	3000	0	0	0	0	0	0	0	3000	0	0	0
	0	3000	0	0	0	0	0	3000	0	0	0	0	0	0	3000	0	0	0	0	0	0	0	0	0	0	0	3000	3000	0	0	0	0	0	0	0	0	0	0	0	0	0	0	0	3000	3000	0	0	0	0
	0	0	0	0	0	0	0	0	3000	0	0	0	0	0	0	0	0	0	0	3000	0	0	3000	0	0	0	0	0	3000	0	0	0	0	0	0	0	3000	0	0	0	0	0	0	3000	0	0	3000	0	0
	0	0	0	0	0	0	0	0	0	3000	0	0	0	0	0	0	0	0	0	0	0	0	3000	0	0	0	0	0	0	0	0	0	0	0	0	3000	0	0	0	0	0	0	0	3000	0	3000	0	0	0
	0	0	0	0	0	0	0	0	0	0	0	0	0	0	0	0	3000	3000	0	0	0	0	0	0	0	3000	0	0	0	0	0	0	0	3000	3000	0	0	0	0	0	0	0	0	3000	0	0	0	0	0
	0	0	0	0	0	0	0	0	0	0	0	0	0	0	0	3000	3000	0	0	0	0	0	0	0	0	0	0	0	0	0	0	0	0	3000	0	0	0	0	0	0	0	0	0	0	0	0	0	0	0
	0	0	0	0	0	0	0	0	0	3000	3000	3000	0	0	0	0	0	0	0	0	0	3000	3000	0	3000	0	0	0	0	0	0	0	0	0	0	0	3000	3000	0	0	0	0	0	0	0	0	0	0	0
	3000	0	0	0	0	0	0	0	0	3000	3000	0	0	0	0	0	3000	0	3000	0	0	0	0	0	0	0	0	0	0	3000	0	0	0	0	0	3000	0	0	3000	0	3000	0	0	0	0	0	0	0	3000
	3000	0	6000	3000	0	0	0	0	3000	0	3000	3000	0	0	0	3000	6000	0	3000	0	0	0	0	0	0	0	0	0	0	0	0	0	3000	3000	3000	0	0	0	0	0	6000	0	3000	3000	3000	0	0	0	0
	0	3000	0	0	3000	0	0	0	3000	0	0	6000	0	0	0	0	0	3000	0	0	0	3000	0	0	3000	0	0	0	3000	3000	0	0	0	0	0	0	0	0	3000	3000	0	3000	0	0	0	0	0	0	0
	0	3000	0	0	0	0	0	3000	0	0	0	0	0	3000	0	0	3000	3000	0	0	0	0	0	0	0	0	0	0	0	0	0	3000	0	0	6000	3000	0	0	0	3000	0	0	0	3000	0	0	0	0	3000
	0	0	0	3000	0	0	0	0	0	0	0	0	0	3000	0	3000	0	0	0	0	0	0	0	0	0	6000	0	0	0	0	0	0	0	0	0	0	0	0	0	0	0	0	0	0	0	0	3000	0	0
	0	0	0	0	3000	0	0	0	0	0	0	0	0	0	3000	0	0	0	0	0	3000	0	0	0	3000	0	0	3000	0	0	0	0	0	0	0	0	0	0	0	0	3000	0	0	0	3000	0	0	0	0
	0	3000	0	0	0	0	0	0	0	0	3000	3000	0	0	3000	0	0	0	0	3000	0	0	0	3000	3000	0	0	3000	0	0	0	0	0	0	0	0	0	3000	3000	0	0	0	0	0	0	0	0	0	0
	0	0	0	0	0	0	0	0	0	0	0	0	3000	0	0	0	0	0	0	0	0	0	0	0	0	0	0	0	0	3000	0	0	0	0	0	0	0	0	0	3000	0	0	0	0	3000	0	3000	0	0
	0	0	0	0	0	0	0	0	0	0	0	0	0	0	0	3000	0	3000	0	0	0	0	0	0	0	0	0	0	0	0	0	0	0	0	0	3000	0	0	0	0	3000	3000	0	0	0	0	3000	0	3000
	6000	0	0	3000	0	0	0	0	6000	3000	0	0	0	0	0	0	0	0	6000	0	3000	0	0	3000	0	3000	0	0	0	0	0	3000	0	0	0	0	0	0	0	0	0	0	0	0	0	0	0	0	0
	0	0	0	3000	0	3000	0	0	0	6000	0	0	0	0	0	0	3000	0	3000	3000	0	0	0	0	0	3000	0	0	0	3000	0	0	0	0	6000	0	0	0	0	3000	0	0	3000	0	0	0	3000	0	0
	0	6000	0	0	0	0	0	0	0	0	3000	0	0	0	0	0	0	0	0	0	0	0	0	3000	0	3000	0	0	0	3000	0	0	0	0	0	0	0	3000	0	0	0	0	0	3000	0	0	0	0	0
	0	0	0	0	0	0	0	3000	3000	3000	0	0	0	0	3000	0	0	3000	0	0	3000	3000	0	3000	3000	3000	0	0	0	0	3000	3000	0	0	3000	3000	3000	0	3000	0	0	0	0	0	0	0	0	0	3000
	0	3000	0	0	0	0	0	3000	0	3000	0	0	0	0	3000	0	0	0	0	0	3000	3000	0	0	0	0	0	0	0	0	0	0	3000	0	0	0	0	0	0	0	3000	0	0	3000	3000	0	0	0	0
	3000	0	0	0	0	0	0	0	0	0	3000	0	0	0	0	0	0	0	0	3000	3000	0	0	0	0	0	3000	0	3000	0	0	0	0	0	0	3000	3000	0	0	0	0	3000	0	0	3000	3000	0	0	0
	0	0	0	12000	0	0	3000	0	3000	0	3000	0	0	0	0	0	0	0	0	0	0	0	0	0	0	0	0	0	0	0	0	0	0	0	0	0	0	0	3000	0	3000	0	0	0	0	0	0	0	0
	0	0	0	0	0	0	3000	0	0	0	0	0	0	0	0	3000	3000	0	0	0	0	0	0	0	0	0	0	0	0	0	0	0	0	0	0	3000	3000	0	0	0	0	3000	0	3000	0	0	3000	0	0
	0	0	0	0	0	0	0	0	3000	0	0	0	0	0	0	0	0	0	0	0	0	3000	0	0	0	0	0	0	0	0	0	0	0	0	0	0	3000	0	3000	0	0	0	0	0	3000	0	0	0	3000
	0	0	3000	0	0	0	3000	0	0	0	0	0	0	3000	0	0	0	0	0	0	0	0	6000	0	0	3000	0	0	0	0	0	0	0	0	0	3000	0	0	0	0	0	0	0	0	0	0	0	0	3000
	0	0	0	3000	0	0	0	0	0	0	0	3000	0	0	0	0	0	0	0	0	3000	0	0	3000	6000	0	3000	0	0	0	0	0	0	0	0	0	0	3000	0	0	0	0	0	0	0	0	0	0	3000
	0	0	0	3000	0	0	0	0	0	0	0	0	0	0	0	0	0	0	0	0	0	0	0	0	0	3000	0	3000	0	0	0	0	0	0	0	0	0	0	0	0	0	0	0	0	0	0	0	0	0
	0	0	0	0	0	0	0	0	0	0	0	0	0	0	0	0	0	0	0	3000	0	3000	3000	0	0	9000	0	0	0	0	0	0	0	0	0	0	0	3000	0	0	0	0	0	0	0	0	0	0	0
	0	0	0	3000	0	0	0	0	0	3000	0	0	0	0	0	0	0	0	0	0	0	3000	0	0	3000	0	0	0	0	0	0	0	0	0	0	0	0	0	0	0	0	6000	3000	3000	0	6000	0	0	0
	3000	6000	0	0	0	3000	3000	0	0	3000	3000	0	3000	0	0	3000	0	0	0	0	0	0	0	0	0	0	0	0	0	0	0	0	3000	0	0	6000	0	0	0	0	0	0	0	0	0	0	0	0	0
	0	0	0	0	0	3000	0	0	0	0	0	0	0	0	0	3000	0	3000	0	3000	0	3000	0	0	6000	0	3000	3000	3000	3000	0	0	0	3000	0	0	0	0	0	0	0	0	0	3000	0	0	0	0	0
	0	0	3000	0	0	3000	0	0	0	0	0	0	0	0	0	0	0	0	0	0	0	0	0	0	0	0	0	0	3000	0	0	0	0	0	0	0	0	0	0	0	0	0	0	0	0	3000	0	3000	0
	0	0	3000	0	0	0	0	0	0	0	3000	0	0	3000	3000	0	0	0	0	3000	0	3000	3000	0	6000	3000	0	3000	3000	0	6000	0	0	0	3000	0	3000	0	3000	0	0	3000	0	0	0	0	0	0	0
	0	0	0	0	3000	0	0	0	0	0	6000	0	3000	0	0	0	0	0	3000	0	0	0	0	0	0	0	0	0	3000	0	0	3000	0	6000	3000	3000	0	0	3000	0	0	0	0	0	0	0	0	3000	0
	0	0	0	0	0	0	0	0	0	0	0	0	0	0	0	3000	0	0	3000	0	0	0	0	3000	0	0	0	0	3000	0	3000	3000	0	0	3000	0	0	3000	0	0	0	3000	0	0	0	3000	0	0	0
	0	0	0	3000	0	0	0	0	0	0	0	3000	0	3000	0	0	0	3000	0	0	0	0	0	0	0	0	0	0	0	3000	0	0	0	0	0	0	0	3000	0	0	0	6000	3000	0	0	0	0	0	3000
	0	0	0	0	0	0	0	0	0	0	0	0	0	0	0	0	0	0	3000	0	0	3000	0	0	0	0	0	0	3000	0	3000	0	0	0	0	0	0	0	0	0	0	3000	0	0	0	0	0	0	0
	0	3000	0	0	0	0	0	0	0	0	0	0	0	0	0	3000	0	0	0	0	0	3000	3000	0	3000	0	3000	0	0	0	0	0	0	0	0	0	0	0	0	0	3000	0	3000	0	0	0	0	0	3000
	0	0	3000	3000	0	3000	0	3000	0	0	0	3000	0	0	0	0	0	0	3000	0	0	0	0	0	3000	0	0	0	0	3000	0	3000	0	0	0	3000	0	0	0	0	3000	0	0	0	0	0	0	0	0
	0	0	0	0	0	0	0	0	0	0	0	0	3000	3000	0	0	0	0	0	0	0	0	0	0	3000	0	0	0	0	0	3000	0	0	0	0	6000	0	0	0	0	0	0	0	3000	0	3000	0	3000	0
	0	0	0	3000	0	0	0	0	0	0	9000	0	0	0	3000	0	0	0	0	3000	0	0	0	0	0	0	0	0	0	3000	0	0	3000	0	0	0	0	0	0	0	0	0	6000	0	0	0	3000	0	3000
	0	0	3000	0	0	0	0	3000	0	0	0	0	0	3000	0	0	0	6000	0	0	0	0	0	0	0	0	0	0	0	0	0	0	3000	0	3000	0	0	0	0	0	0	0	0	0	0	0	0	0	0
	0	0	3000	0	0	0	3000	0	0	0	0	0	3000	0	0	0	3000	0	0	0	0	0	0	0	0	0	3000	3000	0	0	0	0	0	0	0	0	3000	0	0	0	0	0	0	0	0	0	0	0	0
	0	0	0	0	0	3000	0	0	0	0	0	0	0	0	0	0	0	0	0	0	0	3000	0	0	0	0	0	0	0	0	0	0	0	0	3000	3000	0	0	0	0	3000	0	0	0	0	0	0	0	3000
	0	0	0	0	3000	0	0	0	0	0	0	0	0	0	0	3000	0	0	0	0	0	0	0	3000	0	3000	0	0	0	3000	0	0	0	0	3000	0	0	0	0	0	0	0	0	0	0	0	0	3000	0
	0	0	0	0	3000	3000	0	0	0	3000	0	0	3000	0	0	0	0	0	0	3000	3000	0	0	0	0	0	0	0	3000	0	0	0	0	0	0	0	0	0	0	0	0	0	0	0	3000	0	0	0	3000
	3000	0	0	0	0	3000	0	0	0	0	0	0	3000	0	0	3000	0	0	0	0	0	0	0	0	0	0	0	3000	3000	0	0	0	0	0	0	0	0	0	0	0	0	3000	0	0	3000	0	3000	0	0
	0	0	3000	3000	3000	0	0	0	0	0	3000	0	0	0	0	0	0	0	0	0	3000	0	0	0	0	0	0	0	0	0	0	0	0	0	3000	0	0	0	3000	3000	0	0	0	0	0	0	3000	0	0
	0	0	0	0	0	0	0	0	0	0	0	0	0	0	0	0	0	3000	0	0	0	0	0	0	0	0	0	0	0	0	0	0	0	0	0	0	0	0	0	0	0	0	0	0	0	0	0	3000	0
	0	0	3000	0	0	0	3000	0	0	0	0	0	0	3000	0	0	0	0	0	0	0	0	3000	0	0	0	0	0	0	0	0	0	0	0	3000	0	3000	6000	0	0	3000	0	0	0	3000	3000	0	0	0
	0	3000	0	0	0	0	0	0	0	0	0	0	0	0	0	0	0	0	0	0	0	0	0	0	0	3000	3000	0	0	0	0	0	3000	0	0	0	0	0	0	0	0	0	0	0	0	0	0	0	0
	0	0	0	3000	3000	0	0	0	0	3000	3000	0	0	3000	3000	0	0	0	0	0	0	0	0	0	3000	0	0	3000	0	0	0	0	3000	0	0	0	0	0	0	0	6000	3000	0	0	0	0	3000	0	9000
	3000	0	3000	0	0	0	0	0	3000	0	3000	0	0	0	0	0	0	0	0	0	0	6000	0	0	3000	0	0	0	3000	0	0	3000	0	0	0	0	0	0	3000	3000	0	0	3000	0	0	0	0	0	0
	3000	0	0	0	0	0	3000	0	0	0	0	0	0	0	0	0	0	0	0	0	0	0	6000	0	0	0	0	3000	0	0	0	3000	0	0	0	0	0	0	0	0	0	0	0	0	0	0	3000	0	0
	0	0	0	0	0	3000	0	3000	0	0	0	0	0	0	9000	0	0	0	0	0	0	0	0	0	0	0	0	3000	0	3000	6000	0	3000	3000	0	0	0	0	0	0	0	3000	0	0	0	0	0	0	0
	6000	0	3000	0	0	0	0	3000	6000	3000	0	0	3000	6000	0	6000	0	0	0	0	0	6000	0	0	0	0	3000	0	0	0	3000	0	0	3000	0	3000	0	0	3000	0	6000	0	0	0	3000	3000	0	0	3000
	0	0	3000	3000	0	0	0	3000	0	3000	0	6000	0	0	0	0	0	3000	0	0	0	0	0	0	3000	3000	0	0	0	0	0	0	0	0	3000	3000	0	0	0	0	0	0	0	0	0	3000	0	0	0
	0	0	0	0	0	0	0	0	0	0	0	3000	0	3000	0	3000	0	0	3000	3000	0	0	0	0	0	0	0	0	0	0	0	3000	0	0	0	3000	0	0	0	0	0	0	0	0	0	0	0	0	0
	0	0	0	0	0	6000	0	0	0	0	0	0	0	0	9000	0	0	3000	0	0	0	9000	0	6000	3000	0	0	0	3000	0	3000	0	0	3000	0	0	0	0	0	0	0	0	0	3000	0	0	0	0	3000
	0	0	0	0	0	0	0	0	3000	0	0	0	0	0	3000	0	0	0	0	0	0	0	0	3000	0	3000	0	0	3000	0	0	0	0	0	6000	0	0	0	3000	3000	3000	0	0	0	0	6000	0	0	0
	0	0	0	0	0	0	0	0	0	0	0	0	0	0	0	0	0	0	0	0	0	0	0	0	0	0	0	3000	0	3000	0	0	0	0	0	3000	0	0	0	3000	0	0	0	0	0	0	0	0	0
	0	3000	3000	3000	0	6000	6000	0	0	6000	0	0	3000	0	3000	3000	0	0	0	0	0	0	3000	0	3000	0	0	0	0	0	0	3000	0	0	0	0	0	0	0	0	0	0	0	0	0	0	3000	0	0
	0	0	0	0	0	0	0	0	0	0	0	6000	0	0	3000	0	0	0	0	0	0	0	0	0	0	0	0	0	3000	0	0	3000	0	0	0	0	0	0	3000	0	0	3000	0	0	0	3000	0	0	0
	3000	0	3000	0	0	0	0	0	0	0	0	0	0	0	0	0	0	0	3000	0	0	0	0	0	0	0	0	0	0	0	9000	3000	0	0	0	0	0	0	0	0	0	0	0	0	0	3000	0	0	3000
	0	0	0	3000	0	3000	3000	3000	0	0	0	3000	0	0	0	0	0	0	0	0	0	0	0	3000	0	0	3000	0	0	0	0	3000	0	0	0	0	3000	0	0	0	0	0	3000	0	3000	0	0	0	0
	3000	0	3000	0	0	0	0	0	0	0	0	3000	0	0	0	0	0	3000	3000	0	0	3000	0	0	3000	3000	0	0	0	0	0	0	3000	0	0	0	0	0	0	0	0	0	3000	3000	0	0	3000	0	0
	0	3000	3000	3000	3000	0	0	0	0	3000	0	0	0	0	3000	0	0	0	0	3000	0	0	0	0	0	0	0	3000	0	0	0	0	0	0	0	0	0	0	0	3000	0	0	0	0	0	0	0	0	0
	0	0	0	0	0	0	0	0	3000	0	0	3000	0	3000	0	3000	0	0	0	3000	0	3000	6000	0	0	0	3000	3000	0	0	0	0	0	0	3000	3000	0	0	3000	0	0	0	3000	0	0	3000	3000	0	0
	0	0	0	0	3000	0	0	0	0	0	0	0	0	3000	0	0	0	0	3000	3000	0	3000	0	0	0	0	0	0	0	0	0	0	0	0	0	3000	0	0	0	0	0	0	0	3000	0	0	0	3000	0
	0	0	0	0	0	0	0	0	0	0	3000	3000	3000	3000	0	0	0	0	3000	0	0	0	0	0	0	0	0	0	3000	0	3000	3000	0	0	0	0	0	3000	0	0	0	0	0	0	6000	0	0	0	0
	3000	0	0	0	0	3000	0	0	3000	0	0	0	0	0	0	0	0	3000	0	6000	0	0	0	0	3000	0	0	0	0	0	0	0	3000	0	0	0	0	0	0	3000	0	0	0	0	3000	0	0	0	0
	0	0	0	0	0	0	0	0	0	0	0	0	0	0	3000	0	0	0	3000	3000	0	0	0	0	0	3000	3000	0	0	0	3000	0	0	0	0	3000	3000	3000	0	6000	0	0	3000	0	0	0	3000	3000	0
	0	0	0	0	0	0	0	0	0	0	0	0	0	0	0	3000	0	0	0	0	0	3000	3000	0	0	0	0	0	0	0	0	0	3000	0	0	3000	3000	3000	0	3000	0	3000	3000	0	0	0	0	0	0
	3000	0	0	0	0	3000	0	0	0	0	0	0	0	0	3000	0	3000	3000	0	0	0	0	0	0	0	0	0	3000	0	0	0	3000	0	3000	0	0	0	0	3000	0	3000	0	0	0	0	0	0	0	3000
	0	0	0	3000	3000	0	0	0	0	3000	0	0	0	0	0	0	0	0	3000	0	0	0	0	0	0	0	0	0	0	0	0	0	0	0	3000	0	0	0	3000	0	0	0	0	0	0	0	0	0	0
	0	0	0	0	0	0	0	0	0	0	0	0	0	0	0	0	0	0	0	0	0	6000	0	0	3000	3000	0	0	0	0	0	0	0	0	0	3000	0	0	0	3000	0	0	0	0	0	0	0	0	0
	0	0	0	3000	0	0	3000	3000	0	0	0	3000	0	0	0	3000	0	0	0	3000	0	0	0	0	0	0	0	3000	3000	0	0	3000	0	0	3000	0	0	0	3000	3000	3000	3000	0	0	0	0	3000	3000	0
	0	0	0	0	0	0	0	0	3000	0	0	0	3000	0	3000	0	0	0	0	0	0	0	0	0	0	3000	0	0	3000	0	0	0	0	0	0	0	3000	0	0	6000	0	0	3000	0	0	3000	0	0	0
	0	0	3000	0	0	0	0	3000	0	0	0	0	0	3000	0	0	0	0	3000	0	6000	0	0	3000	0	3000	0	0	0	0	0	0	0	3000	0	0	0	3000	3000	0	3000	0	3000	0	0	0	0	0	0
	0	0	0	6000	0	0	0	0	3000	0	3000	3000	0	0	0	0	0	0	0	0	0	0	0	0	3000	0	0	0	0	0	0	0	0	0	0	0	0	3000	0	0	0	0	0	3000	0	0	0	0	0
	0	0	0	3000	0	0	0	0	0	0	3000	0	0	0	0	0	0	0	0	3000	3000	0	0	0	0	3000	3000	0	0	0	0	0	0	0	0	0	3000	0	0	0	3000	6000	0	0	0	0	0	0	3000
	0	0	0	0	0	3000	0	0	0	0	3000	0	0	0	0	0	0	0	0	0	0	0	3000	6000	3000	0	0	0	0	0	0	0	0	0	0	3000	0	0	0	3000	3000	0	3000	0	3000	0	0	3000	0
	0	0	0	0	0	0	12000	0	0	0	0	0	0	0	0	0	0	0	3000	0	3000	0	0	3000	0	0	0	0	0	3000	0	0	3000	3000	0	0	0	0	3000	0	0	0	0	0	3000	0	0	0	0
	0	0	0	0	0	0	0	3000	0	0	0	3000	0	6000	0	0	0	0	0	3000	3000	0	0	0	0	3000	0	0	3000	0	0	0	3000	0	3000	0	0	3000	3000	0	0	3000	0	0	0	0	0	6000	9000
	0	0	0	0	0	6000	3000	0	0	0	0	0	0	3000	0	0	0	0	0	0	0	0	0	0	3000	3000	0	0	3000	0	3000	0	0	0	0	0	3000	0	0	0	0	0	0	0	0	3000	6000	0	0
	0	0	3000	0	0	6000	0	0	0	0	0	0	0	0	0	0	0	0	3000	0	0	6000	0	0	0	0	0	0	0	0	0	0	0	3000	0	0	3000	0	0	0	0	3000	0	0	0	0	0	0	0
	0	0	0	3000	0	3000	0	0	0	0	0	3000	0	0	0	0	3000	3000	0	0	0	0	0	0	0	0	0	0	0	0	0	3000	0	0	0	0	0	0	3000	0	0	0	0	0	0	0	0	0	0
	0	0	0	0	0	0	0	0	0	0	0	3000	0	0	0	0	0	0	0	0	0	0	0	0	0	0	0	0	0	0	0	0	0	0	0	0	0	0	0	0	0	0	0	0	0	0	0	0	0
	0	0	3000	0	0	0	0	0	0	0	0	0	0	0	0	0	0	0	0	0	0	0	0	0	0	0	0	0	3000	0	0	0	0	0	0	0	0	0	0	0	0	0	0	0	0	0	0	0	0
	0	0	0	0	0	0	0	0	0	0	3000	0	0	0	0	0	0	0	0	0	3000	0	0	0	0	0	3000	0	3000	0	0	0	0	0	0	0	0	0	0	0	0	0	3000	3000	0	0	3000	0	0
	0	0	0	0	0	3000	3000	0	0	0	0	0	0	0	0	0	0	0	0	0	0	0	0	0	0	0	0	0	0	0	0	0	0	0	0	0	0	0	0	0	3000	0	0	0	0	0	3000	0	0
	3000	3000	0	9000	0	0	0	0	0	0	0	0	0	0	0	3000	0	3000	3000	0	3000	0	3000	0	0	0	3000	0	0	3000	0	0	0	0	3000	0	0	0	0	0	0	0	0	3000	3000	0	0	0	0
	0	3000	3000	0	3000	0	6000	0	3000	0	0	0	0	0	0	3000	0	0	0	3000	0	0	0	0	0	0	0	3000	0	0	0	0	0	0	0	0	3000	0	0	3000	0	0	0	0	0	0	0	0	0
	3000	0	0	0	3000	0	0	0	0	0	3000	3000	0	0	0	0	6000	3000	0	0	0	0	0	0	0	3000	0	3000	0	0	3000	0	0	0	3000	0	0	0	0	0	0	0	0	0	0	0	0	0	3000
	0	0	0	0	0	0	0	0	3000	0	0	0	0	0	0	0	3000	0	0	0	0	0	0	0	0	0	0	3000	0	0	6000	0	0	0	0	0	0	0	0	0	0	0	3000	3000	0	0	0	0	0
	0	0	6000	0	0	0	0	0	0	0	0	0	0	0	0	0	0	0	0	0	0	0	0	0	0	0	0	3000	0	0	0	0	0	0	0	0	0	0	0	0	0	3000	0	0	0	0	0	3000	0
	0	0	0	0	0	0	3000	0	6000	0	3000	0	0	0	0	0	0	0	0	0	3000	0	0	0	0	0	0	0	0	0	0	0	3000	0	0	0	0	0	0	3000	0	0	0	3000	0	0	0	0	0
	0	3000	0	0	0	0	3000	3000	0	3000	0	0	0	0	0	0	3000	0	0	3000	0	0	0	0	0	3000	0	0	0	0	0	0	0	0	0	0	0	0	0	0	3000	0	3000	0	0	0	0	0	0
	0	0	0	0	0	3000	0	0	0	0	3000	0	0	0	0	0	0	0	0	0	0	0	0	0	0	0	0	3000	0	0	6000	0	3000	0	0	0	0	0	0	0	0	0	0	0	0	0	3000	0	0
	0	0	0	0	0	0	0	3000	0	0	0	3000	0	0	0	0	0	3000	3000	0	0	0	0	3000	0	3000	0	0	0	6000	6000	0	0	0	0	0	0	0	0	3000	0	0	0	0	0	0	0	0	3000
	0	0	0	0	0	0	0	0	0	0	0	0	0	0	0	0	0	0	0	3000	0	0	0	0	0	0	0	0	0	3000	0	0	0	0	0	3000	0	3000	0	0	3000	0	0	0	3000	0	0	3000	3000
	0	0	0	0	0	0	0	0	0	0	0	0	3000	3000	0	0	3000	0	0	0	0	0	0	0	0	0	0	0	0	0	0	3000	0	3000	0	0	0	0	3000	0	0	0	3000	0	0	0	0	0	0
	3000	0	0	0	0	0	0	0	0	0	0	0	0	3000	0	0	0	0	3000	3000	0	0	3000	0	3000	3000	0	3000	0	3000	3000	0	3000	0	3000	0	0	0	0	0	0	0	0	3000	0	0	3000	0	3000
	0	0	0	0	0	0	0	0	0	0	0	0	0	0	0	3000	3000	0	3000	3000	0	0	0	0	3000	0	0	0	0	0	0	0	3000	0	0	0	0	0	0	0	0	0	0	0	0	0	0	0	0
	3000	0	0	0	0	6000	3000	0	0	0	0	0	0	0	0	3000	0	0	0	0	0	3000	0	0	0	0	0	0	0	0	0	0	0	0	3000	6000	0	3000	0	3000	3000	0	0	0	0	3000	0	0	0
	3000	0	3000	0	3000	0	0	3000	3000	0	0	0	0	0	0	3000	0	0	0	0	0	3000	0	6000	0	0	0	0	0	0	0	0	0	0	0	0	6000	0	0	0	0	0	0	0	0	0	3000	0	3000
	0	0	0	0	0	0	0	0	0	3000	0	3000	0	0	0	0	0	0	0	0	0	0	3000	0	3000	3000	3000	0	0	0	0	0	0	3000	0	0	0	0	0	0	0	0	0	0	3000	0	0	0	0
	0	3000	0	6000	0	0	0	3000	3000	0	0	0	0	0	0	0	0	0	0	0	3000	3000	0	0	0	0	0	3000	0	0	3000	0	0	0	0	0	0	0	0	6000	0	0	0	0	0	3000	0	0	0
	0	0	3000	0	0	0	0	0	3000	3000	0	0	3000	0	0	0	0	0	0	3000	0	0	0	0	0	0	0	0	3000	0	0	0	0	0	0	0	0	0	0	0	0	3000	0	3000	0	0	0	0	0
	0	0	0	0	0	0	0	0	0	3000	3000	3000	0	3000	0	0	0	3000	0	0	0	0	0	0	0	0	0	0	0	0	0	0	0	0	0	0	0	3000	0	0	0	3000	0	3000	0	0	0	0	0
	3000	0	0	3000	6000	0	0	0	0	0	0	0	0	3000	0	0	0	0	0	0	0	0	3000	0	0	0	3000	0	0	0	0	0	0	0	0	0	0	0	0	0	6000	0	0	0	0	3000	0	0	0
	0	0	0	3000	0	0	0	0	0	0	0	0	3000	0	3000	0	0	0	0	3000	0	0	3000	0	0	0	0	0	0	3000	0	0	0	0	0	0	0	0	6000	3000	0	0	3000	0	0	0	3000	3000	0
	0	0	0	0	0	3000	0	3000	0	3000	0	0	0	0	0	0	3000	0	0	6000	0	0	0	0	3000	0	3000	0	0	0	3000	0	0	0	0	0	0	0	0	0	3000	0	3000	0	0	0	0	0	0
	0	0	0	0	0	0	0	0	0	0	0	0	0	0	0	0	0	3000	0	0	0	0	0	3000	0	0	3000	3000	0	0	0	0	0	3000	0	0	0	0	0	0	0	0	3000	0	0	0	0	0	3000
	0	3000	0	0	0	0	0	3000	0	0	3000	0	0	0	0	0	3000	0	0	0	0	0	0	0	0	0	0	0	0	0	3000	0	3000	0	0	0	0	0	0	0	3000	3000	0	0	0	0	3000	6000	0
	0	0	0	0	0	0	0	0	0	0	0	0	6000	0	0	0	3000	0	0	0	3000	6000	0	0	0	3000	0	0	3000	0	3000	0	0	0	0	0	0	0	0	0	0	3000	3000	0	0	0	0	0	0
	0	0	0	3000	0	0	0	0	0	0	0	0	0	0	0	3000	0	0	0	0	0	3000	0	0	0	0	0	3000	0	6000	0	0	0	0	0	3000	0	0	6000	0	3000	3000	0	0	0	0	3000	0	0
	0	3000	0	0	3000	0	3000	3000	0	0	0	0	0	0	0	0	3000	0	0	0	0	3000	0	0	0	0	0	3000	0	0	0	0	0	0	3000	0	6000	0	3000	3000	0	0	3000	0	0	0	3000	0	0
	0	3000	0	0	0	0	0	0	6000	0	0	0	0	0	0	3000	0	0	0	0	0	0	0	0	0	0	0	0	0	0	3000	0	0	0	0	0	0	0	0	0	0	0	0	0	0	0	0	0	0
	3000	0	3000	0	3000	0	0	0	0	0	0	0	0	6000	0	6000	0	0	0	0	0	0	0	3000	0	0	0	3000	0	0	0	0	0	3000	0	0	0	0	0	6000	0	3000	0	3000	0	0	0	3000	0
	0	0	0	0	0	0	3000	0	3000	0	0	3000	0	0	3000	0	3000	0	0	0	3000	0	0	3000	0	0	0	0	0	3000	0	0	0	3000	0	0	6000	3000	3000	0	0	0	0	0	0	0	0	0	3000
	6000	0	0	0	0	6000	3000	0	0	0	0	3000	0	0	0	3000	0	0	0	0	0	0	0	0	0	0	0	0	3000	0	0	0	0	3000	0	0	0	0	0	0	0	3000	0	0	0	0	3000	0	0
	0	0	0	0	0	0	0	0	0	0	0	0	3000	0	3000	3000	0	0	0	3000	3000	0	0	0	3000	0	0	0	0	0	0	3000	0	0	3000	3000	0	0	0	0	0	3000	0	3000	0	0	0	0	0
	0	0	0	3000	0	0	0	6000	0	0	0	0	0	0	0	0	0	0	0	0	0	0	0	0	0	0	0	3000	0	0	0	0	0	0	0	0	0	0	0	0	0	0	3000	0	3000	0	3000	0	0
	0	0	0	0	0	0	3000	3000	0	0	3000	0	0	3000	0	3000	0	0	0	0	0	3000	0	0	0	0	3000	0	0	0	0	0	0	0	0	0	0	0	6000	0	0	0	0	0	0	0	0	0	0
	0	0	0	0	0	0	0	3000	0	0	0	0	0	0	3000	0	0	0	0	0	0	0	0	0	0	0	0	0	3000	0	0	0	0	0	0	0	0	0	0	0	0	0	0	0	0	3000	0	3000	3000
	0	0	0	0	0	0	0	0	0	0	0	0	0	0	0	0	0	0	0	0	0	0	0	0	0	0	0	0	0	3000	0	0	3000	0	0	0	3000	0	0	0	0	0	0	0	0	3000	0	0	0
	0	0	0	0	0	0	0	0	0	0	0	3000	3000	0	3000	0	0	0	3000	0	0	0	0	0	0	0	3000	0	0	0	0	3000	0	0	3000	0	0	0	0	0	9000	0	0	9000	0	0	0	3000	0
	0	0	0	0	0	0	3000	0	0	0	0	6000	0	0	0	0	3000	0	0	0	0	0	0	0	0	0	0	0	0	0	0	0	0	0	0	0	0	0	6000	0	6000	3000	0	0	0	0	0	3000	3000
	6000	0	0	0	0	0	6000	0	0	0	3000	0	3000	0	3000	0	0	0	0	0	0	0	0	0	0	0	0	0	0	0	3000	3000	0	0	3000	0	0	0	0	0	0	0	0	0	0	3000	3000	6000	0
	0	0	0	3000	0	0	0	0	0	0	0	3000	3000	0	0	0	0	0	0	0	0	0	0	0	0	3000	0	0	0	0	0	0	3000	0	0	3000	0	0	0	0	0	0	0	0	0	0	3000	0	0
	0	0	0	0	0	0	0	3000	0	0	0	3000	0	0	0	0	0	0	0	6000	0	0	0	0	3000	3000	0	0	0	0	0	0	3000	0	0	0	0	0	0	0	0	0	3000	0	3000	0	0	0	0
	0	0	0	0	0	0	0	0	0	0	0	0	0	0	3000	3000	0	0	0	0	0	0	3000	0	0	6000	0	0	0	0	0	0	0	0	3000	0	0	0	0	0	0	0	0	0	3000	0	0	0	0
	0	0	3000	0	0	3000	3000	0	0	0	6000	3000	0	0	0	3000	0	0	0	3000	3000	0	3000	0	6000	0	0	0	0	0	0	3000	0	0	0	0	0	3000	0	0	0	0	0	0	0	0	0	0	0
	0	0	3000	0	0	0	0	0	0	0	3000	0	3000	0	0	0	0	0	3000	3000	0	0	6000	3000	0	6000	0	0	0	0	0	0	0	3000	3000	0	0	3000	0	0	0	0	0	0	0	0	0	3000	0
	3000	0	0	0	0	0	0	0	0	3000	0	3000	0	0	0	0	0	0	0	0	0	0	3000	0	0	0	3000	0	0	0	0	0	3000	3000	3000	0	0	0	0	0	0	0	0	0	0	0	0	0	0
	0	0	0	0	0	6000	3000	0	3000	0	3000	0	0	0	0	0	0	0	0	0	0	0	3000	0	0	0	0	0	0	0	3000	0	0	0	0	0	0	0	0	0	0	0	3000	0	0	0	0	0	0
	0	0	3000	0	0	0	0	0	0	0	0	0	0	0	3000	0	0	0	0	0	0	0	3000	0	0	0	0	0	0	0	0	0	0	0	0	0	0	0	0	3000	0	0	0	0	0	0	0	0	0
	0	0	3000	0	0	0	0	0	0	0	0	0	0	0	0	3000	3000	0	0	0	0	3000	0	0	0	0	0	0	0	0	6000	0	0	0	0	3000	0	0	3000	3000	0	0	0	0	0	0	3000	0	0
	0	0	3000	0	0	0	3000	0	0	0	0	0	0	0	0	0	0	0	0	0	6000	3000	0	0	0	0	0	0	0	0	3000	0	0	0	0	3000	0	0	0	0	0	0	3000	3000	3000	3000	0	0	3000
	0	0	0	0	3000	0	0	0	0	0	0	0	3000	0	0	0	0	0	0	0	0	0	0	0	0	0	0	0	0	3000	0	3000	0	0	0	0	3000	0	0	3000	3000	0	0	0	3000	0	0	0	0
	0	0	0	0	0	0	0	0	0	0	0	0	0	0	0	0	0	0	3000	0	0	0	3000	0	0	3000	0	3000	0	3000	0	0	0	3000	0	0	3000	0	3000	0	0	0	0	0	3000	0	0	0	0
	3000	0	0	0	0	3000	0	0	0	3000	0	6000	0	3000	0	0	0	3000	3000	0	6000	0	0	0	3000	3000	6000	0	0	0	0	0	0	0	0	0	0	9000	0	3000	0	0	0	0	3000	0	0	3000	3000
	3000	3000	0	0	0	3000	0	0	0	0	0	0	0	3000	0	0	0	3000	0	3000	0	0	0	0	0	0	0	0	0	0	3000	0	3000	0	0	0	6000	0	0	0	0	0	0	0	0	3000	0	0	0
	0	6000	0	3000	0	0	0	0	0	0	0	0	0	3000	0	0	3000	6000	0	0	0	3000	0	0	0	0	0	0	0	0	0	0	0	0	0	0	6000	3000	0	0	0	0	0	0	0	0	0	0	3000
	6000	0	0	0	0	0	3000	0	0	3000	0	0	0	0	0	3000	0	0	0	0	0	0	0	0	0	3000	0	0	0	3000	3000	0	0	0	0	0	0	3000	0	0	0	0	0	0	3000	3000	3000	0	0
	0	0	0	0	0	3000	9000	3000	0	0	0	0	0	0	0	3000	0	0	0	0	0	0	0	0	3000	3000	0	0	0	0	0	0	0	0	0	0	0	0	0	0	0	0	0	0	3000	0	0	0	6000
	3000	0	0	3000	0	0	3000	0	0	0	0	3000	3000	3000	0	3000	0	3000	0	0	0	0	0	0	0	0	6000	0	0	0	0	0	0	0	0	0	0	0	0	0	0	0	0	3000	0	0	0	0	0
	0	0	0	0	0	0	0	0	0	0	0	3000	0	0	0	0	0	3000	0	0	0	0	0	0	0	0	0	0	0	0	0	0	0	0	0	0	0	3000	0	0	0	0	0	0	0	3000	0	0	3000
	0	0	3000	0	0	0	0	0	0	0	0	0	0	0	0	0	0	0	0	0	3000	0	0	0	0	0	0	0	0	0	0	0	0	0	0	0	0	3000	0	0	0	0	0	0	0	0	3000	3000	0
	0	0	0	0	0	0	0	0	0	0	0	0	0	0	0	0	0	0	3000	0	0	3000	0	0	0	0	3000	0	0	0	0	0	0	0	0	3000	0	0	3000	0	0	0	0	0	0	0	0	0	0
	0	0	3000	0	0	0	0	0	0	0	0	0	3000	0	3000	0	0	0	0	0	3000	0	0	0	0	0	0	0	0	0	0	0	3000	0	0	0	0	0	0	0	0	3000	0	0	0	0	0	0	3000
	0	0	3000	0	0	3000	3000	0	3000	0	3000	0	0	3000	0	0	0	0	0	0	0	3000	0	0	0	0	0	0	0	0	0	0	0	0	0	3000	0	0	0	0	0	0	0	0	0	0	0	3000	0
	0	0	0	0	0	0	0	0	0	3000	0	0	0	3000	3000	0	0	0	3000	3000	0	0	0	0	0	3000	0	0	3000	0	0	0	0	0	0	0	0	3000	0	3000	0	0	0	0	0	0	0	0	3000
	0	0	0	3000	0	0	0	3000	0	0	3000	0	0	3000	0	3000	0	0	0	0	3000	3000	0	0	6000	3000	0	3000	0	0	3000	0	0	0	3000	0	0	3000	0	0	0	0	0	3000	3000	0	0	3000	3000
	3000	0	3000	0	0	0	0	3000	0	0	0	0	0	0	0	0	3000	0	3000	0	0	0	0	0	0	0	0	0	0	0	0	0	0	3000	0	0	3000	0	0	0	3000	0	0	0	0	0	0	0	3000
	0	0	0	0	0	3000	0	0	3000	0	0	3000	0	0	0	0	6000	0	0	0	0	0	0	0	0	0	0	0	0	0	0	3000	0	3000	0	3000	3000	0	0	0	0	0	0	0	0	0	0	0	3000
	0	3000	0	0	3000	0	0	0	3000	3000	0	0	0	0	0	0	0	0	3000	0	0	0	0	0	0	0	0	0	0	0	0	0	3000	0	0	0	0	0	0	0	0	0	0	0	0	0	0	0	0
	0	9000	0	3000	0	0	0	0	0	0	0	3000	0	0	0	0	0	3000	0	0	0	0	0	0	0	0	0	0	0	0	0	0	0	0	3000	0	0	0	0	0	0	0	3000	0	3000	3000	0	3000	0
	0	0	0	0	0	0	0	0	0	3000	0	0	6000	0	3000	0	0	0	0	0	0	0	0	0	0	0	0	0	0	0	3000	0	0	0	0	0	0	3000	3000	0	0	3000	0	0	3000	0	0	0	0
	0	0	0	6000	3000	0	0	0	0	0	0	3000	0	3000	0	0	3000	0	0	0	0	3000	3000	0	0	0	3000	0	0	0	0	0	0	0	0	0	0	0	0	0	0	0	3000	0	0	0	0	0	0
	0	0	0	3000	0	0	3000	0	0	0	0	0	0	0	0	0	0	0	3000	6000	3000	0	0	3000	0	0	0	0	0	0	3000	0	0	0	0	0	3000	0	0	0	0	3000	0	0	0	3000	3000	0	0
	3000	3000	0	3000	0	0	0	0	0	0	0	0	0	0	3000	0	0	0	3000	0	0	0	0	0	3000	0	0	0	3000	0	0	6000	0	0	0	0	0	3000	0	3000	0	0	0	0	3000	0	3000	0	0
	3000	0	0	0	0	0	0	0	0	0	0	6000	3000	0	0	0	0	0	0	0	0	0	3000	0	0	0	0	0	0	3000	3000	0	0	0	0	0	0	0	0	0	3000	0	0	0	0	0	3000	0	0
	0	0	0	0	3000	0	0	0	0	0	0	0	0	3000	0	0	0	0	0	0	0	0	0	0	0	0	0	0	0	3000	0	3000	6000	0	0	0	0	3000	0	0	0	0	0	0	0	0	0	0	0
	0	0	0	0	0	0	0	0	0	0	3000	0	3000	0	0	0	0	3000	0	3000	0	3000	0	0	3000	0	0	0	0	0	0	3000	0	0	3000	0	0	0	0	0	0	0	3000	3000	0	0	3000	0	0
	0	0	3000	0	0	0	0	3000	0	6000	0	0	3000	3000	0	3000	0	0	3000	3000	0	0	0	0	0	0	0	0	0	0	0	3000	0	0	0	0	0	0	0	6000	0	0	3000	3000	0	3000	3000	0	0
	0	0	0	0	0	0	0	0	0	0	3000	0	3000	0	0	0	0	0	0	0	3000	0	0	0	3000	0	0	0	0	0	0	3000	0	0	0	3000	0	0	3000	0	0	0	0	0	3000	3000	0	0	0
	0	0	0	0	6000	0	3000	0	0	0	0	0	0	0	0	3000	3000	0	0	0	0	3000	0	0	3000	3000	0	0	0	0	0	0	0	0	0	0	3000	0	0	3000	0	0	0	0	0	0	0	0	0
	0	0	3000	0	3000	0	0	3000	0	0	0	0	0	0	0	0	0	0	0	0	0	3000	0	0	0	0	0	0	0	0	0	0	0	0	0	0	3000	3000	0	3000	0	0	0	0	0	0	0	3000	0
	0	0	0	0	0	0	0	0	3000	3000	0	0	3000	3000	0	3000	3000	0	0	0	0	0	3000	0	0	0	0	0	0	0	0	0	0	0	0	0	3000	0	0	0	0	3000	0	0	0	0	0	0	0
	0	0	0	0	0	3000	0	3000	3000	0	0	0	0	0	3000	0	0	0	0	0	0	0	0	0	6000	0	0	0	0	0	0	0	0	3000	0	0	3000	3000	0	0	0	0	0	3000	0	0	0	0	0
	0	3000	0	0	0	0	0	0	0	0	0	0	3000	0	3000	0	0	0	0	0	0	3000	0	0	0	0	3000	0	0	0	0	0	0	6000	0	0	0	0	0	0	0	0	0	3000	0	3000	0	0	0
	3000	0	0	0	0	0	0	0	3000	0	0	0	0	0	0	0	0	0	0	0	0	0	0	0	0	0	0	0	0	3000	3000	0	0	0	0	0	0	0	0	0	0	0	0	0	0	0	0	0	0
	0	0	0	0	0	0	0	0	3000	0	0	0	0	0	0	0	0	0	0	0	0	0	0	0	0	0	0	3000	0	0	0	0	0	0	0	0	3000	0	0	0	6000	0	0	0	0	0	0	0	0
	0	6000	3000	0	0	3000	0	0	0	0	0	0	3000	0	0	6000	0	0	3000	0	0	0	0	0	0	0	3000	0	0	0	0	3000	3000	0	0	0	0	0	3000	0	0	0	0	0	3000	0	0	3000	0
	0	0	0	0	0	0	0	0	0	0	0	0	0	3000	0	0	0	0	0	0	0	0	0	3000	3000	0	0	3000	0	3000	0	0	0	0	0	0	0	3000	0	0	0	3000	0	0	6000	0	3000	0	0
	3000	3000	0	0	0	3000	3000	3000	0	0	0	0	3000	0	0	3000	0	0	0	0	0	0	0	0	3000	0	0	0	0	0	0	0	0	0	0	0	0	3000	0	0	0	0	0	0	3000	0	0	0	0
	3000	3000	3000	0	0	0	0	3000	0	0	0	3000	0	0	0	0	3000	0	3000	0	6000	0	0	0	0	0	3000	0	0	3000	0	0	0	0	0	3000	0	0	0	0	0	0	0	0	0	0	0	0	3000
	0	0	0	3000	3000	3000	3000	0	0	0	0	0	0	0	3000	0	0	0	0	0	0	0	3000	0	0	0	3000	0	0	0	3000	0	3000	0	0	6000	0	0	0	0	3000	0	0	3000	0	0	0	6000	0
	0	3000	0	0	3000	0	0	3000	0	0	0	3000	0	0	0	0	3000	0	0	0	0	0	0	0	3000	0	0	0	0	6000	3000	0	0	0	0	0	0	0	3000	0	0	0	0	0	0	0	0	0	3000
	0	3000	3000	0	0	0	0	0	3000	0	0	0	0	0	0	3000	0	0	3000	0	0	0	0	3000	0	0	0	0	0	0	0	3000	0	0	0	0	0	3000	0	0	0	0	3000	0	0	0	0	0	0
	0	3000	0	0	0	0	0	0	0	3000	0	0	0	0	0	3000	0	0	0	0	0	3000	0	3000	3000	0	0	0	3000	3000	0	0	0	0	0	0	3000	0	0	0	0	0	0	0	0	0	0	0	0
	0	0	0	0	0	0	0	0	0	0	0	3000	0	0	0	3000	0	0	0	0	3000	3000	0	0	0	0	3000	0	0	0	0	3000	0	0	0	0	0	0	3000	0	3000	0	3000	6000	0	0	3000	0	3000
	0	3000	6000	0	6000	0	0	3000	0	0	6000	0	0	0	0	0	0	0	0	0	0	0	0	0	0	0	3000	0	0	0	0	0	0	0	6000	0	0	0	0	0	0	0	0	0	0	0	0	0	0
	0	0	0	0	0	0	0	0	0	3000	3000	0	0	0	0	0	0	0	0	0	0	0	0	0	0	0	0	0	3000	0	0	0	0	3000	0	0	3000	0	0	0	0	0	0	0	0	0	0	0	0
	0	0	0	0	0	0	0	6000	0	0	0	0	0	0	0	0	0	0	0	0	0	0	0	0	3000	0	0	0	0	3000	0	3000	0	0	0	0	0	0	0	0	0	0	0	0	0	0	0	3000	0
	0	0	0	0	0	0	0	0	3000	0	0	0	0	0	3000	3000	0	0	0	3000	0	0	0	0	0	0	0	0	0	0	0	0	0	0	0	3000	0	0	0	0	0	0	0	0	3000	0	0	0	0
	0	0	0	3000	0	0	0	0	0	0	0	0	0	0	0	0	0	0	0	0	0	0	0	0	0	0	3000	0	0	0	0	0	0	0	0	0	0	0	0	0	0	6000	0	0	3000	0	0	0	0
	0	0	0	0	0	0	0	0	0	0	0	3000	0	0	0	0	0	3000	0	3000	3000	3000	6000	0	0	0	0	3000	0	0	0	0	0	0	0	0	3000	0	0	0	0	0	3000	0	0	0	0	0	0
	0	0	0	0	3000	6000	0	3000	0	0	3000	0	0	3000	0	0	0	3000	0	0	0	0	0	0	0	0	0	0	0	3000	0	0	0	3000	3000	0	0	0	0	3000	0	0	0	0	0	0	0	0	0
	0	0	0	3000	0	0	0	3000	0	0	0	0	0	0	0	0	3000	0	0	0	6000	0	3000	3000	0	3000	0	0	0	0	0	0	3000	0	0	3000	0	6000	0	0	0	0	0	0	0	3000	0	0	0
	0	0	0	0	0	0	0	0	0	3000	0	3000	0	0	0	0	0	0	0	3000	3000	0	0	0	6000	0	0	0	0	3000	0	0	3000	0	0	3000	0	6000	0	0	0	0	0	3000	0	3000	0	0	0
	3000	0	0	0	0	0	0	0	0	0	0	0	3000	0	0	3000	0	0	0	0	0	0	0	0	0	0	6000	0	3000	0	0	0	0	0	3000	0	0	0	0	0	0	0	0	3000	0	0	0	0	0
	0	0	0	0	0	0	3000	0	0	0	3000	0	0	0	3000	3000	3000	0	0	0	0	3000	0	0	0	3000	6000	0	0	0	0	0	3000	0	0	0	0	0	0	0	3000	3000	0	0	0	0	0	3000	0
	0	0	0	3000	0	0	0	0	3000	0	0	0	3000	0	0	0	0	0	3000	0	3000	0	3000	3000	0	0	0	0	0	0	0	0	3000	0	0	0	0	0	0	0	0	0	0	0	0	0	3000	0	0
	0	0	3000	0	0	0	0	3000	0	0	0	0	6000	0	0	3000	3000	0	0	3000	0	0	0	0	0	0	3000	0	0	3000	0	0	3000	0	0	0	0	0	0	0	0	0	0	0	0	3000	0	0	0
	0	0	0	0	3000	0	0	0	0	0	0	0	0	0	0	0	0	0	0	0	3000	0	3000	0	0	0	0	0	0	3000	3000	0	0	0	3000	0	0	0	0	0	0	0	0	0	0	0	0	0	0
	0	3000	0	0	3000	0	0	0	3000	0	3000	3000	0	0	0	0	0	0	3000	0	0	0	0	0	0	0	0	3000	0	0	0	0	0	0	0	0	0	0	0	0	3000	0	3000	0	0	0	0	0	0
	0	3000	0	0	0	0	3000	3000	0	0	0	0	0	0	0	0	0	0	0	0	0	0	3000	0	3000	0	0	0	3000	0	0	3000	0	0	0	6000	3000	0	0	0	3000	0	3000	3000	0	0	0	0	0
	0	0	3000	0	0	0	0	0	3000	0	0	0	0	0	3000	0	0	0	0	0	0	0	0	0	0	0	0	0	0	0	0	0	0	0	3000	0	0	0	3000	3000	0	0	0	0	0	0	3000	0	0
	0	0	0	0	3000	0	0	0	3000	3000	0	0	0	0	0	0	3000	0	0	0	0	0	0	0	0	0	0	0	3000	0	0	0	0	0	0	0	0	0	0	0	0	0	0	0	0	3000	0	0	6000
	0	0	0	3000	0	0	0	3000	0	3000	0	3000	3000	0	3000	0	0	0	0	0	0	0	0	0	0	3000	0	0	0	0	3000	0	3000	0	0	3000	3000	3000	0	0	3000	0	0	0	0	0	0	0	0
	0	3000	3000	0	6000	0	0	0	0	0	0	0	3000	0	0	0	0	0	0	0	0	0	0	0	0	0	0	0	0	0	0	0	3000	0	0	0	0	0	0	0	0	3000	0	3000	3000	3000	0	3000	0
	0	0	0	3000	0	3000	0	0	3000	3000	0	0	3000	0	0	0	0	0	0	0	0	0	0	3000	0	0	3000	0	0	0	0	0	0	0	3000	0	3000	0	0	0	3000	0	0	0	0	0	0	0	0
	0	3000	0	0	0	0	0	0	3000	0	0	0	0	3000	0	0	0	0	0	0	0	3000	0	0	3000	0	0	0	0	0	3000	0	0	6000	0	0	0	0	0	0	0	0	0	0	0	3000	3000	0	3000
	0	0	0	0	3000	0	0	0	3000	0	0	0	0	0	0	0	0	6000	0	0	3000	3000	3000	6000	3000	6000	0	0	0	0	0	0	9000	0	3000	0	0	0	0	3000	0	0	0	3000	0	0	0	0	0
	0	0	0	0	0	0	0	0	0	0	0	0	3000	0	0	0	0	0	0	0	0	0	0	0	0	0	0	0	0	0	0	0	0	6000	0	0	0	0	3000	3000	3000	0	0	0	0	0	0	0	0
	0	3000	0	0	0	0	0	0	3000	0	0	0	0	3000	0	0	0	3000	0	0	3000	0	0	6000	0	3000	0	0	6000	0	0	0	0	0	0	0	0	0	0	3000	0	0	0	3000	3000	0	0	0	0
	0	0	0	0	0	0	3000	3000	3000	0	0	0	0	3000	0	3000	0	3000	0	0	0	3000	0	0	0	0	3000	0	0	3000	0	0	0	0	0	0	0	3000	0	0	3000	0	0	0	3000	3000	0	6000	3000
	0	0	0	0	0	0	0	0	0	0	0	0	0	0	0	0	0	0	3000	0	0	0	0	3000	0	0	0	0	0	0	0	3000	0	0	0	0	0	0	0	0	0	0	0	0	3000	0	0	3000	0
	0	3000	3000	0	0	0	3000	0	0	0	0	0	0	0	0	0	0	0	3000	0	0	0	0	3000	0	0	0	0	0	0	0	0	0	0	0	0	0	0	3000	0	0	0	0	0	0	0	3000	0	0
	0	0	0	0	0	0	0	3000	3000	3000	0	0	0	0	3000	0	0	3000	0	0	0	0	0	3000	0	0	0	0	0	0	0	3000	0	0	3000	3000	0	0	0	0	0	0	0	0	0	0	0	0	0
	0	0	0	0	3000	0	0	3000	3000	0	3000	0	0	0	0	3000	0	0	0	0	0	0	3000	3000	0	0	0	0	0	0	0	0	0	0	0	3000	0	0	0	0	0	0	3000	0	0	0	0	0	3000
	0	0	0	0	0	0	0	0	0	0	0	0	0	0	0	0	0	0	0	0	0	0	3000	0	0	0	0	0	0	3000	3000	0	0	0	3000	0	0	0	0	0	0	0	0	0	3000	3000	0	3000	0
	0	0	0	3000	3000	0	0	0	0	3000	3000	0	0	0	0	3000	0	0	0	0	0	0	0	0	3000	0	0	0	0	3000	0	0	0	0	0	0	0	0	0	0	0	0	0	0	3000	0	3000	0	3000
	0	0	3000	0	0	0	0	3000	0	3000	0	0	0	3000	0	0	0	0	0	0	0	0	0	3000	0	0	0	0	0	3000	0	0	0	0	0	0	3000	3000	3000	3000	0	0	3000	3000	0	6000	0	0	0
	0	3000	3000	0	0	0	0	3000	0	0	0	0	0	0	0	0	0	0	3000	0	0	0	0	3000	0	0	0	0	0	0	0	0	3000	3000	0	6000	0	0	0	0	0	3000	0	6000	0	3000	0	0	0
	0	0	0	0	0	0	0	0	0	0	0	0	0	0	0	0	0	0	0	0	0	0	0	0	0	0	0	0	0	0	0	0	0	0	0	0	3000	0	0	3000	0	0	0	0	0	0	9000	0	0
	0	0	0	0	0	3000	3000	3000	0	3000	0	0	3000	0	3000	0	0	0	0	0	0	0	0	0	0	0	3000	0	0	0	0	3000	3000	3000	3000	0	0	0	0	3000	0	0	0	0	0	0	0	0	3000
	0	0	3000	0	3000	0	0	0	0	0	0	0	0	0	0	3000	0	0	3000	0	3000	0	0	0	0	0	0	3000	0	0	0	0	3000	0	0	0	0	3000	0	0	0	0	3000	0	0	0	3000	0	0
	0	3000	0	0	0	0	0	0	0	0	0	3000	0	0	0	0	0	0	0	3000	0	3000	0	0	3000	0	0	0	0	0	3000	0	0	0	3000	0	0	0	3000	0	0	3000	3000	0	0	0	0	0	0
	0	3000	3000	0	0	0	0	0	0	0	3000	3000	3000	0	0	0	0	0	0	3000	0	0	0	0	0	0	0	0	0	0	0	0	0	3000	0	0	0	0	0	3000	0	0	0	0	0	0	0	0	0
	0	0	0	0	0	0	0	0	0	0	0	0	0	0	3000	0	0	3000	0	0	0	0	0	0	0	0	0	0	0	0	0	0	0	0	0	0	0	0	0	0	0	0	0	0	0	3000	0	0	0
	0	0	0	0	0	3000	0	0	3000	0	0	0	0	3000	0	0	3000	0	0	0	0	0	0	0	0	0	0	0	0	0	0	3000	0	0	0	0	0	0	0	0	0	0	0	3000	0	0	0	0	3000
	0	0	0	0	0	0	3000	0	0	3000	0	0	0	0	0	0	0	0	0	0	3000	0	0	0	6000	3000	0	0	0	0	0	0	3000	0	0	0	0	0	0	0	0	0	0	0	0	0	0	0	0
	3000	0	0	0	0	0	0	0	0	0	0	0	0	0	0	0	0	0	0	0	0	0	0	0	0	6000	0	0	0	0	0	3000	0	3000	0	0	0	3000	0	3000	3000	3000	0	0	0	0	0	0	0
	3000	0	0	3000	0	0	0	0	0	0	3000	0	0	0	0	3000	6000	0	0	0	0	3000	0	0	0	0	0	0	0	0	6000	0	3000	0	0	0	0	0	0	0	0	0	0	0	3000	0	0	0	0
	0	0	0	3000	0	0	0	0	3000	0	0	3000	0	0	3000	0	3000	0	0	0	3000	0	0	0	0	0	0	3000	3000	0	3000	0	0	0	0	0	3000	0	0	0	0	0	0	0	0	0	0	0	0
	0	0	3000	0	0	0	0	0	0	0	0	0	0	0	3000	0	3000	0	0	0	0	0	0	0	0	3000	0	0	0	0	0	3000	3000	0	0	3000	3000	0	0	0	3000	0	0	3000	0	0	0	0	3000
	0	3000	0	0	0	0	0	3000	0	0	3000	0	0	3000	0	0	3000	6000	0	0	0	0	0	0	0	0	0	3000	0	0	0	0	0	0	3000	3000	0	3000	0	0	3000	0	0	0	3000	0	0	0	3000
	0	0	0	3000	0	0	0	0	0	0	0	0	0	0	0	3000	0	3000	0	0	0	0	0	0	3000	3000	3000	3000	3000	0	0	0	3000	0	0	0	3000	3000	3000	0	0	0	0	0	0	0	6000	0	0
	0	0	0	0	0	0	0	0	0	0	0	0	0	0	0	0	0	0	0	0	0	0	0	0	0	0	0	0	3000	0	3000	0	0	0	0	0	0	0	0	0	3000	3000	0	0	3000	0	0	0	0
	3000	0	0	0	6000	0	0	0	0	0	0	3000	0	0	0	0	6000	0	6000	0	3000	0	0	0	0	0	0	0	0	3000	6000	0	0	0	0	0	0	0	0	0	3000	0	0	0	0	0	0	0	0
	0	3000	0	3000	3000	0	0	0	3000	0	0	0	0	0	0	3000	0	0	0	0	0	0	0	0	0	0	0	0	0	0	0	0	0	0	0	3000	0	0	0	0	0	0	3000	0	0	0	0	0	0
	0	0	6000	0	0	6000	0	3000	0	0	0	0	0	0	0	0	0	0	3000	0	0	0	0	3000	0	0	0	3000	0	0	0	0	0	0	0	0	0	0	0	0	0	0	0	0	3000	0	0	0	0
	0	0	0	0	0	0	6000	0	0	0	0	3000	0	0	0	0	0	0	0	0	0	0	0	0	0	0	0	0	0	0	0	3000	0	0	0	0	0	0	0	3000	0	0	0	0	0	0	0	0	0
	0	0	0	0	0	0	0	3000	0	0	0	0	0	0	0	0	3000	0	0	0	0	0	0	0	0	0	6000	3000	0	0	0	0	0	3000	0	0	0	3000	3000	3000	0	0	0	0	0	0	0	0	0
	0	0	0	3000	0	0	0	0	0	0	0	0	0	0	3000	3000	0	0	0	0	0	0	0	0	0	0	0	0	0	0	0	0	3000	0	3000	3000	0	0	6000	0	0	0	3000	0	3000	0	0	0	6000
	0	0	0	0	0	0	0	0	0	0	0	0	0	0	3000	0	0	0	0	0	0	3000	0	0	0	0	0	3000	0	0	0	0	0	0	0	0	0	0	0	3000	0	0	0	0	0	0	0	0	0
	6000	0	0	0	0	0	0	0	0	3000	0	0	0	3000	3000	3000	0	0	0	3000	3000	0	0	3000	0	3000	0	0	0	0	0	0	0	0	6000	0	3000	3000	3000	0	0	3000	0	0	0	0	0	0	0
	3000	0	0	0	3000	0	0	0	3000	3000	0	0	0	0	0	0	0	0	0	0	3000	0	0	0	0	0	3000	6000	0	0	0	0	3000	0	0	0	0	3000	0	0	0	0	0	0	0	3000	0	0	0
	3000	0	0	0	3000	0	0	0	0	0	0	6000	0	3000	0	3000	0	0	0	0	0	0	3000	0	0	0	0	0	0	0	0	0	3000	0	0	0	0	0	0	0	0	0	0	0	0	0	0	0	0
	0	0	0	0	0	3000	0	0	0	0	0	0	3000	0	0	0	3000	0	0	0	0	0	3000	0	3000	6000	0	0	0	0	0	0	0	0	0	0	3000	0	0	0	3000	3000	0	0	0	0	0	0	3000
	0	0	3000	0	0	0	0	3000	0	0	0	3000	0	3000	3000	0	0	0	0	0	0	6000	0	0	0	0	0	3000	0	3000	0	0	0	0	0	0	0	0	0	0	0	0	0	0	0	0	0	0	3000
	0	0	0	0	3000	3000	0	0	0	0	0	0	0	0	0	0	0	0	0	0	0	0	0	0	0	0	0	0	0	0	0	3000	0	3000	0	0	0	0	0	3000	0	3000	0	0	0	0	0	3000	0
	0	0	0	0	0	0	0	0	0	0	3000	0	3000	0	0	0	0	0	0	0	0	3000	0	0	0	0	3000	3000	3000	0	3000	0	3000	0	0	0	3000	3000	0	3000	3000	3000	0	0	0	0	0	0	0
	0	0	0	0	0	0	0	0	3000	0	0	0	3000	0	0	0	0	0	0	0	0	0	3000	0	3000	0	0	0	0	0	0	0	3000	0	0	0	6000	0	0	0	3000	0	3000	0	0	3000	0	0	0
	0	0	3000	0	0	0	0	0	0	0	0	0	0	0	0	0	0	0	3000	0	3000	0	0	0	0	0	3000	0	0	0	0	0	0	0	0	3000	0	0	0	6000	0	0	0	0	0	0	0	0	3000
	0	0	3000	0	0	0	0	0	3000	0	0	0	0	0	0	0	0	0	0	0	0	0	0	0	0	0	0	0	0	0	0	0	0	0	3000	0	3000	0	0	0	0	0	0	0	3000	0	3000	0	0
	0	0	0	0	0	0	0	0	0	0	0	0	3000	3000	0	0	0	0	3000	0	0	0	0	0	3000	3000	0	3000	0	3000	0	0	0	0	0	0	0	0	3000	0	0	0	0	0	0	0	0	0	0
	0	0	0	0	0	3000	0	0	3000	0	3000	0	0	0	3000	0	3000	0	0	3000	0	0	0	6000	3000	0	0	0	0	0	3000	0	0	0	0	0	0	0	0	3000	3000	0	0	0	3000	0	0	0	3000
	0	0	3000	0	3000	0	0	6000	0	0	3000	0	0	0	3000	0	0	3000	0	0	3000	0	0	0	0	0	0	0	0	0	0	0	0	0	0	0	0	0	0	0	0	0	3000	0	3000	3000	0	0	0
	0	0	0	9000	0	0	0	0	0	6000	0	0	0	0	3000	0	0	0	0	0	3000	0	0	0	6000	3000	0	0	0	0	0	3000	0	0	0	6000	0	0	0	0	0	0	0	0	0	0	0	0	0
	0	0	0	3000	0	0	0	0	0	6000	0	0	3000	6000	0	0	0	3000	0	0	0	0	0	0	0	0	0	0	3000	0	0	0	0	0	0	0	0	0	0	0	0	3000	0	0	0	3000	0	3000	0
	0	0	0	0	0	0	0	0	0	0	0	6000	3000	0	0	3000	3000	0	0	0	0	0	0	3000	0	3000	0	0	0	0	0	0	0	3000	3000	0	0	3000	0	3000	0	0	0	0	3000	0	0	0	0
	0	0	0	0	0	0	0	3000	0	0	0	3000	0	0	0	6000	0	0	0	0	3000	0	0	0	0	0	0	3000	0	0	0	0	0	0	0	0	0	0	3000	0	3000	0	0	3000	0	3000	3000	0	3000
	3000	0	0	0	0	3000	0	0	0	0	0	0	0	0	0	3000	0	0	0	3000	0	0	3000	0	0	0	0	0	0	0	6000	0	3000	3000	0	0	3000	3000	0	0	0	0	0	0	0	0	0	0	0
	0	0	6000	0	0	0	0	0	0	3000	0	3000	0	0	0	0	0	0	3000	0	0	0	0	3000	0	3000	0	0	3000	0	3000	0	0	0	0	3000	0	0	3000	0	0	0	0	0	0	0	0	3000	0
	0	0	0	0	0	3000	0	0	0	0	3000	0	3000	0	0	0	6000	0	0	0	0	6000	0	0	0	0	0	0	0	0	0	0	0	0	3000	0	0	0	6000	0	0	0	0	0	0	0	0	0	0
	0	0	0	3000	0	0	0	0	3000	3000	0	3000	0	3000	0	0	0	0	0	0	0	3000	0	0	0	3000	0	0	0	0	0	3000	0	3000	0	0	0	0	0	0	0	0	3000	0	0	0	0	3000	0
	3000	0	0	0	0	0	0	3000	0	0	0	0	0	0	3000	3000	0	3000	0	3000	6000	0	3000	0	0	0	3000	0	3000	0	0	0	0	0	0	3000	0	3000	0	0	0	0	0	0	0	0	0	0	0
	0	0	0	0	3000	0	0	6000	0	0	0	3000	0	0	0	0	0	3000	3000	3000	3000	0	0	0	0	0	0	0	0	6000	0	0	0	3000	0	0	0	0	0	0	0	0	0	0	3000	3000	0	0	0
	0	3000	0	0	0	0	3000	0	0	0	0	0	0	0	3000	6000	0	0	0	0	0	0	0	0	0	3000	0	0	0	3000	0	0	3000	0	3000	0	0	0	0	3000	0	6000	0	0	0	0	0	0	0
	0	0	3000	0	0	0	0	0	3000	3000	0	0	3000	0	0	0	0	0	0	0	0	0	3000	0	0	0	0	0	0	0	0	0	0	0	0	0	0	0	0	0	3000	3000	0	0	0	0	0	0	0
	0	3000	0	0	0	3000	3000	0	0	0	0	0	0	0	0	3000	3000	0	0	0	0	0	0	0	0	0	0	0	3000	0	0	0	0	0	3000	3000	0	0	0	0	0	0	0	3000	0	0	0	0	0
[truncated: 351 more columns]

## Sheet: Figure 3b
Figure 3b
	0	0	0	0	0	0	0	0	0	12000	0	0	0	3000	3000	6000	0	0	0	3000	0	0	0	0	3000	0	0	0	0	0	3000	0	3000	3000	0	0	3000	6000	3000	0	6000	6000	0	3000	0	3000	0	0	0
	0	0	0	3000	3000	0	3000	3000	3000	0	3000	0	0	0	3000	0	3000	3000	3000	3000	0	0	0	0	0	0	0	0	0	3000	0	6000	0	3000	0	0	0	0	0	0	0	0	0	0	0	0	0	6000	0
	3000	0	0	0	0	0	0	0	0	0	9000	0	0	0	0	0	0	0	0	0	3000	0	0	0	0	0	0	3000	0	0	0	0	0	3000	3000	0	0	0	0	0	0	0	0	3000	0	0	0	0	3000
	0	0	0	0	0	0	0	0	0	6000	3000	3000	0	3000	3000	0	0	0	0	0	0	3000	0	0	0	3000	0	0	3000	0	0	0	0	0	0	0	0	0	0	0	0	3000	0	0	0	0	0	0	0
	0	0	0	0	0	3000	0	0	0	0	0	0	0	0	0	0	0	0	3000	0	0	0	0	6000	3000	0	0	0	0	0	0	0	3000	0	0	0	3000	0	0	0	3000	0	3000	0	3000	3000	0	0	0
	0	0	6000	0	0	3000	3000	3000	0	0	6000	3000	3000	9000	0	0	3000	0	6000	0	0	0	0	0	0	0	0	0	0	3000	0	0	0	3000	0	0	0	0	0	0	3000	0	0	0	0	0	0	0	0
	0	0	3000	0	0	0	0	0	0	0	3000	0	0	0	0	0	0	3000	0	0	3000	0	3000	3000	0	0	0	0	0	6000	3000	3000	0	3000	3000	0	0	0	0	0	0	0	0	3000	0	0	0	0	0
	0	0	0	0	3000	0	3000	3000	6000	12000	3000	3000	9000	0	0	0	3000	0	0	0	6000	0	0	0	0	0	3000	0	0	0	6000	0	6000	3000	0	0	3000	0	3000	0	0	0	0	0	0	0	0	0	0
	0	0	0	0	3000	3000	0	3000	3000	3000	0	0	0	0	0	0	3000	0	0	0	0	0	3000	3000	0	0	3000	0	3000	0	0	0	0	0	0	0	3000	0	0	0	0	0	0	3000	0	0	0	0	0
	0	3000	0	3000	0	3000	3000	9000	3000	0	0	0	0	0	3000	0	0	0	0	0	0	3000	0	3000	0	0	6000	0	0	0	0	0	0	0	0	3000	3000	0	0	0	3000	0	0	0	0	0	0	0	0
	0	0	0	0	0	0	3000	0	0	6000	3000	3000	0	0	0	0	3000	0	0	3000	0	3000	3000	0	0	0	6000	0	0	0	0	0	3000	0	0	0	0	0	0	0	0	0	0	0	0	0	0	0	0
	6000	0	3000	3000	0	3000	0	6000	3000	0	0	6000	6000	0	0	0	0	3000	0	6000	0	0	3000	0	0	0	3000	3000	3000	0	0	0	6000	3000	6000	0	0	0	0	0	0	3000	0	0	3000	0	3000	3000	3000
	0	3000	0	3000	3000	0	0	0	0	0	0	0	0	0	0	3000	0	0	3000	3000	0	3000	0	0	0	0	3000	3000	0	0	0	0	0	6000	0	0	0	3000	0	0	0	0	0	0	0	0	0	0	0
	6000	3000	3000	0	0	9000	0	3000	3000	3000	0	3000	3000	0	0	0	0	3000	3000	0	9000	0	0	0	0	3000	0	3000	0	0	0	3000	0	0	3000	0	0	0	0	0	3000	0	0	0	3000	0	0	0	3000
	0	0	3000	0	0	0	0	0	0	3000	3000	3000	0	0	0	0	0	0	0	0	0	6000	9000	0	0	0	0	6000	0	0	0	0	0	0	0	0	0	0	0	0	0	0	6000	0	0	3000	0	0	6000
	0	3000	3000	0	0	0	0	0	0	3000	0	3000	0	0	0	3000	0	0	0	3000	0	0	6000	0	0	3000	0	0	0	0	0	0	0	0	0	0	0	0	3000	3000	0	0	0	0	0	0	0	0	0
	0	0	6000	3000	0	0	0	0	0	0	0	0	0	0	3000	0	3000	3000	0	0	0	0	0	0	0	0	3000	0	0	0	0	0	0	0	0	0	3000	0	0	0	3000	0	6000	0	0	3000	0	0	0
	0	0	0	3000	0	6000	3000	0	0	6000	0	0	3000	0	0	0	0	0	6000	3000	0	0	0	0	0	0	0	0	0	0	0	0	0	0	0	3000	3000	0	0	0	3000	3000	3000	0	0	3000	3000	0	0
	0	0	0	0	6000	3000	0	0	0	0	0	0	0	3000	0	0	0	0	0	0	0	0	0	0	3000	0	0	0	0	3000	3000	9000	3000	3000	0	0	0	0	3000	6000	0	0	3000	3000	0	0	0	3000	6000
	0	0	0	6000	0	3000	0	0	3000	3000	3000	3000	6000	3000	0	0	0	0	3000	0	3000	0	0	0	0	0	0	0	0	0	0	0	3000	3000	0	0	0	0	0	3000	3000	0	0	6000	0	0	0	0	0
	0	0	3000	0	3000	6000	0	0	0	0	0	0	6000	0	0	3000	0	0	0	0	0	3000	0	0	0	6000	0	0	3000	0	0	0	0	0	3000	0	3000	0	6000	0	0	0	0	0	0	0	3000	0	0
	0	3000	0	6000	0	0	3000	0	0	0	0	3000	3000	0	0	0	0	0	3000	6000	0	0	3000	0	0	0	0	0	3000	0	0	0	0	0	0	3000	0	0	3000	3000	6000	0	3000	0	0	0	0	0	0
	6000	0	0	3000	0	0	3000	0	0	0	3000	3000	0	0	0	0	3000	0	0	0	3000	0	6000	0	3000	0	0	0	0	0	0	0	3000	0	0	3000	3000	3000	3000	6000	0	3000	3000	0	0	0	3000	3000	0
	3000	0	0	3000	3000	6000	3000	0	3000	0	0	3000	0	3000	0	0	0	0	0	3000	3000	3000	0	0	3000	0	0	6000	0	0	3000	0	0	0	3000	0	0	0	3000	0	0	0	0	0	0	0	0	6000	6000
	0	6000	3000	0	0	0	3000	0	0	0	0	0	0	0	0	3000	0	3000	0	3000	3000	0	6000	0	0	0	0	0	3000	6000	3000	0	0	0	3000	3000	3000	6000	3000	9000	6000	9000	18000	0	0	3000	3000	9000	0
	3000	3000	0	3000	0	0	0	0	0	0	0	0	0	0	0	3000	0	0	0	0	0	0	3000	0	0	0	6000	3000	0	0	0	0	0	3000	6000	9000	6000	24000	6000	12000	6000	6000	6000	6000	3000	9000	3000	6000	6000
	0	0	0	0	0	0	0	0	3000	0	0	0	0	3000	3000	3000	0	0	3000	3000	0	0	0	0	6000	3000	0	0	3000	3000	3000	0	0	3000	9000	18000	0	6000	24000	21000	18000	0	21000	0	3000	6000	3000	3000	3000
	0	3000	6000	12000	0	0	0	0	9000	0	0	0	0	0	3000	6000	3000	0	0	0	0	3000	0	0	3000	3000	0	0	3000	3000	3000	0	3000	0	18000	18000	3000	12000	15000	9000	36000	15000	12000	3000	0	0	0	3000	0
	6000	3000	3000	3000	0	3000	6000	3000	3000	0	0	0	3000	6000	0	0	3000	0	0	0	0	0	0	0	0	3000	0	0	0	0	3000	3000	0	3000	15000	9000	15000	12000	21000	9000	12000	6000	0	0	0	6000	6000	3000	6000
	0	6000	0	9000	3000	0	0	0	0	0	0	0	0	0	0	0	0	0	0	3000	0	0	0	0	6000	3000	0	0	0	0	3000	3000	0	6000	3000	0	15000	3000	12000	15000	9000	3000	6000	0	0	6000	0	0	3000
	0	9000	0	0	3000	3000	3000	6000	0	0	3000	6000	6000	0	6000	0	3000	0	0	0	0	3000	0	0	0	0	0	0	3000	3000	3000	3000	3000	6000	6000	3000	0	3000	3000	6000	3000	6000	3000	0	3000	3000	0	0	0
	3000	3000	3000	6000	0	0	3000	3000	3000	0	0	0	3000	0	3000	3000	3000	0	0	0	3000	3000	0	0	0	0	3000	3000	0	3000	3000	0	0	0	6000	0	0	6000	0	0	3000	0	0	0	0	0	3000	0	0
	3000	0	0	0	0	3000	0	0	0	3000	3000	0	3000	3000	0	0	0	0	0	0	3000	0	0	0	0	0	0	3000	3000	3000	0	0	0	0	0	9000	3000	0	0	0	0	0	0	3000	0	0	0	0	3000
	0	3000	0	0	0	0	0	6000	0	3000	3000	3000	3000	3000	3000	0	0	0	0	0	0	0	0	0	0	0	0	0	3000	0	0	0	3000	0	0	0	0	0	0	0	0	0	0	3000	0	3000	6000	0	3000
	6000	3000	3000	0	0	3000	3000	3000	0	0	3000	0	3000	0	0	3000	0	3000	0	0	0	0	0	3000	0	0	0	0	6000	0	3000	0	0	0	0	6000	6000	0	3000	0	0	0	0	3000	0	0	0	0	3000
	0	3000	0	3000	9000	3000	0	0	0	3000	0	3000	0	0	0	0	6000	0	0	3000	0	0	3000	0	0	0	0	3000	0	0	0	3000	0	0	0	0	0	0	0	6000	0	6000	0	3000	0	0	0	0	3000
	0	0	0	0	0	3000	0	0	0	9000	0	3000	6000	0	3000	3000	0	0	3000	0	3000	0	0	0	0	6000	3000	0	0	3000	3000	0	0	3000	0	0	0	0	0	0	0	9000	0	3000	0	0	0	0	0
	0	3000	3000	0	6000	0	0	0	0	3000	6000	3000	0	9000	0	0	0	0	0	0	0	0	0	0	3000	3000	0	0	0	3000	0	0	0	0	0	0	0	0	3000	0	0	0	3000	3000	0	0	0	0	3000
	0	3000	0	6000	3000	0	0	6000	0	0	0	0	0	0	0	0	0	0	0	0	0	3000	0	0	0	0	0	0	0	0	0	0	0	0	0	0	3000	0	0	0	0	0	0	6000	3000	3000	0	3000	0
	0	0	0	3000	0	0	0	3000	0	0	0	12000	6000	0	0	0	0	0	0	0	0	3000	0	0	3000	0	0	3000	0	0	0	0	0	0	3000	0	0	0	0	0	0	0	3000	3000	0	0	0	0	0
	0	3000	0	0	9000	0	0	0	0	0	12000	3000	0	0	0	6000	0	0	0	0	0	3000	3000	0	3000	3000	0	3000	3000	0	0	3000	0	0	0	0	0	0	0	0	0	0	0	0	0	0	3000	3000	3000
	0	0	3000	0	3000	0	3000	3000	0	0	0	0	0	3000	0	0	0	0	0	0	0	3000	3000	6000	0	0	6000	3000	3000	3000	0	0	0	0	0	3000	0	0	0	0	0	0	0	0	0	0	0	0	0
	0	9000	3000	3000	0	0	3000	0	0	3000	0	3000	0	3000	0	3000	3000	0	3000	3000	3000	0	0	9000	0	0	0	0	0	0	3000	0	0	0	0	0	3000	0	0	0	0	3000	0	0	0	0	0	0	0
	0	0	0	0	3000	0	6000	3000	0	3000	3000	0	0	0	0	0	0	3000	0	0	0	0	0	0	0	0	0	0	0	0	0	0	0	0	0	0	0	0	0	0	0	0	0	0	0	0	0	0	9000
	0	0	3000	0	0	6000	3000	0	3000	0	3000	0	3000	3000	0	3000	0	0	0	0	0	6000	0	3000	0	0	0	6000	0	0	0	0	3000	3000	0	0	0	0	0	0	0	0	0	3000	0	0	0	0	0
	0	0	3000	0	0	0	3000	0	0	0	9000	3000	0	0	3000	0	0	0	0	3000	0	0	0	0	0	0	3000	3000	3000	0	3000	0	0	0	0	0	0	0	0	0	3000	0	0	3000	0	0	0	0	0
	0	3000	3000	3000	0	3000	0	0	6000	0	3000	3000	3000	0	3000	0	0	0	0	3000	0	0	0	3000	6000	3000	3000	0	0	0	0	0	0	3000	0	0	0	0	0	0	0	0	0	0	0	0	0	0	0
	0	0	0	0	0	0	3000	0	3000	0	0	0	0	0	0	0	0	0	0	0	0	0	0	3000	0	3000	0	0	0	0	0	3000	0	3000	0	0	0	0	0	0	0	0	0	3000	0	3000	0	3000	0
	0	0	0	0	0	0	3000	0	0	0	0	0	0	0	0	0	0	0	0	0	0	6000	3000	0	0	3000	3000	3000	0	3000	3000	0	0	0	0	3000	3000	0	0	0	0	0	0	0	0	0	0	0	0
	0	0	3000	0	3000	0	9000	3000	3000	3000	0	0	3000	0	0	0	0	0	0	0	0	0	0	0	0	0	0	3000	0	0	0	0	0	0	0	0	0	0	0	3000	3000	0	0	0	3000	0	0	0	0
	0	6000	0	0	0	3000	6000	0	3000	0	0	0	0	0	0	0	0	0	0	0	0	3000	3000	0	3000	0	0	0	0	0	0	0	0	3000	0	0	0	0	0	0	0	0	0	3000	3000	0	0	0	0
	0	0	0	0	9000	0	3000	6000	0	0	0	3000	0	0	0	0	0	3000	0	0	0	3000	3000	3000	0	0	0	0	3000	0	0	0	0	0	0	0	0	0	0	0	0	0	0	0	0	3000	0	0	0
	0	0	0	0	3000	0	0	0	0	3000	0	0	0	3000	0	3000	0	0	0	3000	0	3000	0	3000	0	3000	0	6000	3000	0	0	0	0	0	0	0	0	3000	0	0	0	0	0	0	3000	0	0	0	3000
	0	0	0	3000	3000	0	3000	0	3000	0	0	0	0	0	0	0	0	3000	3000	0	0	0	0	0	3000	3000	0	0	0	3000	0	0	0	0	0	0	0	0	0	0	0	0	0	0	3000	0	3000	0	0
	3000	3000	0	6000	0	0	0	0	3000	0	0	0	3000	0	3000	3000	3000	3000	0	3000	3000	0	3000	0	3000	3000	0	0	0	0	0	0	0	0	0	0	3000	0	0	0	0	0	0	3000	3000	0	0	0	3000
	0	0	0	0	0	0	3000	3000	6000	0	3000	0	0	0	0	0	0	0	0	0	0	0	3000	3000	0	0	6000	0	0	0	0	0	0	0	0	0	0	0	0	0	0	6000	0	0	0	3000	0	3000	0
	0	0	6000	3000	3000	0	0	0	0	3000	0	0	0	0	3000	0	0	0	0	3000	0	0	0	0	0	0	0	0	0	3000	0	0	0	0	0	0	0	6000	0	0	0	0	0	0	0	0	0	0	3000
	0	6000	0	3000	0	0	0	3000	0	0	3000	0	0	3000	0	0	0	0	0	0	3000	0	0	0	0	3000	0	0	0	3000	0	0	0	0	0	0	3000	0	0	0	0	0	0	0	0	0	0	0	0
	3000	3000	6000	0	3000	3000	3000	0	0	3000	0	3000	0	0	0	0	0	0	0	0	6000	0	0	0	6000	0	0	0	0	0	0	0	0	3000	0	0	3000	0	0	0	0	0	0	0	0	3000	0	0	0
	3000	9000	9000	0	9000	3000	0	0	0	6000	3000	0	0	0	3000	3000	3000	0	3000	3000	0	0	0	0	0	0	0	3000	0	0	0	0	0	0	3000	3000	0	0	0	0	0	0	0	0	0	3000	0	0	0
	0	0	0	0	0	0	6000	0	0	0	0	0	0	0	3000	0	0	0	3000	0	0	3000	0	0	0	0	0	3000	0	0	0	0	0	0	0	0	0	0	0	3000	3000	0	0	0	0	0	0	0	0
	0	3000	0	3000	0	0	0	0	0	0	0	0	6000	0	0	3000	0	0	3000	0	0	0	6000	0	3000	0	0	0	0	3000	0	0	0	3000	0	0	3000	0	0	0	0	0	0	6000	0	0	0	0	0
	0	0	0	0	0	0	9000	0	0	3000	0	3000	3000	0	3000	0	3000	0	0	0	0	0	3000	0	0	0	0	0	0	3000	0	3000	0	0	0	0	3000	0	0	0	6000	0	0	0	3000	3000	0	3000	3000
	0	3000	0	6000	0	3000	0	0	0	3000	3000	0	0	0	3000	0	0	0	3000	0	0	0	3000	0	0	0	0	0	0	0	0	0	0	0	0	3000	0	0	0	0	3000	0	0	0	0	0	0	0	0
	0	0	0	3000	0	3000	0	0	0	0	3000	0	3000	0	0	3000	0	0	0	6000	3000	0	0	3000	0	0	0	0	0	0	0	0	3000	3000	3000	0	3000	0	0	3000	0	0	3000	0	0	0	0	0	0
	0	0	0	3000	0	0	0	0	0	0	0	0	0	3000	0	0	0	0	0	0	0	0	0	3000	0	3000	0	0	0	0	0	0	0	0	6000	3000	0	0	0	0	0	0	0	0	0	3000	3000	0	0
	0	3000	0	0	0	0	0	0	3000	0	0	3000	3000	0	0	0	0	0	0	0	0	0	3000	0	0	0	0	0	0	0	0	0	0	0	3000	0	0	0	0	0	0	0	0	0	0	0	0	0	0
	0	0	3000	0	0	0	0	0	3000	0	0	3000	0	0	0	0	3000	0	0	3000	6000	0	0	0	0	0	0	3000	0	0	0	0	0	0	0	0	0	0	0	0	0	0	0	0	0	0	0	0	0
	0	0	0	0	0	0	3000	0	0	0	0	0	0	3000	0	0	0	0	3000	0	3000	0	0	0	0	0	0	3000	0	0	0	3000	0	0	0	0	3000	0	0	0	0	0	0	0	3000	0	0	0	0
	3000	0	0	0	0	3000	3000	0	3000	0	0	0	0	0	0	0	0	0	0	0	0	3000	0	0	0	0	0	3000	3000	0	0	3000	0	0	0	0	3000	0	0	0	3000	0	0	0	0	3000	0	3000	0
	0	0	0	0	0	0	0	0	0	0	0	0	3000	0	3000	0	0	0	0	0	3000	0	0	0	0	0	3000	3000	3000	0	0	0	0	0	0	3000	0	0	0	0	0	3000	0	0	0	0	0	0	0
	3000	0	0	0	0	0	0	0	0	0	0	0	0	0	0	0	0	3000	0	3000	6000	0	0	0	0	0	0	0	0	0	0	0	0	3000	3000	0	0	3000	0	0	0	0	0	3000	0	0	0	0	0
	0	0	0	0	0	0	3000	0	3000	0	0	0	0	0	0	0	0	0	0	0	3000	0	0	0	3000	0	0	0	0	0	0	0	0	0	0	0	0	0	3000	0	0	0	0	0	0	0	3000	0	0
	0	0	0	0	0	0	0	3000	0	0	0	3000	0	0	0	0	0	0	0	3000	0	0	0	0	0	3000	3000	0	0	0	0	3000	3000	0	0	3000	0	0	0	3000	0	0	3000	0	0	0	3000	0	3000
	0	0	0	0	0	3000	0	0	0	0	0	0	3000	0	3000	0	0	0	0	0	0	0	0	0	0	3000	0	0	0	0	0	0	0	0	0	0	0	0	0	3000	0	3000	0	0	0	0	0	0	0
	0	0	0	0	0	0	0	0	3000	0	0	0	0	3000	0	0	0	3000	0	0	0	0	0	0	0	0	0	0	0	3000	0	0	0	0	3000	0	0	0	0	3000	0	3000	0	0	0	0	0	3000	0
	0	0	0	3000	3000	0	0	0	0	0	0	0	0	0	3000	0	0	3000	3000	0	0	3000	3000	0	3000	0	0	0	0	0	0	0	0	0	0	3000	0	0	0	0	0	0	0	3000	3000	3000	0	0	0
	0	0	0	0	0	0	0	0	6000	3000	0	0	0	0	0	3000	0	0	0	0	0	0	0	0	0	0	0	0	0	0	0	0	0	0	0	0	0	0	0	0	0	0	0	0	0	0	0	0	0
	0	0	0	0	0	3000	0	0	0	0	0	0	0	0	3000	0	0	3000	0	3000	3000	0	0	0	0	0	0	0	0	3000	6000	0	0	0	0	0	0	3000	0	0	0	0	0	0	0	0	0	3000	3000
	0	0	0	0	0	0	0	0	0	0	0	3000	0	0	0	0	0	0	0	0	0	0	0	0	0	0	3000	0	3000	0	0	0	0	0	0	0	0	0	0	0	0	0	0	3000	0	0	0	0	0
	0	0	0	0	0	0	0	0	3000	0	0	3000	0	0	0	0	0	3000	0	3000	0	0	3000	0	0	0	0	0	3000	0	0	0	0	0	0	0	0	0	0	0	0	0	0	0	0	0	0	0	0
	3000	0	0	0	0	3000	0	3000	0	0	0	0	0	0	3000	3000	0	0	0	0	0	0	0	0	0	0	0	0	0	6000	0	0	3000	0	0	0	0	0	0	0	0	0	0	0	0	0	0	0	0
	3000	0	0	0	0	0	6000	0	0	3000	0	0	0	0	0	0	3000	0	0	0	0	0	0	0	0	0	0	0	0	0	0	0	0	3000	0	3000	0	0	0	0	0	0	0	0	0	0	0	0	0
	3000	0	0	0	0	0	0	0	0	3000	0	0	0	0	0	3000	0	0	0	0	0	0	0	0	0	0	0	3000	0	0	0	0	0	0	0	3000	0	0	0	0	3000	6000	3000	3000	3000	0	0	0	3000
	0	0	0	0	0	0	0	0	0	3000	0	0	0	0	0	3000	3000	0	0	0	0	0	0	0	0	0	0	0	0	0	3000	3000	3000	0	0	3000	0	0	0	0	3000	0	0	0	3000	0	3000	0	0
	0	0	0	0	0	0	0	0	3000	0	0	0	0	3000	0	3000	3000	0	0	3000	3000	0	0	0	3000	3000	0	0	0	0	0	0	0	0	6000	0	0	0	0	0	3000	0	0	0	0	0	0	0	0
	0	0	0	0	0	0	0	0	0	0	0	0	3000	0	3000	0	0	0	0	0	0	0	0	3000	0	0	0	0	3000	3000	0	3000	0	3000	0	0	0	0	0	0	0	3000	0	0	0	0	0	0	0
	0	0	0	0	0	3000	0	0	0	0	0	0	0	0	0	0	0	0	0	0	0	0	0	0	3000	0	0	0	3000	0	0	0	3000	0	0	0	0	0	0	0	6000	6000	0	0	0	9000	3000	0	0
	0	0	6000	0	0	0	0	0	0	0	0	0	0	3000	3000	0	0	0	0	3000	0	0	0	0	0	0	0	0	3000	0	0	3000	0	0	0	0	0	0	0	6000	0	0	3000	0	0	0	0	3000	0
	0	0	0	0	0	0	3000	0	3000	3000	3000	0	0	3000	0	3000	0	0	0	0	3000	0	0	0	0	0	0	0	0	3000	0	0	3000	0	0	0	0	0	0	0	0	0	0	0	0	0	0	3000	0
	0	0	0	0	0	3000	0	0	0	0	0	0	0	0	0	3000	0	0	0	3000	0	0	6000	0	0	0	0	0	0	0	0	0	0	0	3000	0	0	0	0	0	0	3000	0	0	0	0	0	0	0
	0	0	0	0	0	0	0	0	0	0	0	0	0	3000	0	3000	0	3000	0	3000	3000	0	0	0	0	0	0	0	0	3000	0	3000	0	0	0	0	0	0	3000	0	6000	0	0	3000	0	3000	0	0	0
	0	0	0	0	0	0	0	3000	0	0	0	0	0	0	0	0	0	0	0	0	0	0	0	0	0	0	0	0	0	0	3000	0	0	0	0	3000	0	0	0	3000	0	3000	0	0	0	0	0	0	0
	0	3000	0	0	0	0	0	0	0	0	0	0	0	0	0	0	0	0	0	0	0	0	0	0	0	0	0	0	0	0	0	0	0	0	3000	0	0	0	0	0	0	0	0	0	3000	0	3000	0	0
	0	0	0	0	0	0	3000	0	0	0	0	0	0	3000	0	6000	0	0	0	3000	0	0	0	3000	0	0	0	0	0	0	0	0	6000	0	0	0	0	0	0	0	0	0	0	0	0	0	3000	0	3000
	3000	0	3000	0	0	0	0	0	0	3000	0	0	0	0	3000	0	0	6000	0	3000	0	0	0	0	0	0	0	0	0	0	0	0	0	0	3000	6000	0	0	3000	0	0	0	0	0	0	0	0	0	0
	0	0	0	3000	0	0	0	0	0	0	0	0	0	0	0	0	3000	0	0	0	0	0	0	3000	3000	0	3000	0	3000	0	0	0	3000	0	0	0	0	3000	0	0	0	0	0	3000	0	0	0	0	0
	0	0	0	0	0	0	0	0	0	0	0	0	0	0	0	0	0	0	0	0	0	0	0	0	0	3000	0	0	0	0	0	0	0	0	0	3000	0	0	0	0	0	0	0	0	3000	0	0	0	0
	0	0	3000	0	0	3000	0	3000	0	0	0	0	0	0	0	3000	3000	0	0	0	0	0	0	0	0	0	0	0	0	0	0	0	3000	0	0	0	0	0	0	0	0	0	0	0	0	0	0	0	0
	0	0	0	0	0	0	0	0	0	0	0	0	3000	0	3000	0	0	0	0	0	0	0	0	0	3000	0	0	0	0	0	0	3000	0	0	0	0	0	0	0	6000	0	3000	0	0	0	0	3000	0	0
	0	0	0	0	3000	3000	0	0	0	0	3000	6000	0	0	3000	0	0	0	6000	0	0	0	3000	0	0	0	0	0	0	0	0	3000	0	0	3000	0	0	3000	3000	0	3000	0	0	0	0	0	0	0	0
	0	3000	0	0	3000	3000	0	0	0	0	0	0	0	6000	0	0	6000	0	0	0	0	3000	3000	0	3000	0	0	0	0	0	0	0	0	0	0	0	0	0	3000	3000	0	0	0	0	0	3000	3000	3000	6000
	0	3000	6000	0	3000	0	0	0	0	0	3000	0	0	3000	0	0	0	3000	0	3000	3000	0	0	3000	3000	0	0	0	0	0	0	3000	0	0	0	0	0	0	3000	0	0	0	0	0	0	0	0	0	0
	3000	0	0	0	0	0	0	0	0	0	0	0	0	0	0	0	0	6000	3000	0	0	0	0	3000	0	0	0	0	0	0	0	0	0	0	3000	0	0	0	3000	0	0	0	0	6000	0	6000	0	3000	3000
	0	3000	0	0	0	0	0	0	0	0	3000	0	3000	3000	3000	3000	0	0	0	0	0	0	0	0	0	0	0	0	0	3000	0	0	0	0	0	0	0	0	0	0	0	0	0	0	0	0	0	0	9000
	0	0	0	3000	3000	0	3000	0	0	0	0	3000	0	0	6000	0	3000	0	0	0	3000	0	0	0	0	0	0	0	0	0	0	0	0	0	0	0	0	0	0	3000	0	0	0	0	0	0	0	3000	0
	0	0	3000	0	0	0	0	0	0	0	0	0	0	0	3000	0	3000	0	3000	0	0	0	0	0	0	0	3000	0	0	0	0	0	0	0	0	0	0	6000	0	0	3000	3000	0	0	0	0	0	9000	3000
	0	0	0	3000	0	0	0	0	0	0	0	0	3000	0	0	0	0	3000	0	0	0	0	3000	0	0	0	0	0	0	0	0	0	0	0	0	0	0	0	0	6000	0	0	0	3000	0	0	0	6000	0
	0	0	3000	0	0	0	0	0	0	3000	0	0	0	6000	0	0	0	3000	0	3000	0	0	0	0	0	0	0	0	0	0	0	0	0	0	3000	0	0	0	0	3000	0	0	3000	0	0	0	0	3000	0
	0	0	0	0	3000	3000	0	0	0	0	0	0	0	0	0	3000	3000	0	0	0	0	0	0	0	0	0	0	6000	0	0	0	0	0	0	0	0	0	3000	3000	0	3000	0	0	3000	0	0	0	0	0
	0	0	0	0	0	0	0	0	0	0	0	0	0	3000	0	0	0	0	3000	0	0	0	0	0	0	0	0	0	0	0	0	0	0	0	0	0	3000	0	0	0	3000	3000	0	0	0	0	0	0	0
	0	0	0	0	0	0	0	3000	0	0	0	3000	0	3000	0	0	0	3000	0	6000	0	0	0	0	0	3000	0	0	0	0	0	0	3000	0	0	0	0	3000	0	3000	0	0	0	0	6000	0	0	0	3000
	0	0	0	0	3000	0	0	0	0	0	3000	0	0	0	3000	0	0	0	0	0	0	0	3000	0	3000	0	0	0	0	6000	3000	3000	0	0	0	0	0	0	0	0	3000	0	0	0	0	0	0	0	3000
	0	0	0	0	0	3000	3000	0	0	0	0	0	0	0	0	0	0	3000	0	0	0	0	0	0	6000	0	0	0	0	0	0	0	0	0	0	0	0	0	0	0	6000	0	0	3000	0	3000	0	6000	3000
	0	0	0	0	3000	0	0	0	0	0	3000	3000	0	0	3000	0	0	0	0	0	0	0	0	0	0	0	0	0	0	0	0	3000	0	3000	0	0	0	0	3000	3000	0	0	3000	0	0	3000	0	3000	3000
	0	0	0	0	0	3000	0	0	6000	3000	0	3000	3000	0	0	0	0	0	0	0	0	0	0	0	3000	0	0	3000	0	0	0	0	0	0	0	3000	0	0	0	0	0	0	0	0	3000	0	0	0	9000
	0	0	0	0	0	0	0	0	0	0	0	0	0	0	3000	0	0	0	0	0	0	0	0	0	0	0	0	0	3000	3000	0	0	0	0	6000	0	0	0	0	0	0	0	3000	3000	0	0	0	0	0
	0	0	3000	0	0	0	0	0	0	0	0	0	0	0	6000	3000	0	0	0	0	0	0	0	0	3000	0	0	0	0	0	0	0	0	3000	0	0	3000	0	0	3000	0	0	0	0	0	0	0	0	0
	0	3000	0	3000	0	0	0	0	0	0	0	0	3000	0	3000	0	0	0	0	0	0	0	0	3000	0	0	0	6000	0	0	0	0	0	3000	0	0	3000	0	0	0	0	0	0	0	3000	3000	0	0	0
	3000	0	3000	0	0	3000	0	3000	0	0	0	3000	0	3000	0	0	0	3000	0	3000	0	0	0	3000	0	0	0	0	0	0	0	0	0	0	0	0	0	3000	0	0	0	0	0	0	3000	3000	0	3000	0
	0	0	0	0	0	0	0	3000	0	0	0	0	0	0	3000	0	0	0	3000	0	0	0	0	0	3000	0	3000	0	0	0	0	0	0	3000	0	0	0	0	0	0	0	0	0	0	0	3000	0	0	0
	3000	0	0	0	0	0	0	3000	0	0	0	6000	3000	0	0	0	0	3000	0	0	3000	0	0	0	0	0	3000	0	0	0	0	0	0	0	3000	0	0	0	0	0	3000	0	0	6000	0	0	0	0	0
	0	0	0	0	0	0	0	0	0	3000	0	0	0	3000	0	0	0	0	3000	0	0	0	0	0	0	0	0	0	0	3000	0	0	0	0	0	0	3000	3000	0	3000	0	3000	3000	0	0	0	0	0	0
	0	0	0	0	0	0	0	0	0	0	0	0	0	0	0	0	3000	3000	0	0	0	0	0	0	0	6000	3000	0	0	0	0	0	0	0	0	0	0	0	0	0	0	0	3000	0	0	0	0	0	0
	0	0	0	0	0	3000	0	0	3000	0	0	0	0	0	0	0	0	0	0	0	0	0	0	0	3000	0	0	3000	0	0	3000	0	0	0	0	0	0	0	0	0	0	0	0	0	0	0	0	3000	0
	3000	0	3000	0	0	0	3000	0	0	0	3000	0	0	0	0	3000	0	0	0	0	0	0	0	0	0	3000	0	0	0	0	3000	0	0	0	6000	0	0	0	0	0	0	0	0	0	0	0	0	0	0
	0	3000	0	0	3000	0	0	0	0	0	0	0	0	0	0	0	0	3000	0	0	0	0	0	0	0	0	0	0	0	0	0	3000	0	0	0	0	0	3000	0	0	0	3000	3000	0	0	0	0	0	3000
	0	0	0	0	0	3000	0	0	0	0	0	0	0	0	0	0	0	3000	0	3000	3000	0	0	0	0	0	0	0	0	0	0	0	0	0	3000	0	0	3000	0	0	0	3000	0	0	0	3000	0	0	0
	0	0	0	0	0	0	0	0	0	0	0	0	3000	0	0	3000	0	0	0	0	0	0	0	0	0	0	0	0	0	0	0	0	3000	0	0	0	0	0	0	0	3000	0	0	0	0	0	0	0	0
	0	0	0	0	0	0	3000	3000	0	0	0	0	0	3000	0	3000	0	0	6000	0	0	0	0	0	0	0	3000	0	0	0	0	0	0	0	3000	0	0	0	0	0	0	0	0	0	0	0	0	3000	0
	0	0	0	0	0	0	0	0	0	0	0	0	0	0	0	0	0	0	0	0	0	0	0	0	0	0	0	0	0	0	0	0	0	0	0	0	0	0	0	0	0	3000	0	3000	0	0	3000	0	0
	0	0	0	0	0	0	3000	0	3000	0	0	0	0	0	3000	0	0	0	3000	0	0	0	0	0	0	3000	3000	0	0	0	0	0	0	0	0	0	0	0	0	6000	0	0	0	0	0	0	3000	0	0
	0	3000	0	0	0	0	0	0	0	3000	0	0	3000	0	0	3000	0	0	3000	0	0	0	0	0	3000	0	0	0	0	0	0	0	0	3000	0	0	0	0	0	0	0	0	0	3000	0	3000	0	3000	0
	0	0	0	0	0	0	0	0	3000	0	0	0	0	3000	3000	0	0	0	0	0	0	0	0	0	0	0	0	0	0	0	0	0	0	0	0	0	0	0	0	0	0	0	0	0	0	0	0	0	0
	0	3000	0	3000	3000	0	0	0	0	0	3000	3000	0	0	0	0	0	0	0	0	0	0	0	0	0	0	0	0	0	0	6000	0	0	0	0	0	0	0	0	0	0	0	0	0	0	0	0	0	0
	3000	3000	0	0	0	0	0	0	3000	0	0	0	0	0	0	3000	0	0	0	0	0	0	6000	0	3000	3000	0	0	0	3000	0	0	0	0	0	0	0	0	0	0	0	0	0	0	0	3000	0	0	0
	0	0	0	3000	0	0	0	0	0	0	0	0	0	0	0	0	0	0	0	0	0	0	0	0	0	0	3000	0	0	0	3000	0	0	0	0	0	0	0	0	0	0	0	0	0	0	0	0	0	0
	0	0	0	0	0	0	0	0	0	3000	0	3000	0	3000	0	0	0	0	0	0	0	0	0	0	0	0	0	0	0	0	0	0	0	0	0	0	0	0	0	0	3000	0	0	3000	0	6000	0	0	0
	0	0	0	0	3000	0	0	0	0	3000	0	0	3000	0	0	0	3000	0	0	0	0	0	0	0	0	0	0	0	0	0	3000	0	0	0	0	0	0	0	3000	0	3000	0	0	0	0	0	0	0	3000
	0	0	0	3000	3000	0	0	3000	0	0	3000	3000	3000	0	0	0	0	3000	0	0	0	0	0	0	0	0	0	0	3000	0	0	3000	0	0	0	0	6000	0	3000	0	3000	3000	0	0	0	0	0	0	0
	0	0	0	0	3000	0	0	0	3000	0	3000	3000	0	0	0	0	3000	0	0	0	0	3000	0	0	0	0	0	0	0	0	0	0	3000	0	0	0	0	0	3000	0	0	0	0	0	0	0	0	0	0
	0	0	0	3000	0	0	0	0	0	0	0	3000	0	0	0	0	0	0	0	0	0	0	0	3000	0	0	0	0	0	0	3000	0	0	0	0	0	0	0	0	0	0	0	0	0	0	0	0	0	0
	0	0	0	0	0	0	0	3000	0	0	0	0	0	3000	0	0	6000	9000	0	0	0	0	0	3000	3000	0	0	3000	0	0	0	0	0	0	3000	3000	0	0	0	0	0	3000	0	0	0	3000	3000	3000	3000
	0	0	3000	0	0	3000	3000	0	0	0	0	0	0	0	0	0	0	3000	0	0	0	0	0	0	0	0	0	3000	0	0	0	3000	0	3000	3000	0	0	0	0	3000	0	0	0	0	3000	0	0	0	0
	0	0	0	3000	3000	0	0	3000	0	0	0	0	0	0	0	3000	0	0	0	0	0	0	0	0	0	0	3000	0	0	0	0	0	0	0	0	0	0	0	0	3000	0	0	3000	0	0	0	0	6000	0
	0	0	0	0	0	0	0	0	0	0	0	0	0	3000	3000	0	0	0	0	0	0	3000	0	0	0	0	0	0	3000	6000	0	0	0	3000	0	0	0	0	0	0	3000	0	0	0	3000	0	3000	0	0
	0	0	3000	0	3000	0	0	3000	0	0	0	3000	0	0	3000	0	0	0	0	0	0	0	0	0	0	0	0	0	0	0	0	0	0	0	3000	0	0	0	3000	3000	0	0	0	3000	3000	3000	0	0	0
	0	3000	0	3000	0	0	0	0	0	0	0	0	0	0	0	0	0	0	3000	0	0	0	3000	0	0	3000	3000	0	0	0	0	0	0	0	0	0	0	3000	0	0	0	0	0	0	0	0	0	0	0
	0	0	0	0	0	0	0	0	0	0	0	0	0	0	0	0	0	0	0	0	0	0	3000	3000	3000	0	0	0	0	0	0	0	0	0	0	3000	3000	0	3000	3000	6000	0	0	0	3000	0	0	3000	0
	0	0	0	3000	3000	0	0	0	0	0	0	0	3000	0	3000	0	0	0	0	0	0	0	3000	0	0	0	6000	0	0	0	0	3000	0	0	0	0	0	0	0	0	3000	0	3000	0	0	0	0	0	0
	0	0	0	0	3000	3000	3000	0	3000	3000	0	0	0	0	0	0	0	0	0	0	0	0	0	3000	0	0	0	3000	0	0	0	0	0	0	3000	0	0	0	0	0	0	0	0	0	0	0	0	0	0
	0	0	3000	0	0	3000	0	0	0	0	0	0	3000	0	0	0	0	0	0	0	0	0	3000	0	0	0	0	0	0	0	0	3000	3000	0	0	0	3000	0	0	0	0	3000	0	0	0	0	0	0	0
	0	0	3000	3000	0	0	0	3000	0	0	0	0	0	0	0	0	0	3000	0	0	0	0	0	0	0	3000	0	0	0	0	0	0	3000	0	0	0	0	0	0	0	0	0	0	3000	0	0	0	3000	0
	0	0	3000	0	0	0	0	0	0	0	0	0	0	3000	0	0	0	0	0	0	0	3000	0	0	3000	0	3000	0	0	0	0	0	0	0	0	3000	0	0	0	0	0	0	0	0	0	0	0	0	0
	0	3000	0	0	0	0	0	0	0	0	0	3000	3000	0	0	3000	0	0	0	0	3000	3000	0	0	3000	0	0	0	0	0	0	0	0	0	0	6000	0	0	3000	0	0	3000	3000	0	0	0	0	6000	0
	3000	0	0	0	0	0	0	0	0	3000	0	0	0	3000	0	0	0	0	0	0	0	0	0	0	0	3000	0	0	0	3000	0	0	0	0	0	3000	6000	0	0	0	0	0	0	0	0	3000	0	6000	0
	0	0	0	0	3000	0	0	0	0	0	0	0	0	0	3000	3000	0	0	0	3000	0	0	0	0	3000	3000	0	3000	0	0	0	0	0	0	0	0	3000	0	0	3000	0	0	0	3000	6000	9000	0	0	3000
	0	3000	0	0	0	0	0	0	0	0	0	0	0	0	0	0	0	0	0	0	0	0	6000	0	0	0	0	0	0	0	0	0	0	3000	0	0	0	0	0	0	0	0	3000	0	0	0	0	9000	0
	0	0	0	0	0	0	0	0	0	0	0	0	0	0	0	0	0	0	0	0	0	0	0	0	3000	3000	0	0	0	0	0	0	3000	0	0	0	0	3000	0	3000	0	3000	6000	0	0	3000	3000	0	0
	0	0	0	0	0	0	0	0	0	0	0	0	0	0	0	0	0	0	3000	0	0	0	0	0	3000	0	0	3000	3000	0	0	0	0	0	0	0	0	3000	0	0	0	0	0	0	6000	0	0	0	6000
	0	0	3000	0	0	0	0	0	0	3000	0	0	0	0	0	3000	0	0	0	0	3000	0	0	0	3000	0	0	0	0	0	0	3000	0	0	0	3000	0	6000	0	0	0	6000	0	3000	3000	0	0	9000	3000
	0	3000	0	3000	3000	3000	0	0	3000	3000	0	0	0	3000	0	6000	0	0	0	3000	0	0	0	0	0	0	3000	0	0	0	0	0	3000	3000	0	0	0	0	0	6000	0	3000	9000	6000	6000	0	0	6000	0
	0	0	0	0	0	3000	0	0	0	0	0	0	0	0	3000	0	0	3000	3000	3000	0	0	0	0	3000	0	0	3000	0	0	0	0	0	0	0	0	0	0	0	3000	0	0	15000	12000	3000	6000	3000	3000	3000
	0	0	0	0	0	3000	0	0	0	3000	0	0	3000	3000	0	0	0	0	0	0	0	0	3000	0	0	0	0	0	3000	0	3000	0	0	0	0	0	0	0	3000	12000	0	3000	3000	6000	6000	3000	0	0	0
	0	0	0	0	0	3000	0	0	0	0	0	0	0	0	0	0	0	3000	0	0	0	6000	0	0	3000	0	0	0	3000	3000	0	0	0	0	0	0	0	0	0	3000	3000	6000	0	3000	6000	0	0	0	3000
	0	3000	0	0	0	0	3000	0	3000	0	0	0	0	3000	3000	0	0	0	0	0	0	0	0	0	3000	3000	6000	3000	0	0	0	0	0	0	0	3000	3000	3000	3000	0	3000	0	6000	6000	3000	0	0	0	3000
	3000	0	0	0	0	0	0	3000	0	0	0	0	0	3000	0	0	0	3000	0	0	3000	0	0	0	0	3000	3000	0	0	0	0	0	0	0	3000	6000	6000	9000	3000	0	9000	6000	3000	3000	3000	3000	0	6000	0
	3000	3000	0	0	0	0	0	0	0	0	0	0	0	0	0	3000	0	3000	9000	0	0	0	0	3000	0	0	0	3000	6000	0	0	3000	6000	0	3000	0	3000	6000	0	3000	3000	0	0	6000	3000	6000	0	0	0
	0	3000	3000	0	3000	0	0	0	0	0	0	0	0	0	0	0	0	3000	6000	0	0	0	0	3000	0	0	0	3000	3000	3000	0	6000	3000	12000	3000	0	0	6000	3000	3000	0	3000	0	3000	3000	0	0	3000	0
	0	0	3000	0	0	3000	0	3000	0	3000	0	0	0	0	3000	3000	0	0	0	0	0	0	0	6000	0	0	3000	0	0	3000	12000	3000	6000	0	0	0	12000	0	0	6000	6000	3000	6000	0	0	3000	0	0	0
	0	3000	0	0	0	0	0	0	0	0	0	0	0	6000	0	0	0	0	0	0	3000	0	0	0	0	0	3000	0	3000	6000	0	3000	0	9000	3000	3000	6000	0	6000	0	3000	3000	0	0	3000	0	0	6000	3000
	6000	0	0	0	3000	6000	0	0	6000	0	0	0	6000	0	0	0	0	0	0	3000	0	0	3000	0	6000	0	0	0	0	3000	3000	15000	9000	12000	6000	6000	9000	6000	0	0	0	0	3000	0	0	0	0	0	0
	3000	0	9000	0	3000	6000	3000	3000	0	0	3000	0	0	3000	6000	0	3000	0	0	0	0	0	3000	0	0	0	0	0	0	0	0	12000	0	0	0	0	0	0	0	0	0	0	0	0	0	0	0	0	3000
	3000	0	6000	9000	3000	0	0	6000	6000	0	0	6000	24000	6000	3000	0	0	6000	6000	0	3000	0	3000	0	0	6000	3000	3000	0	0	0	0	3000	6000	0	0	3000	0	0	0	0	3000	0	3000	3000	3000	0	3000	0
	0	3000	3000	6000	0	0	0	0	6000	6000	12000	6000	12000	6000	3000	9000	0	3000	9000	3000	0	0	0	0	0	0	0	0	0	0	0	0	0	3000	0	3000	3000	0	0	0	3000	0	0	3000	0	0	0	0	0
	18000	6000	15000	6000	6000	0	9000	3000	6000	12000	15000	18000	18000	3000	3000	6000	6000	0	6000	9000	6000	3000	0	0	3000	0	0	0	0	0	0	0	0	3000	0	0	3000	3000	0	0	0	3000	0	3000	0	3000	0	0	6000
	3000	6000	18000	12000	9000	0	6000	9000	6000	6000	12000	0	12000	15000	9000	3000	0	3000	0	3000	0	0	3000	0	0	0	0	0	0	3000	0	0	3000	0	0	0	0	3000	0	0	0	0	0	3000	0	0	0	0	0
	6000	3000	3000	15000	9000	6000	6000	9000	9000	12000	12000	15000	15000	0	3000	3000	0	0	6000	6000	0	0	0	0	0	0	0	0	3000	3000	0	3000	0	3000	0	0	0	0	0	0	3000	0	0	6000	0	0	0	3000	0
	0	9000	9000	9000	0	0	6000	0	3000	6000	0	3000	9000	9000	3000	0	0	0	0	0	0	0	3000	0	0	3000	0	0	3000	0	0	3000	0	0	0	0	0	0	0	0	0	0	0	3000	0	6000	0	0	0
	3000	3000	9000	3000	0	6000	3000	0	0	3000	3000	3000	3000	3000	0	0	0	3000	0	0	0	0	0	0	0	0	0	0	0	0	0	0	0	0	0	0	0	0	0	0	3000	0	0	0	3000	3000	0	0	0
	3000	0	0	3000	3000	0	0	0	3000	0	3000	0	0	3000	0	0	0	0	0	0	3000	0	0	0	0	0	0	0	0	0	0	0	3000	0	0	0	0	3000	0	0	0	0	0	0	0	0	0	0	3000
	0	0	0	0	0	0	3000	0	0	0	0	0	0	3000	0	3000	0	0	3000	0	0	0	0	0	3000	0	3000	0	0	6000	0	0	0	0	0	0	0	0	3000	0	0	3000	0	0	0	0	0	6000	0
	0	0	0	3000	3000	0	0	0	0	0	0	0	0	0	3000	0	3000	0	0	0	0	0	3000	0	0	0	0	0	0	0	3000	0	0	3000	0	0	0	0	3000	0	3000	3000	3000	0	0	3000	0	0	6000
	0	0	0	0	3000	0	3000	0	0	3000	0	0	0	0	0	6000	0	0	0	3000	0	0	0	0	0	0	0	0	0	3000	3000	0	0	3000	0	0	0	0	0	0	0	0	0	0	3000	0	0	6000	3000
	0	0	0	0	3000	0	0	3000	0	0	0	0	0	0	0	0	0	0	0	0	0	3000	0	6000	0	6000	0	3000	3000	3000	0	0	0	0	0	0	3000	0	3000	0	0	0	3000	0	0	0	0	0	3000
	0	0	0	0	0	0	3000	3000	0	3000	0	0	3000	0	0	0	0	0	3000	3000	0	0	3000	3000	0	3000	0	6000	3000	0	0	0	0	0	0	0	6000	0	0	0	3000	3000	0	0	0	0	0	0	0
	3000	0	0	0	3000	0	0	0	0	3000	0	0	6000	0	0	0	0	0	0	3000	0	0	3000	0	0	3000	6000	0	3000	0	0	3000	0	6000	0	0	0	0	0	0	0	0	0	0	3000	0	0	3000	3000
	0	3000	0	0	0	0	3000	3000	0	0	3000	3000	3000	3000	0	0	0	0	0	0	0	0	0	0	0	0	6000	0	0	6000	0	0	3000	0	0	3000	0	0	0	0	0	0	0	0	0	3000	0	3000	3000
	0	0	0	0	0	0	0	3000	3000	0	0	6000	6000	0	3000	3000	0	0	0	0	3000	3000	0	0	3000	0	0	0	0	0	0	3000	0	0	0	0	0	0	0	3000	0	3000	0	0	0	0	0	0	6000
	3000	0	0	0	0	0	0	3000	0	3000	0	0	3000	0	3000	3000	3000	3000	0	0	0	0	0	3000	0	3000	0	0	0	0	0	9000	3000	0	3000	0	0	3000	0	3000	0	0	0	0	3000	3000	0	0	3000
	0	0	0	0	0	3000	0	0	0	0	0	0	3000	0	0	3000	0	3000	0	0	0	0	0	3000	0	0	3000	0	0	0	3000	0	0	0	6000	0	0	3000	0	3000	0	3000	0	0	3000	0	3000	6000	0
	3000	0	0	0	0	3000	0	0	0	0	0	0	0	0	0	0	0	0	0	0	3000	0	0	0	3000	3000	3000	6000	0	3000	0	0	0	0	0	0	0	0	0	0	0	0	3000	0	0	0	0	0	0
	3000	3000	0	0	0	3000	0	0	3000	3000	0	3000	0	3000	0	0	0	3000	0	0	3000	3000	0	6000	0	0	0	0	6000	6000	0	3000	6000	0	3000	6000	3000	3000	0	3000	3000	0	0	0	0	0	0	0	0
	3000	0	0	3000	3000	0	0	0	0	0	0	3000	0	0	0	0	0	0	0	0	0	0	3000	0	3000	3000	3000	0	0	3000	3000	0	0	0	6000	0	0	0	0	0	0	0	0	6000	0	0	3000	3000	3000
	0	0	0	3000	0	0	0	0	3000	0	0	0	0	0	0	0	0	3000	3000	0	0	0	0	0	0	6000	0	0	0	0	0	6000	3000	0	0	0	3000	0	0	3000	0	3000	0	0	6000	0	0	0	3000
	0	0	6000	3000	0	0	0	0	0	0	0	0	0	0	0	0	0	0	3000	3000	3000	3000	0	0	9000	0	0	0	3000	0	3000	0	3000	0	0	0	0	3000	0	3000	3000	0	0	0	0	6000	0	0	3000
	0	0	0	0	0	0	0	6000	0	0	0	0	0	0	0	3000	0	0	0	3000	0	3000	0	0	3000	0	0	6000	3000	0	0	0	3000	0	0	0	6000	0	0	0	0	0	0	3000	3000	3000	3000	0	0
	0	0	0	0	0	0	0	0	0	0	0	0	0	0	0	0	3000	0	0	0	0	3000	0	3000	0	0	6000	0	0	3000	0	6000	6000	3000	0	0	3000	0	0	3000	3000	0	3000	6000	0	0	0	0	0
	0	0	0	0	3000	0	3000	0	0	3000	0	0	0	0	0	0	0	3000	0	0	0	3000	0	9000	0	0	3000	3000	0	3000	6000	0	3000	3000	0	0	9000	0	0	3000	0	0	0	0	0	0	0	0	0
	0	0	0	0	3000	0	0	3000	0	0	6000	3000	0	0	3000	0	3000	3000	0	3000	0	0	0	3000	0	0	0	3000	0	3000	3000	3000	9000	3000	3000	0	3000	6000	0	0	0	0	0	0	0	0	3000	0	0
[truncated: 151 more columns]

## Sheet: Figure 3c
Figure 3c
	Wavelength(nm)	Normalized PL intensity(arb. units)
		em1	em2
	612.498	0.00589	0.00975
	612.629	0.00417	0.01192
	612.76	0.00147	0.01029
	612.891	0.00442	0.01192
	613.022	0.00565	0.00867
	613.153	0.00466	0.01408
	613.284	0.00319	0.0065
	613.415	0.00712	0.01625
	613.546	0.00319	0.01192
	613.677	0.00221	0.00596
	613.808	0.00516	0.013
	613.939	0.00565	0.01463
	614.07	0.00491	0.00704
	614.201	0.00246	0.01083
	614.333	0.00466	0.00813
	614.464	0.00319	0.00542
	614.595	0.00344	0.01408
	614.726	0.00614	0.00975
	614.857	0.00246	0.00975
	614.988	0.00442	0.00975
	615.119	0.00565	0.00867
	615.25	0.00565	0.01192
	615.381	0.00565	0.0065
	615.512	0.00614	0.01138
	615.643	0.00565	0.01192
	615.774	0.00319	0.00758
	615.905	0.00442	0.00542
	616.036	0.00221	0.01571
	616.167	0.00442	0.00325
	616.298	0.00319	0.01029
	616.429	0.00344	0.01029
	616.56	0.00491	0.0065
	616.691	0.00565	0.013
	616.822	0.00393	0.01733
	616.953	0.00417	-0.00108
	617.084	0.00344	0.01733
	617.216	0.00638	0.00921
	617.347	0.00368	0.01354
	617.478	0.00417	0.01463
	617.609	0.00614	0.00108
	617.74	0.00417	0.00921
	617.871	0.00589	0.01408
	618.002	0.00319	0.00488
	618.133	0.00196	0.01029
	618.264	0.00737	0.01138
	618.395	0.00147	0.00813
	618.526	0.0027	0.01138
	618.657	0.00344	0.000541712
	618.788	0.00368	0.00813
	618.919	0.00565	0.01029
	619.05	0.00614	0.00217
	619.181	0.00417	0.00596
	619.312	0.00516	0.01192
	619.443	0.00589	0.01029
	619.574	0.00614	0.00542
	619.705	0.00687	0.01354
	619.836	0.00491	0.00379
	619.967	0.00589	0.01083
	620.098	0.0054	0.00596
	620.229	0.00638	0.01029
	620.36	0.00221	0.01029
	620.491	0.00614	0.01029
	620.622	0.00638	0.00704
	620.753	0.00589	0.013
	620.884	0.00638	0.00813
	621.015	0.0027	0.01138
	621.146	0.00687	0.01896
	621.277	0.00442	0.00488
	621.408	0.00295	0.0195
	621.539	0.00737	0.0065
	621.67	0.0027	0.00758
	621.801	0.0054	0.01788
	621.932	0.00687	0.01029
	622.063	0.00344	0.01517
	622.194	0.00516	0.01354
	622.325	0.00737	0.00921
	622.456	0.00466	0.01192
	622.587	0.00614	0.00867
	622.718	0.00638	0.01246
	622.849	0.00368	0.00488
	622.98	0.00368	0.013
	623.111	0.00565	0.00596
	623.242	0.00687	0.01246
	623.373	0.00466	0.00758
	623.504	0.00172	0.00867
	623.635	0.00221	0.00975
	623.766	0.00663	0.00488
	623.897	0.00638	0.01246
	624.028	0.00589	0.00813
	624.159	0.0054	0.00379
	624.29	0.00466	0.01083
	624.421	0.00712	0.01029
	624.552	0.00319	0.00704
	624.683	0.00319	0.00704
	624.814	0.00344	0.00813
	624.945	0.00393	0.00488
	625.076	0.00196	0.01246
	625.207	0.00663	0.01463
	625.338	0.00663	0.01354
	625.469	0	0.01354
	625.6	0.00442	0.01083
	625.731	0.00614	0.00975
	625.862	0.00638	0.01029
	625.993	0.0081	0.01083
	626.124	0.00368	0.00758
	626.255	0.00491	0.01354
	626.386	0.00246	0.00921
	626.517	0.00442	0.01192
	626.648	0.00712	0.00921
	626.779	0.00147	0.00596
	626.91	0.00663	0.013
	627.041	0.00663	0.0065
	627.172	0.00246	0.00379
	627.303	0.00393	0.01463
	627.434	0.00614	0.01138
	627.565	0.00393	0.01138
	627.696	0.0054	0.0065
	627.827	0.00638	0.00813
	627.958	0.00123	0.01138
	628.089	0.00295	0.01246
	628.22	0.00466	0.00758
	628.351	0.00442	0.00325
	628.482	0.00638	0.00921
	628.613	0.00147	0.01083
	628.744	0.0054	0.0065
	628.875	0.00491	0.00813
	629.006	0.00466	0.00379
	629.137	0.00393	0.01029
	629.268	0.00442	0.00433
	629.399	0.00344	0.00704
	629.53	0.00516	0.01408
	629.661	0.00344	0.01192
	629.792	0.00246	0.01138
	629.923	0.00565	0.01192
	630.054	0.00344	0.00542
	630.185	0.00442	0.01517
	630.316	0.00663	0.01083
	630.447	0.00344	0.01029
	630.578	0.00491	0.01408
	630.709	0.00638	0.00704
	630.84	0.0027	0.00921
	630.971	0.00565	0.01408
	631.101	0.00442	0.00596
	631.232	0.00737	0.01029
	631.363	0.00565	0.00867
	631.494	0.00344	0.00433
	631.625	0.00368	0.00921
	631.756	0.00565	0.00488
	631.887	0.0027	0.00542
	632.018	0.00246	0.01029
	632.149	0.00663	0.00921
	632.28	0.00442	0.01354
	632.411	0.00516	0.01083
	632.542	0.00295	0.00379
	632.673	0.00589	0.00704
	632.804	0.00663	0.01354
	632.935	0.00147	0.00813
	633.066	0.00221	0.00542
	633.197	0.00663	0.01083
	633.328	0.00196	0.00379
	633.459	0.00589	0.00813
	633.59	0.00786	0.00758
	633.721	0.00393	0.00975
	633.851	0.00442	0.01625
	633.982	0.00614	0.01083
	634.113	0.00319	0.0065
	634.244	0.00393	0.01571
	634.375	0.00565	0.01192
	634.506	0.00516	0.01192
	634.637	0.00565	0.00975
	634.768	0.00196	0.01029
	634.899	0.0054	0.00542
	635.03	0.00712	0.01083
	635.161	0.00123	0.00813
	635.292	0.00319	0.00975
	635.423	0.00466	0.01192
	635.554	0.000982077	0.00813
	635.685	0.00295	0.00325
	635.816	0.00368	0.00379
	635.947	0.00417	0.00596
	636.077	0.00565	0.01354
	636.208	0.00221	0.01354
	636.339	0.00344	0.00921
	636.47	0.00638	0.01354
	636.601	0.00344	0.00379
	636.732	0.0027	0.00813
	636.863	0.00589	0.01029
	636.994	0.00589	0.00488
	637.125	0.00491	0.01029
	637.256	0.00516	0.00867
	637.387	0.00442	0.00271
	637.518	0.00565	0.00921
	637.649	0.00466	0.00704
	637.78	0.0054	0.013
	637.91	0.00442	0.00542
	638.041	0.00614	0.00596
	638.172	0.00516	0.01408
	638.303	0.00859	0.01192
	638.434	0.00442	0.01192
	638.565	0.0054	0.02492
	638.696	0.00442	0.01083
	638.827	0.00638	0.01029
	638.958	0.00368	0.01354
	639.089	0.00491	0.00921
	639.22	0.00442	0.00758
	639.351	0.00589	0.01192
	639.481	0.00221	0.00542
	639.612	0.00516	0.01571
	639.743	0.00319	0.01246
	639.874	0.00442	0.00758
	640.005	0.00663	0.01354
	640.136	0.00368	0.01138
	640.267	0.00344	0.013
	640.398	0.00491	0.01408
	640.529	0.00614	0.00488
	640.66	0.00319	0.00596
	640.791	0.00589	0.00867
	640.921	0.00368	0.01138
	641.052	0.0054	0.00975
	641.183	0.00638	0.00975
	641.314	0.00491	0.01192
	641.445	0.00589	0.00542
	641.576	0.00344	0.00704
	641.707	0.00491	0.00596
	641.838	0.00344	0.0065
	641.969	0.00368	0.01408
	642.1	0.00589	0.01571
	642.23	0.00344	0.01463
	642.361	0.00246	0.00813
	642.492	0.00638	0.00325
	642.623	0.00638	0.01408
	642.754	0.00368	0.01138
	642.885	0.00246	0.01463
	643.016	0.00344	0.0065
	643.147	0.00417	0.01029
	643.278	0.00393	0.00813
	643.409	0.00614	0.0065
	643.539	0.00172	0.013
	643.67	0.00417	0.01571
	643.801	0.00344	0.00867
	643.932	0.0027	0.00975
	644.063	0.00835	0.01192
	644.194	0.00147	0.00867
	644.325	0.00319	0.0065
	644.456	0.00589	0.01138
	644.586	0.00466	0.01083
	644.717	0.00516	0.00867
	644.848	0.00246	0.00379
	644.979	0.00319	0.00921
	645.11	0.00368	0.01192
	645.241	0.00491	0.01354
	645.372	0.00417	0.01463
	645.503	0.00687	0.00758
	645.634	0.00147	0.000541712
	645.764	0.00295	0.01517
	645.895	0.00687	0.0065
	646.026	0.00565	0.01517
	646.157	0.00565	0.013
	646.288	0.00663	0.00867
	646.419	0.00368	0.00379
	646.55	0.00712	0.01029
	646.68	0.00761	0.00704
	646.811	0.00589	0.01246
	646.942	0.00638	0.01138
	647.073	0.00884	0.00867
	647.204	0.01743	0.00975
	647.335	0.01498	0.01571
	647.466	0.01547	0.01408
	647.597	0.0189	0.01517
	647.727	0.02701	0.01679
	647.858	0.02799	0.02004
	647.989	0.03904	0.02329
	648.12	0.0464	0.02925
	648.251	0.04763	0.02275
	648.382	0.05966	0.03413
	648.513	0.06825	0.03196
	648.643	0.08839	0.02925
	648.774	0.08765	0.02979
	648.905	0.07758	0.02384
	649.036	0.06604	0.02438
	649.167	0.05279	0.02709
	649.298	0.03781	0.0195
	649.429	0.03044	0.02221
	649.559	0.02504	0.01896
	649.69	0.02406	0.02709
	649.821	0.02676	0.0195
	649.952	0.02136	0.01679
	650.083	0.01989	0.0195
	650.214	0.01989	0.02329
	650.345	0.02013	0.02004
	650.475	0.01964	0.02004
	650.606	0.01743	0.02438
	650.737	0.01571	0.01896
	650.868	0.0167	0.02546
	650.999	0.01596	0.01625
	651.13	0.01375	0.02275
	651.26	0.01056	0.01896
	651.391	0.01277	0.01246
	651.522	0.01203	0.02275
	651.653	0.00908	0.02113
	651.784	0.00982	0.0195
	651.915	0.01056	0.01679
	652.045	0.00859	0.01463
	652.176	0.00884	0.013
	652.307	0.01129	0.02113
	652.438	0.01105	0.01896
	652.569	0.01129	0.01083
	652.7	0.01424	0.02113
	652.83	0.01498	0.013
	652.961	0.0135	0.01408
	653.092	0.0108	0.01733
	653.223	0.01399	0.01192
	653.354	0.01571	0.01246
	653.485	0.0221	0.01463
	653.615	0.0221	0.01246
	653.746	0.03437	0.01571
	653.877	0.03265	0.01138
	654.008	0.02922	0.02004
	654.139	0.02848	0.01246
	654.269	0.02332	0.00488
	654.4	0.02504	0.01679
	654.531	0.02357	0.01733
	654.662	0.02062	0.01029
	654.793	0.0194	0.01625
	654.924	0.01645	0.01083
	655.054	0.01768	0.01517
	655.185	0.01841	0.00921
	655.316	0.01841	0.013
	655.447	0.0189	0.00758
	655.578	0.01473	0.01679
	655.708	0.0189	0.00596
	655.839	0.01964	0.00921
	655.97	0.01915	0.01408
	656.101	0.0189	0.01625
	656.232	0.01498	0.00433
	656.363	0.01301	0.01517
	656.493	0.01547	0.01029
	656.624	0.01743	0.01138
	656.755	0.01719	0.01679
	656.886	0.01375	0.00758
	657.017	0.0162	0.01246
	657.147	0.01203	0.01083
	657.278	0.01694	0.00921
	657.409	0.01449	0.01625
	657.54	0.01178	0.00758
	657.671	0.01399	0.01354
	657.801	0.01375	0.02221
	657.932	0.0135	0.00596
	658.063	0.0135	0.01354
	658.194	0.0135	0.01192
	658.325	0.01007	0.01788
	658.455	0.01105	0.01083
	658.586	0.01424	0.01571
	658.717	0.01301	0.01408
	658.848	0.01277	0.01733
	658.978	0.00982	0.01463
	659.109	0.00958	0.00813
	659.24	0.00933	0.01246
	659.371	0.01301	0.00813
	659.502	0.01252	0.01029
	659.632	0.00933	0.01896
	659.763	0.01031	0.01788
	659.894	0.00761	0.01679
	660.025	0.01424	0.01408
	660.156	0.00958	0.01571
	660.286	0.00638	0.02059
	660.417	0.0081	0.01138
	660.548	0.00908	0.01354
	660.679	0.00982	0.01733
	660.809	0.0108	0.01138
	660.94	0.01203	0.01517
	661.071	0.01178	0.02059
	661.202	0.01056	0.01571
	661.333	0.01203	0.01517
	661.463	0.00982	0.01788
	661.594	0.01105	0.01246
	661.725	0.0081	0.00921
	661.856	0.0081	0.013
	661.986	0.00958	0.01896
	662.117	0.01105	0.01354
	662.248	0.01252	0.00758
	662.379	0.01007	0.01408
	662.509	0.00958	0.01571
	662.64	0.01228	0.00975
	662.771	0.01277	0.01463
	662.902	0.00933	0.01733
	663.033	0.00958	0.01463
	663.163	0.00687	0.01192
	663.294	0.01203	0.01408
	663.425	0.00663	0.01138
	663.556	0.00786	0.01408
	663.686	0.01228	0.026
	663.817	0.00859	0.01517
	663.948	0.00589	0.01408
	664.079	0.0108	0.01788
	664.209	0.01105	0.02763
	664.34	0.01326	0.02384
	664.471	0.01056	0.02113
	664.602	0.00835	0.01733
	664.732	0.01252	0.01679
	664.863	0.0108	0.01842
	664.994	0.01105	0.02004
	665.125	0.00835	0.01408
	665.255	0.00884	0.01408
	665.386	0.00958	0.01788
	665.517	0.01252	0.01138
	665.648	0.00982	0.01517
	665.778	0.0081	0.013
	665.909	0.01031	0.01733
	666.04	0.00908	0.01733
	666.171	0.01399	0.01896
	666.301	0.01203	0.01083
	666.432	0.0167	0.02275
	666.563	0.01399	0.01788
	666.694	0.01154	0.01517
	666.824	0.01424	0.01788
	666.955	0.01424	0.02763
	667.086	0.00958	0.02167
	667.216	0.01326	0.0195
	667.347	0.01326	0.01571
	667.478	0.01105	0.01679
	667.609	0.01178	0.02329
	667.739	0.0167	0.02275
	667.87	0.01252	0.02384
	668.001	0.01645	0.02438
	668.132	0.01375	0.026
	668.262	0.01449	0.02654
	668.393	0.0135	0.03413
	668.524	0.01424	0.02979
	668.654	0.01228	0.04009
	668.785	0.01522	0.04605
	668.916	0.01473	0.04442
	669.047	0.01399	0.04605
	669.177	0.01203	0.0455
	669.308	0.01399	0.04821
	669.439	0.01596	0.04659
	669.57	0.0162	0.04659
	669.7	0.00958	0.05417
	669.831	0.01866	0.06338
	669.962	0.01424	0.07205
	670.092	0.01694	0.10888
	670.223	0.01792	0.12189
	670.354	0.01719	0.15385
	670.485	0.01473	0.14355
	670.615	0.01449	0.12839
	670.746	0.01301	0.11647
	670.877	0.0167	0.10455
	671.007	0.01866	0.10293
	671.138	0.01399	0.09317
	671.269	0.01719	0.08667
	671.399	0.01449	0.07584
	671.53	0.01719	0.08342
	671.661	0.01768	0.08072
	671.792	0.01792	0.0753
	671.922	0.01817	0.09372
	672.053	0.0248	0.09101
	672.184	0.02111	0.07746
	672.314	0.01449	0.09534
	672.445	0.0221	0.08722
	672.576	0.02332	0.08397
	672.706	0.02504	0.09534
	672.837	0.0248	0.10347
	672.968	0.02823	0.11972
	673.099	0.03609	0.13814
	673.229	0.04468	0.16251
	673.36	0.06359	0.17606
	673.491	0.08274	0.21506
	673.621	0.0847	0.23835
	673.752	0.07464	0.26327
	673.883	0.06015	0.30715
	674.013	0.04419	0.3532
	674.144	0.04076	0.39003
	674.275	0.04002	0.40303
	674.405	0.04051	0.36241
	674.536	0.04567	0.32774
	674.667	0.04346	0.28061
	674.797	0.05033	0.27952
	674.928	0.0491	0.27194
	675.059	0.04665	0.28602
	675.189	0.05622	0.30065
	675.32	0.05058	0.29632
	675.451	0.04935	0.28711
	675.582	0.0491	0.28061
	675.712	0.04174	0.24648
	675.843	0.03953	0.23998
	675.974	0.0437	0.22319
	676.104	0.03904	0.21885
	676.235	0.03339	0.18527
	676.366	0.03953	0.1766
	676.496	0.03658	0.17443
	676.627	0.04002	0.1533
	676.758	0.04247	0.13705
	676.888	0.04149	0.15818
	677.019	0.04297	0.14139
	677.15	0.04886	0.12893
	677.28	0.04542	0.13922
	677.411	0.0437	0.11918
	677.541	0.04321	0.12676
	677.672	0.04419	0.11593
	677.803	0.04027	0.11322
	677.933	0.03413	0.11538
	678.064	0.04174	0.10347
	678.195	0.03806	0.09534
	678.325	0.04076	0.09913
	678.456	0.03977	0.09588
	678.587	0.041	0.09101
	678.717	0.0437	0.09372
	678.848	0.03977	0.10293
	678.979	0.04174	0.09534
	679.109	0.03658	0.09913
	679.24	0.04223	0.09913
	679.371	0.04247	0.07855
	679.501	0.03977	0.09101
	679.632	0.04518	0.08451
	679.763	0.04149	0.08451
	679.893	0.04567	0.08884
	680.024	0.04125	0.08722
	680.154	0.04493	0.08017
	680.285	0.04984	0.07476
	680.416	0.04272	0.07855
	680.546	0.04591	0.08288
	680.677	0.05058	0.08017
	680.808	0.05033	0.08559
	680.938	0.05524	0.09534
	681.069	0.05794	0.08397
	681.2	0.0518	0.09209
	681.33	0.05671	0.09588
	681.461	0.05966	0.10401
	681.591	0.05671	0.09805
	681.722	0.05622	0.10509
	681.853	0.05819	0.10293
	681.983	0.06236	0.10834
	682.114	0.06089	0.1143
	682.245	0.05451	0.12514
	682.375	0.05966	0.11918
	682.506	0.05058	0.12297
	682.636	0.05819	0.13218
	682.767	0.05942	0.14572
	682.898	0.05352	0.17118
	683.028	0.04714	0.20314
	683.159	0.0577	0.2714
	683.29	0.05156	0.3467
	683.42	0.05279	0.36186
	683.551	0.05033	0.35861
	683.681	0.04714	0.29523
	683.812	0.04812	0.2454
	683.943	0.04935	0.21452
	684.073	0.04591	0.18147
	684.204	0.04272	0.15764
	684.334	0.04493	0.14951
	684.465	0.04125	0.13922
	684.596	0.04518	0.1441
	684.726	0.04223	0.14735
	684.857	0.04444	0.1273
	684.987	0.04002	0.14572
	685.118	0.04346	0.13434
	685.249	0.03806	0.13489
	685.379	0.04444	0.13597
	685.51	0.05205	0.1273
	685.64	0.03879	0.11755
	685.771	0.0437	0.12351
	685.902	0.03658	0.12568
	686.032	0.03953	0.12243
	686.163	0.04247	0.13055
	686.293	0.04076	0.12676
	686.424	0.04223	0.14247
	686.555	0.04027	0.14464
	686.685	0.03585	0.15005
	686.816	0.03879	0.14518
	686.946	0.03953	0.13218
	687.077	0.04223	0.1338
	687.208	0.04223	0.12893
	687.338	0.04321	0.12297
	687.469	0.04076	0.13705
	687.599	0.04125	0.13218
	687.73	0.03855	0.12514
	687.86	0.03732	0.11268
	687.991	0.03953	0.12459
	688.122	0.03781	0.12622
	688.252	0.03953	0.13055
	688.383	0.03806	0.11322
	688.513	0.03732	0.12026
	688.644	0.03904	0.13001
	688.775	0.03462	0.12514
	688.905	0.04051	0.1143
	689.036	0.03486	0.10997
	689.166	0.03339	0.11918
	689.297	0.03535	0.1143
	689.427	0.03879	0.11213
	689.558	0.03364	0.10943
	689.689	0.04174	0.12459
	689.819	0.04076	0.11538
	689.95	0.03339	0.12134
	690.08	0.0356	0.1273
	690.211	0.03707	0.12893
	690.341	0.03707	0.12784
	690.472	0.03044	0.14301
	690.602	0.03658	0.14464
	690.733	0.03585	0.13543
	690.864	0.02995	0.12297
	690.994	0.03732	0.13272
	691.125	0.03585	0.13434
	691.255	0.03781	0.13164
	691.386	0.03437	0.12189
	691.516	0.03486	0.12297
	691.647	0.03806	0.10997
	691.777	0.03315	0.12026
	691.908	0.03928	0.12893
	692.039	0.03683	0.10888
	692.169	0.03585	0.11105
	692.3	0.04444	0.12026
	692.43	0.04346	0.11918
	692.561	0.04051	0.12243
	692.691	0.04247	0.12189
	692.822	0.04665	0.10888
	692.952	0.05598	0.11213
	693.083	0.05892	0.11376
	693.213	0.07292	0.10888
	693.344	0.0874	0.10943
	693.475	0.09894	0.11809
	693.605	0.10287	0.10997
	693.736	0.11343	0.10888
	693.866	0.11883	0.09859
	693.997	0.11294	0.11105
	694.127	0.09551	0.10401
	694.258	0.08397	0.12134
	694.388	0.07513	0.14464
	694.519	0.07758	0.13705
	694.649	0.06261	0.13434
	694.78	0.06531	0.13164
	694.91	0.05819	0.11213
	695.041	0.06359	0.11538
	695.171	0.05058	0.10726
	695.302	0.05991	0.09967
	695.432	0.06433	0.10022
	695.563	0.05573	0.10888
	695.693	0.05794	0.10455
	695.824	0.05696	0.10022
	695.955	0.05352	0.10834
	696.085	0.04591	0.1078
	696.216	0.04935	0.11268
	696.346	0.04297	0.10563
	696.477	0.04223	0.10455
	696.607	0.03855	0.12676
	696.738	0.04272	0.10997
	696.868	0.04198	0.10888
	696.999	0.03486	0.12405
	697.129	0.03928	0.12947
	697.26	0.04247	0.14951
	697.39	0.04002	0.2221
	697.521	0.03953	0.28386
	697.651	0.04051	0.36024
	697.782	0.04174	0.3364
	697.912	0.04076	0.24215
	698.043	0.03634	0.20693
	698.173	0.04198	0.17389
	698.304	0.04076	0.16143
	698.434	0.04297	0.15926
	698.565	0.04247	0.13543
	698.695	0.04272	0.13543
	698.826	0.04591	0.13001
	698.956	0.04567	0.14139
	699.087	0.04198	0.14247
	699.217	0.04223	0.13055
	699.348	0.04076	0.13814
	699.478	0.03855	0.12893
	699.609	0.0437	0.13489
	699.739	0.0437	0.13055
	699.87	0.03977	0.12459
	700	0.04444	0.11213
	700.13	0.03732	0.11376
	700.261	0.04125	0.11918
	700.391	0.04542	0.10293
	700.522	0.04297	0.11213
	700.652	0.04567	0.11484
	700.783	0.04591	0.11268
	700.913	0.03707	0.1143
	701.044	0.04346	0.09913
	701.174	0.04125	0.10672
	701.305	0.04223	0.10076
	701.435	0.04125	0.09426
	701.566	0.04346	0.09913
	701.696	0.04027	0.10238
	701.827	0.04665	0.10076
	701.957	0.04518	0.10672
	702.088	0.04444	0.09101
	702.218	0.04444	0.08992
	702.349	0.04247	0.11159
	702.479	0.04247	0.10509
	702.609	0.04591	0.09588
	702.74	0.05401	0.09426
	702.87	0.0631	0.08776
	703.001	0.07243	0.09101
	703.131	0.08839	0.09697
	703.262	0.11196	0.10076
	703.392	0.11883	0.09209
	703.523	0.11809	0.09913
	703.653	0.10385	0.09263
	703.784	0.09698	0.09859
	703.914	0.08863	0.09751
	704.044	0.07046	0.09697
	704.175	0.06433	0.09209
	704.305	0.05917	0.09426
	704.436	0.05868	0.09967
	704.566	0.06236	0.09372
	704.697	0.05647	0.0948
	704.827	0.05991	0.09155
	704.958	0.05917	0.09155
	705.088	0.06015	0.09372
	705.218	0.06384	0.09697
	705.349	0.05721	0.09697
	705.479	0.06408	0.10293
	705.61	0.06113	0.10238
	705.74	0.06482	0.09426
	705.871	0.05868	0.11755
	706.001	0.06261	0.11809
	706.132	0.06212	0.11051
	706.262	0.06064	0.11809
	706.392	0.0577	0.12351
	706.523	0.06187	0.12568
	706.653	0.05451	0.12351
	706.784	0.05377	0.13868
	706.914	0.05524	0.13109
	707.045	0.05991	0.13759
	707.175	0.06113	0.13543
	707.305	0.05475	0.13055
	707.436	0.05966	0.14085
	707.566	0.05868	0.1338
	707.697	0.05991	0.12568
	707.827	0.06113	0.13055
	707.957	0.05991	0.12297
	708.088	0.05058	0.12568
	708.218	0.05524	0.12026
	708.349	0.05794	0.11647
	708.479	0.06236	0.12243
	708.61	0.05107	0.11647
	708.74	0.05549	0.11863
	708.87	0.06359	0.12947
	709.001	0.06408	0.11213
	709.131	0.0631	0.12243
	709.262	0.07169	0.11593
	709.392	0.08053	0.10238
	709.522	0.07046	0.11484
	709.653	0.08421	0.11484
	709.783	0.08004	0.10726
	709.914	0.08102	0.11051
	710.044	0.08127	0.10888
	710.174	0.08397	0.11538
	710.305	0.07832	0.11268
	710.435	0.07341	0.10726
	710.566	0.06629	0.10672
	710.696	0.07071	0.09967
	710.826	0.06678	0.11051
	710.957	0.06212	0.11593
	711.087	0.06089	0.10618
	711.218	0.05647	0.10726
	711.348	0.06212	0.12405
	711.478	0.05868	0.11918
	711.609	0.04886	0.12459
	711.739	0.05352	0.12243
	711.869	0.05328	0.1143
	712	0.0523	0.11538
	712.13	0.05328	0.1208
	712.261	0.0518	0.10997
	712.391	0.04616	0.1208
	712.521	0.04616	0.11593
	712.652	0.04468	0.11159
	712.782	0.04321	0.11809
	712.912	0.041	0.11213
	713.043	0.04198	0.10726
	713.173	0.04002	0.11701
	713.304	0.04076	0.10455
	713.434	0.03977	0.10455
	713.564	0.04272	0.1208
	713.695	0.04223	0.10943
	713.825	0.04272	0.12134
	713.955	0.03977	0.11701
	714.086	0.041	0.11701
	714.216	0.04198	0.10888
	714.347	0.03879	0.12568
	714.477	0.03977	0.12893
	714.607	0.04149	0.13597
	714.738	0.04272	0.13868
	714.868	0.04125	0.14735
	714.998	0.04076	0.13922
	715.129	0.04125	0.1441
	715.259	0.04149	0.13434
	715.389	0.04297	0.13218
	715.52	0.04321	0.13218
	715.65	0.03904	0.13597
	715.78	0.04149	0.12351
	715.911	0.04149	0.14139
	716.041	0.04125	0.11972
	716.171	0.04002	0.13055
	716.302	0.03658	0.13218
	716.432	0.04002	0.1338
	716.562	0.04395	0.12622
	716.693	0.04027	0.11972
	716.823	0.04395	0.1338
	716.954	0.03904	0.11105
	717.084	0.04665	0.12134
	717.214	0.03732	0.11051
	717.345	0.04419	0.11809
	717.475	0.04174	0.12514
	717.605	0.041	0.13651
	717.736	0.03855	0.12405
	717.866	0.04125	0.12297
	717.996	0.04223	0.12351
	718.127	0.03388	0.14085
	718.257	0.04419	0.12893
	718.387	0.03683	0.1468
	718.518	0.04297	0.13922
	718.648	0.04542	0.14735
	718.778	0.04272	0.13759
	718.908	0.04149	0.1338
	719.039	0.04027	0.12893
	719.169	0.04297	0.12622
	719.299	0.0464	0.1208
	719.43	0.04444	0.12459
	719.56	0.04861	0.11755
	719.69	0.04959	0.10563
	719.821	0.0491	0.12676
	719.951	0.04837	0.11538
	720.081	0.04419	0.13922
	720.212	0.05033	0.12459
	720.342	0.04739	0.13976
	720.472	0.05254	0.15114
	720.603	0.04788	0.1441
	720.733	0.05058	0.13922
	720.863	0.0464	0.15168
	720.993	0.05279	0.14626
	721.124	0.04493	0.15547
	721.254	0.05033	0.1598
	721.384	0.05009	0.18527
	721.515	0.05647	0.17931
	721.645	0.05475	0.18364
	721.775	0.05622	0.1961
	721.906	0.05892	0.21018
	722.036	0.05524	0.24973
	722.166	0.06899	0.26165
	722.296	0.07366	0.30823
	722.427	0.07906	0.36999
	722.557	0.08765	0.42145
	722.687	0.09502	0.48321
	722.818	0.10975	0.5753
	722.948	0.1208	0.63922
	723.078	0.14044	0.69718
	723.208	0.15468	0.67876
	723.339	0.1699	0.67335
	723.469	0.19887	0.67389
	723.599	0.22858	0.61809
	723.73	0.29978	0.58288
	723.86	0.36558	0.53413
	723.99	0.40535	0.52329
	724.12	0.44881	0.49675
	724.251	0.47385	0.44529
	724.381	0.51117	0.44691
	724.511	0.55168	0.44529
	724.641	0.61306	0.45883
	724.772	0.71323	0.46371
	724.902	0.82617	0.47183
	725.032	0.91873	0.47941
	725.163	1	0.4675
	725.293	0.98871	0.47996
	725.423	0.9094	0.50325
	725.553	0.78051	0.54171
	725.684	0.69752	0.57855
	725.814	0.60226	0.62243
	725.944	0.50282	0.66685
	726.074	0.43948	0.74106
	726.205	0.37417	0.86186
	726.335	0.34716	0.91441
	726.465	0.31034	0.94908
	726.595	0.28063	0.99512
	726.726	0.27375	0.97671
	726.856	0.26516	1
	726.986	0.24994	0.98212
	727.116	0.24061	0.89545
	727.247	0.23472	0.84615
	727.377	0.24699	0.80878
	727.507	0.2632	0.72644
	727.637	0.274	0.70368
	727.768	0.29634	0.63218
	727.898	0.28775	0.61755
	728.028	0.25485	0.57205
	728.158	0.22514	0.5753
	728.288	0.23128	0.55146
	728.419	0.2001	0.54117
	728.549	0.18561	0.53142
	728.679	0.19151	0.51408
	728.809	0.19077	0.50813
	728.94	0.18021	0.4935
	729.07	0.19666	0.47725
	729.2	0.21016	0.46912
	729.33	0.22318	0.44583
	729.461	0.22465	0.43987
	729.591	0.24233	0.41766
	729.721	0.25215	0.42199
	729.851	0.2573	0.40195
	729.981	0.25853	0.4312
	730.112	0.25485	0.39382
	730.242	0.25509	0.40033
	730.372	0.24699	0.38949
	730.502	0.25018	0.38895
	730.633	0.23889	0.36999
	730.763	0.25681	0.35428
	730.893	0.27817	0.36132
	731.023	0.28333	0.36349
	731.153	0.29536	0.35374
	731.284	0.32065	0.34886
	731.414	0.32703	0.32774
	731.544	0.34643	0.36078
	731.674	0.35797	0.3532
	731.804	0.37884	0.35049
	731.935	0.37049	0.35645
	732.065	0.36288	0.3597
	732.195	0.3619	0.34345
	732.325	0.34127	0.3532
	732.455	0.31205	0.33803
	732.586	0.3015	0.3299
	732.716	0.27253	0.32882
	732.846	0.2686	0.34561
	732.976	0.24601	0.33207
	733.106	0.24061	0.35265
	733.237	0.22735	0.32449
	733.367	0.21827	0.33099
	733.497	0.21581	0.32936
	733.627	0.21336	0.31744
	733.757	0.21778	0.32611
	733.887	0.19298	0.32719
	734.018	0.19028	0.31528
	734.148	0.18979	0.34345
	734.278	0.18488	0.31907
	734.408	0.18856	0.3429
	734.538	0.18316	0.36836
	734.669	0.17186	0.35645
	734.799	0.1645	0.38407
	734.929	0.1532	0.42362
	735.059	0.16352	0.42849
	735.189	0.15934	0.45179
	735.319	0.14019	0.49946
	735.45	0.14559	0.51029
	735.58	0.15099	0.56338
	735.71	0.14117	0.57963
	735.84	0.14142	0.57042
	735.97	0.1424	0.58397
	736.1	0.1424	0.5558
	736.231	0.13454	0.55363
	736.361	0.13528	0.56934
	736.491	0.12693	0.53954
	736.621	0.13307	0.53467
	736.751	0.13283	0.58342
	736.881	0.1262	0.55905
	737.012	0.12644	0.5558
	737.142	0.12742	0.57151
	737.272	0.12693	0.5493
	737.402	0.12423	0.54117
	737.532	0.1203	0.56446
	737.662	0.1176	0.52492
	737.792	0.12301	0.5195
	737.923	0.11711	0.48971
	738.053	0.10877	0.47021
	738.183	0.11638	0.44962
	738.313	0.1176	0.42795
	738.443	0.11564	0.38516
	738.573	0.11539	0.37486
	738.703	0.11048	0.35482
	738.834	0.10189	0.36024
	738.964	0.10115	0.35699
	739.094	0.10778	0.33911
	739.224	0.10336	0.33803
	739.354	0.09944	0.32774
	739.484	0.10115	0.3234
	739.614	0.10459	0.31636
	739.744	0.10115	0.31582
	739.875	0.09256	0.29577
	740.005	0.0987	0.3104
	740.135	0.09624	0.29577
	740.265	0.09821	0.30661
	740.395	0.0933	0.31203
	740.525	0.09207	0.30878
	740.655	0.09158	0.36078
	740.785	0.09305	0.33803
	740.916	0.0874	0.32719
	741.046	0.08691	0.30119
	741.176	0.08716	0.32069
	741.306	0.08323	0.30011
	741.436	0.08028	0.27952
	741.566	0.0906	0.26544
	741.696	0.0847	0.26923
	741.826	0.08004	0.26056
	741.956	0.07979	0.2454
	742.087	0.08372	0.26111
	742.217	0.0793	0.25785
	742.347	0.07734	0.26923
	742.477	0.08078	0.26381
	742.607	0.07709	0.23998
	742.737	0.07685	0.24377
	742.867	0.08053	0.25298
	742.997	0.07464	0.25081
	743.127	0.07366	0.25135
	743.257	0.07808	0.24052
	743.387	0.06825	0.23185
	743.518	0.07194	0.2286
	743.648	0.07046	0.23781
	743.778	0.07071	0.22373
	743.908	0.06899	0.2286
	744.038	0.07194	0.21993
	744.168	0.05647	0.21885
	744.298	0.06727	0.21398
	744.428	0.07022	0.21506
	744.558	0.06359	0.22156
	744.688	0.06334	0.22102
	744.818	0.06261	0.20748
	744.948	0.05843	0.20152
	745.079	0.05647	0.19068
	745.209	0.06064	0.18527
	745.339	0.06113	0.19285
	745.469	0.06261	0.18418
	745.599	0.05721	0.19014
	745.729	0.06113	0.19664
	745.859	0.06163	0.19393
	745.989	0.05745	0.18147
	746.119	0.05451	0.18527
	746.249	0.05524	0.18852
	746.379	0.05328	0.17443
	746.509	0.05917	0.17768
	746.639	0.05401	0.17172
	746.769	0.05524	0.17118
	746.899	0.05843	0.17714
	747.029	0.0437	0.17714
	747.16	0.05401	0.16901
	747.29	0.04395	0.16035
	747.42	0.0491	0.16251
	747.55	0.05377	0.17443
	747.68	0.04567	0.1598
	747.81	0.04567	0.16143
	747.94	0.04837	0.15872
	748.07	0.04518	0.16306
	748.2	0.05156	0.14626
	748.33	0.04837	0.16631
	748.46	0.04395	0.14464
	748.59	0.04002	0.15872
	748.72	0.04665	0.14464
	748.85	0.04198	0.1506
	748.98	0.04321	0.14897
	749.11	0.04297	0.15385
	749.24	0.03928	0.15655
	749.37	0.04027	0.14247
	749.5	0.041	0.13597
	749.63	0.0464	0.12893
	749.76	0.04076	0.12676
	749.89	0.04125	0.13651
	750.02	0.041	0.13272
	750.15	0.04125	0.1441
	750.28	0.03683	0.1338
	750.41	0.03781	0.13326
	750.54	0.03904	0.13434
	750.67	0.03855	0.13001
	750.801	0.03928	0.13164
	750.931	0.03977	0.12514
	751.061	0.0356	0.12784
	751.191	0.03364	0.13272
	751.321	0.03486	0.12189
	751.451	0.03315	0.13651
	751.581	0.03732	0.13218
	751.711	0.03167	0.12351
	751.841	0.03143	0.13543
	751.971	0.03364	0.12622
	752.101	0.03339	0.13814
	752.231	0.0329	0.13705
	752.361	0.03143	0.1468
	752.491	0.0302	0.15005
	752.621	0.03143	0.14464
	752.751	0.02774	0.14518
	752.881	0.02873	0.15222
	753.011	0.03143	0.17172
	753.141	0.02848	0.15926
	753.271	0.02504	0.16143
	753.401	0.03118	0.15818
	753.531	0.02774	0.17118
	753.661	0.02799	0.17335
	753.791	0.02725	0.18797
	753.921	0.02922	0.18797
	754.05	0.02578	0.19393
	754.18	0.02529	0.18472
	754.31	0.02136	0.18202
	754.44	0.02652	0.19827
	754.57	0.02774	0.20314
	754.7	0.02332	0.18581
	754.83	0.02111	0.18689
	754.96	0.02161	0.17226
	755.09	0.02382	0.17443
	755.22	0.02259	0.1636
	755.35	0.02627	0.16739
	755.48	0.0248	0.14789
	755.61	0.02308	0.15005
	755.74	0.02111	0.1506
	755.87	0.01866	0.14789
	756	0.0189	0.14518
	756.13	0.02111	0.12676
	756.26	0.02332	0.12839
	756.39	0.0189	0.12622
	756.52	0.02185	0.12351
	756.65	0.01866	0.12893
	756.78	0.01743	0.12026
	756.91	0.0221	0.12189
	757.04	0.01915	0.10293
	757.17	0.01866	0.11647
	757.3	0.01915	0.11647
	757.43	0.01817	0.12189
	757.56	0.01817	0.11376
	757.689	0.02038	0.11268
	757.819	0.0167	0.10401
	757.949	0.01964	0.10184
	758.079	0.0194	0.11105
	758.209	0.01743	0.10076
	758.339	0.01792	0.09317
	758.469	0.01571	0.10022
	758.599	0.01498	0.09047
	758.729	0.01547	0.09859
	758.859	0.01424	0.09805
	758.989	0.01473	0.10022
	759.119	0.01301	0.09263
	759.249	0.01449	0.10726
	759.379	0.01547	0.10672
	759.509	0.0189	0.10563
	759.639	0.01424	0.0948
	759.768	0.01399	0.09155
	759.898	0.01596	0.09209
	760.028	0.00958	0.09209
	760.158	0.01522	0.0883
	760.288	0.01375	0.09372
	760.418	0.01301	0.09805
	760.548	0.01915	0.08992
	760.678	0.00958	0.0818
	760.808	0.01498	0.0883
	760.938	0.01301	0.09209
	761.068	0.01277	0.08776
	761.198	0.01007	0.0948
	761.327	0.01449	0.08938
	761.457	0.0108	0.08992
	761.587	0.01326	0.08938
	761.717	0.01473	0.09155
	761.847	0.01252	0.07963
	761.977	0.01301	0.09372
	762.107	0.01056	0.07692
	762.237	0.0108	0.08126
	762.367	0.0108	0.08288
	762.497	0.00663	0.06988
	762.626	0.01031	0.08451
	762.756	0.00982	0.08613
	762.886	0.00835	0.06988
	763.016	0.01154	0.08667
	763.146	0.00859	0.07367
	763.276	0.01007	0.08613
	763.406	0.01228	0.07259
	763.536	0.01007	0.07313
	763.666	0.01007	0.06934
	763.795	0.01105	0.07096
	763.925	0.00761	0.06609
	764.055	0.01154	0.07638
	764.185	0.0108	0.06501
	764.315	0.00835	0.06013
	764.445	0.00786	0.05796
	764.575	0.01056	0.06392
	764.705	0.00712	0.06013
	764.834	0.01252	0.06717
	764.964	0.00516	0.0585
	765.094	0.00908	0.06176
	765.224	0.00614	0.06988
	765.354	0.01056	0.05742
	765.484	0.0081	0.06717
	765.614	0.0081	0.05146
	765.743	0.00737	0.06067
	765.873	0.00958	0.05688
	766.003	0.01129	0.0585
	766.133	0.00761	0.05634
	766.263	0.00737	0.06284
	766.393	0.00884	0.06013
	766.523	0.00687	0.05959
	766.652	0.00614	0.05688
	766.782	0.00786	0.06338
	766.912	0.00663	0.05688
	767.042	0.00859	0.05092
	767.172	0.01031	0.05309
	767.302	0.00958	0.05417
	767.432	0.00835	0.05471
	767.561	0.00982	0.06013
	767.691	0.00663	0.0558
	767.821	0.0108	0.04984
	767.951	0.00687	0.0493
	768.081	0.00712	0.05038
	768.211	0.01105	0.06284
	768.34	0.00466	0.05417
	768.47	0.00908	0.06771
	768.6	0.00933	0.0493
	768.73	0.00933	0.05092
	768.86	0.00859	0.05146
	768.99	0.00589	0.05634
	769.119	0.00786	0.05417
	769.249	0.00761	0.05363
	769.379	0.00737	0.04496
	769.509	0.00614	0.05309
	769.639	0.00663	0.0455
	769.768	0.00491	0.0585
	769.898	0.00933	0.04875
	770.028	0.00491	0.04767
	770.158	0.00614	0.04984
	770.288	0.00786	0.05309
	770.418	0.00442	0.0493
	770.547	0.00712	0.05146
	770.677	0.00687	0.05363
	770.807	0.00761	0.05363
	770.937	0.00687	0.04767
	771.067	0.00589	0.05255
	771.196	0.00614	0.05255
	771.326	0.00933	0.04984
	771.456	0.00958	0.04659
	771.586	0.00712	0.04875
	771.716	0.00786	0.05471
	771.845	0.00491	0.03792
	771.975	0.00565	0.04225
	772.105	0.00589	0.05038
	772.235	0.00712	0.03954
	772.364	0.00491	0.04659
	772.494	0.00589	0.04984
	772.624	0.00589	0.04605
	772.754	0.00614	0.04334
	772.884	0.00589	0.05038
	773.013	0.00466	0.04334
	773.143	0.0054	0.03846
	773.273	0.00663	0.039
	773.403	0.00417	0.03359
	773.533	0.00491	0.04713
	773.662	0.00516	0.03738
	773.792	0.00319	0.039
	773.922	0.00565	0.03738
	774.052	0.00442	0.03629
	774.181	0.00516	0.04496
	774.311	0.00516	0.03846
	774.441	0.00295	0.03575
	774.571	0.00565	0.03413
	774.7	0.00589	0.03196
	774.83	0.00417	0.03359
	774.96	0.00565	0.03846
	775.09	0.00393	0.02817
	775.219	0.0027	0.02654
	775.349	0.00638	0.03359
	775.479	0.00663	0.02438
	775.609	0.00319	0.03088
	775.738	0.00786	0.03359
	775.868	0.00393	0.02654
	775.998	0.00344	0.03359
	776.128	0.00761	0.03575
	776.257	0.00417	0.03629
	776.387	0.00712	0.02546
	776.517	0.00466	0.03088
	776.647	0.00516	0.02871
	776.776	0.00368	0.03088
	776.906	0.00295	0.02004
	777.036	0.00516	0.02979
	777.166	0.00835	0.03792
	777.295	0.00368	0.02492
	777.425	0.00491	0.03521
	777.555	0.00565	0.02384
	777.685	0.00393	0.03088
	777.814	0.00246	0.02817
	777.944	0.00614	0.02654
	778.074	0.00712	0.02546
	778.203	0.00614	0.02546
	778.333	0.00246	0.02979
	778.463	0.00344	0.026
	778.593	0.00687	0.03034
	778.722	0.00319	0.01679
	778.852	0.00491	0.02004
	778.982	0.00614	0.03467
	779.112	0.00393	0.02275
	779.241	0.00344	0.01896
	779.371	0.00295	0.013
	779.501	0.00565	0.01842
	779.63	0.00491	0.02871
	779.76	0.00196	0.01896
	779.89	0.00835	0.02763
	780.019	0.00417	0.02492
	780.149	0.00417	0.02113
	780.279	0.00417	0.01896
	780.409	0.00786	0.01896
	780.538	0.00368	0.02059
	780.668	0.00344	0.02384
	780.798	0.0054	0.01625
	780.927	0.00344	0.01571
	781.057	0.0054	0.026
	781.187	0.00737	0.02275
	781.316	0.00417	0.02438
	781.446	0.00638	0.02059
	781.576	0.00491	0.01788
	781.706	0.0054	0.01625
	781.835	0.00565	0.01788
	781.965	0.00442	0.00867
	782.095	0.00442	0.02221
	782.224	0.00368	0.02059
	782.354	0.00565	0.02763
	782.484	0.0027	0.02221
	782.613	0.00147	0.01463
	782.743	0.00442	0.02329
	782.873	0.00712	0.01788
	783.002	0.00442	0.01517
	783.132	0.00466	0.02221
	783.262	0.00614	0.01354
	783.391	0.00344	0.01679
	783.521	0.0054	0.01896
	783.651	0.00516	0.01571
	783.78	0.00466	0.01571
	783.91	0.0054	0.01896
	784.04	0.0027	0.013
	784.169	0.00466	0.00921
	784.299	0.0054	0.01517
	784.429	0.0054	0.01679
	784.558	0.00565	0.01138
	784.688	0.00344	0.02167
	784.817	0.00466	0.01463
	784.947	0.00417	0.01679
	785.077	0.00737	0.00596
	785.206	0.00368	0.01788
	785.336	0.00466	0.01354
	785.466	0.00712	0.01354
	785.595	0.00491	0.01246
	785.725	0.00589	0.02221
	785.855	0.00196	0.01192
	785.984	0.0054	0.01246
	786.114	0.00614	0.01896
	786.244	0.00491	0.01408
	786.373	0.00344	0.01463
	786.503	0.00565	0.01842
	786.632	0.00442	0.01571
	786.762	0.00172	0.013
	786.892	0.00466	0.01571
	787.021	0.00393	0.013
	787.151	0.00516	0.01679

## Sheet: Figure 3d
Figure 3d
	Wavelength(nm)	Normalized PL intensity(arb. units)
		em3
	612.498	0.0066
	612.629	0.0014
	612.76	0.0026
	612.891	0.0024
	613.022	0.0052
	613.153	0.004
	613.284	0.003
	613.415	0.0024
	613.546	0.0034
	613.677	0.0022
	613.808	0.0026
	613.939	0.0044
	614.07	0.006
	614.201	0.0032
	614.333	0.0034
	614.464	0.0016
	614.595	0.0056
	614.726	0.0024
	614.857	0.0022
	614.988	0.0044
	615.119
	615.25	0.0054
	615.381	0.0024
	615.512	0.004
	615.643	0.0038
	615.774	0.0018
	615.905	0.0016
	616.036	0.0032
	616.167	0.0014
	616.298	0.005
	616.429	0.0022
	616.56	0.0038
	616.691	0.0014
	616.822	0.0006
	616.953	0.003
	617.084	0.0026
	617.216	0.0054
	617.347	0.0034
	617.478	0.0044
	617.609	0.0026
	617.74	0.0032
	617.871	0.0036
	618.002	0.0026
	618.133	0.003
	618.264	0.0058
	618.395	0.0048
	618.526	0.002
	618.657	0.0004
	618.788	0.0032
	618.919	0.0044
	619.05	0.005
	619.181	0.0038
	619.312	0.0034
	619.443	0.0036
	619.574	0.0032
	619.705	0.002
	619.836	0.004
	619.967	0.003
	620.098	0.0026
	620.229	0.0048
	620.36	0.0058
	620.491	0.0034
	620.622	0.0028
	620.753	0.0054
	620.884	0.0054
	621.015	0.0028
	621.146	0.0034
	621.277	0.0024
	621.408	0.0042
	621.539	0.0046
	621.67	0.0054
	621.801	0.002
	621.932	0.0042
	622.063	0.0036
	622.194	0.0022
	622.325	0.0058
	622.456	0.0034
	622.587	0.003
	622.718	0.0042
	622.849	0.0016
	622.98	0.0034
	623.111	0.0046
	623.242	0.0028
	623.373	0.0026
	623.504	0.0028
	623.635	0.0022
	623.766	0.0022
	623.897	0.004
	624.028	0.0054
	624.159	0.001
	624.29	0.0032
	624.421	0.004
	624.552	0.0044
	624.683	0.0038
	624.814	0.0028
	624.945	0.004
	625.076	0
	625.207	0.0028
	625.338	0.0046
	625.469	0.0026
	625.6	0.0034
	625.731	0.0048
	625.862	0.0028
	625.993	0.003
	626.124	0.0024
	626.255	0.0036
	626.386	0.0036
	626.517	0.0018
	626.648	0.004
	626.779	0.0026
	626.91	0.004
	627.041	0.003
	627.172	0.0032
	627.303	0.0018
	627.434	0.0048
	627.565	0.0036
	627.696	0.0062
	627.827	0.0042
	627.958	0.0014
	628.089	0.0044
	628.22	0.005
	628.351	0.0032
	628.482	0.0026
	628.613	0.0014
	628.744	0.004
	628.875	0.0056
	629.006	0.0032
	629.137	0.0046
	629.268	0.0044
	629.399	0.0022
	629.53	0.0048
	629.661	0.004
	629.792	0.0026
	629.923	0.007
	630.054	0.003
	630.185	0.0018
	630.316	0.0018
	630.447	0.0028
	630.578	0.003
	630.709	0.0054
	630.84	0.0046
	630.971	0.0038
	631.101	0.003
	631.232	0.0004
	631.363	0.005
	631.494	0.003
	631.625	0.0024
	631.756	0.0044
	631.887	0.0012
	632.018	0.0036
	632.149	0.0026
	632.28	0.0038
	632.411	0.002
	632.542	0.003
	632.673	0.0028
	632.804	0.0032
	632.935	0.0052
	633.066	0.0042
	633.197	0.0058
	633.328	0.0012
	633.459	0.0028
	633.59	0.004
	633.721	0.0026
	633.851	0.0042
	633.982	0.0056
	634.113	0.0036
	634.244	0.0018
	634.375	0.0044
	634.506	0.0036
	634.637	0.0014
	634.768	0.005
	634.899	0.0044
	635.03	0.003
	635.161	0.0046
	635.292	0.002
	635.423	0.003
	635.554	0.0012
	635.685	0.0024
	635.816	0.0022
	635.947	0.0032
	636.077	0.0052
	636.208	0.0036
	636.339	0.0042
	636.47	0.0054
	636.601	0.0022
	636.732	0.0032
	636.863	0.0048
	636.994	0.0012
	637.125	0.003
	637.256	0.0048
	637.387	0.0014
	637.518	0.0058
	637.649	0.0044
	637.78	0.0022
	637.91	0.004
	638.041	0.0038
	638.172	0.0062
	638.303	0.0054
	638.434	0.0024
	638.565	0.0048
	638.696	0.004
	638.827	0.0038
	638.958	0.0038
	639.089	0.0052
	639.22	0.0034
	639.351	0.005
	639.481	0.0068
	639.612	0.0048
	639.743	0.0064
	639.874	0.0024
	640.005	0.0046
	640.136	0.0044
	640.267	0.0014
	640.398	0.0048
	640.529	0.0032
	640.66	0.0042
	640.791	0.0028
	640.921	0.002
	641.052	0.0036
	641.183	0.0024
	641.314	0.0034
	641.445	0.003
	641.576	0.0044
	641.707	0.0052
	641.838	0.003
	641.969	0.005
	642.1	0.004
	642.23	0.003
	642.361	0.0046
	642.492	0.0022
	642.623	0.0024
	642.754	0.0034
	642.885	0.0034
	643.016	0.0038
	643.147	0.0028
	643.278	0.0038
	643.409	0.0036
	643.539	0.005
	643.67	0.003
	643.801	0.0066
	643.932	0.0032
	644.063	0.0038
	644.194	0.0034
	644.325	0.0026
	644.456	0.0046
	644.586	0.0044
	644.717	0.0042
	644.848	0.0056
	644.979	0.0012
	645.11	0.0032
	645.241	0.0036
	645.372	0.0048
	645.503	0.0044
	645.634	0.0044
	645.764	0.0052
	645.895	0.0036
	646.026	0.0036
	646.157	0.0022
	646.288	0.0042
	646.419	0.0014
	646.55	0.0046
	646.68	0.0028
	646.811	0.0014
	646.942	0.0014
	647.073	0.006
	647.204	0.0036
	647.335	0.0042
	647.466	0.0056
	647.597	0.0054
	647.727	0.0032
	647.858	0.0044
	647.989	0.0032
	648.12	0.0074
	648.251	0.0038
	648.382	0.008
	648.513	0.0068
	648.643	0.0066
	648.774	0.0058
	648.905	0.005
	649.036	0.0076
	649.167	0.0058
	649.298	0.006
	649.429	0.0042
	649.559	0.0072
	649.69	0.0062
	649.821	0.006
	649.952	0.0056
	650.083	0.0058
	650.214	0.0046
	650.345	0.0038
	650.475	0.0036
	650.606	0.005
	650.737	0.0046
	650.868	0.0058
	650.999	0.0064
	651.13	0.0048
	651.26	0.0046
	651.391	0.004
	651.522	0.004
	651.653	0.0058
	651.784	0.0062
	651.915	0.006
	652.045	0.0014
	652.176	0.0036
	652.307	0.0036
	652.438	0.0042
	652.569	0.0048
	652.7	0.0052
	652.83	0.0042
	652.961	0.0034
	653.092	0.0046
	653.223	0.0056
	653.354	0.0044
	653.485	0.005
	653.615	0.0042
	653.746	0.005
	653.877	0.0028
	654.008	0.0048
	654.139	0.0024
	654.269	0.0052
	654.4	0.0022
	654.531	0.0046
	654.662	0.0058
	654.793	0.003
	654.924	0.002
	655.054	0.005
	655.185	0.0024
	655.316	0.0048
	655.447	0.004
	655.578	0.0046
	655.708	0.0028
	655.839	0.0044
	655.97	0.0072
	656.101	0.0036
	656.232	0.002
	656.363	0.0034
	656.493	0.0048
	656.624	0.0036
	656.755	0.0036
	656.886	0.0056
	657.017	0.0038
	657.147	0.0036
	657.278	0.0042
	657.409	0.0054
	657.54	0.0066
	657.671	0.0038
	657.801	0.0066
	657.932	0.0046
	658.063	0.0032
	658.194	0.0034
	658.325	0.0054
	658.455	0.0026
	658.586	0.005
	658.717	0.0056
	658.848	0.0046
	658.978	0.0042
	659.109	0.0026
	659.24	0.004
	659.371	0.006
	659.502	0.0038
	659.632	0.0042
	659.763	0.004
	659.894	0.0042
	660.025	0.0068
	660.156	0.0052
	660.286	0.0024
	660.417	0.0036
	660.548	0.004
	660.679	0.0046
	660.809	0.0046
	660.94	0.004
	661.071	0.0056
	661.202	0.0038
	661.333	0.0038
	661.463	0.0022
	661.594	0.0074
	661.725	0.0024
	661.856	0.0062
	661.986	0.0034
	662.117	0.0018
	662.248	0.0028
	662.379	0.0028
	662.509	0.0038
	662.64	0.0046
	662.771	0.0036
	662.902	0.0022
	663.033	0.0034
	663.163	0.0016
	663.294	0.0042
	663.425	0.0054
	663.556	0.0014
	663.686	0.0038
	663.817	0.004
	663.948	0.0042
	664.079	0.0032
	664.209	0.0042
	664.34	0.0034
	664.471	0.0044
	664.602	0.0038
	664.732	0.0044
	664.863	0.0048
	664.994	0.0056
	665.125	0.0046
	665.255	0.0052
	665.386	0.0038
	665.517	0.0044
	665.648	0.0012
	665.778	0.004
	665.909	0.0048
	666.04	0.0028
	666.171	0.0058
	666.301	0.0034
	666.432	0.0036
	666.563	0.005
	666.694	0.0046
	666.824	0.0034
	666.955	0.007
	667.086	0.0076
	667.216	0.0024
	667.347	0.0034
	667.478	0.0028
	667.609	0.0046
	667.739	0.004
	667.87	0.0024
	668.001	0.0038
	668.132	0.0042
	668.262	0.0018
	668.393	0.0058
	668.524	0.0058
	668.654	0.0034
	668.785	0.0054
	668.916	0.005
	669.047	0.0012
	669.177	0.0058
	669.308	0.004
	669.439	0.0038
	669.57	0.0066
	669.7	0.0028
	669.831	0.0042
	669.962	0.0026
	670.092	0.0066
	670.223	0.0038
	670.354	0.0058
	670.485	0.0048
	670.615	0.004
	670.746	0.0022
	670.877	0.0032
	671.007	0.0044
	671.138	0.0026
	671.269	0.0052
	671.399	0.004
	671.53	0.0036
	671.661	0.0056
	671.792	0.0052
	671.922	0.0024
	672.053	0.005
	672.184	0.0024
	672.314	0.0036
	672.445	0.006
	672.576	0.0042
	672.706	0.0056
	672.837	0.0046
	672.968	0.0032
	673.099	0.003
	673.229	0.0048
	673.36	0.003
	673.491	0.0046
	673.621	0.0038
	673.752	0.0028
	673.883	0.0044
	674.013	0.0036
	674.144	0.0046
	674.275	0.0048
	674.405	0.0034
	674.536	0.0042
	674.667	0.0036
	674.797	0.004
	674.928	0.0038
	675.059	0.0054
	675.189	0.0036
	675.32	0.0058
	675.451	0.0046
	675.582	0.0034
	675.712	0.0042
	675.843	0.0056
	675.974	0.0022
	676.104	0.0014
	676.235	0.0018
	676.366	0.0042
	676.496	0.0022
	676.627	0.0028
	676.758	0.0054
	676.888	0.002
	677.019	0.0016
	677.15	0.0044
	677.28	0.005
	677.411	0.0018
	677.541	0.0042
	677.672	0.004
	677.803	0.0024
	677.933	0.0066
	678.064	0.0034
	678.195	0.0036
	678.325	0.0018
	678.456	0.0048
	678.587	0.0066
	678.717	0.0048
	678.848	0.0046
	678.979	0.004
	679.109	0.0048
	679.24	0.0046
	679.371	0.0036
	679.501	0.0034
	679.632	0.0036
	679.763	0.0032
	679.893	0.003
	680.024	0.0062
	680.154	0.0058
	680.285	0.004
	680.416	0.007
	680.546	0.005
	680.677	0.0062
	680.808	0.0064
	680.938	0.0088
	681.069	0.0096
	681.2	0.0128
	681.33	0.0158
	681.461	0.0188
	681.591	0.0192
	681.722	0.0204
	681.853	0.0256
	681.983	0.0232
	682.114	0.031
	682.245	0.0372
	682.375	0.0492
	682.506	0.0818
	682.636	0.178
	682.767	0.3718
	682.898	0.7134
	683.028	1
	683.159	0.9496
	683.29	0.968
	683.42	0.8958
	683.551	0.5506
	683.681	0.3132
	683.812	0.1732
	683.943	0.1108
	684.073	0.0922
	684.204	0.094
	684.334	0.0992
	684.465	0.1226
	684.596	0.1242
	684.726	0.1208
	684.857	0.1138
	684.987	0.1008
	685.118	0.0948
	685.249	0.0738
	685.379	0.063
	685.51	0.0514
	685.64	0.0358
	685.771	0.0292
	685.902	0.0276
	686.032	0.0258
	686.163	0.0214
	686.293	0.0198
	686.424	0.0174
	686.555	0.0196
	686.685	0.016
	686.816	0.0144
	686.946	0.0166
	687.077	0.0132
	687.208	0.0156
	687.338	0.0142
	687.469	0.0134
	687.599	0.0134
	687.73	0.0112
	687.86	0.0144
	687.991	0.0164
	688.122	0.0142
	688.252	0.0126
	688.383	0.0132
	688.513	0.0118
	688.644	0.0122
	688.775	0.015
	688.905	0.0106
	689.036	0.01
	689.166	0.0118
	689.297	0.012
	689.427	0.011
	689.558	0.0102
	689.689	0.011
	689.819	0.0094
	689.95	0.0082
	690.08	0.0102
	690.211	0.0078
	690.341	0.0072
	690.472	0.0078
	690.602	0.0102
	690.733	0.009
	690.864	0.0092
	690.994	0.0072
	691.125	0.0086
	691.255	0.0062
	691.386	0.0048
	691.516	0.007
	691.647	0.0072
	691.777	0.007
	691.908	0.0092
	692.039	0.0066
	692.169	0.009
	692.3	0.0078
	692.43	0.0074
	692.561	0.0066
	692.691	0.0054
	692.822	0.0072
	692.952	0.0088
	693.083	0.006
	693.213	0.0062
	693.344	0.0052
	693.475	0.0064
	693.605	0.0052
	693.736	0.0094
	693.866	0.006
	693.997	0.0076
	694.127	0.005
	694.258	0.0056
	694.388	0.0086
	694.519	0.0082
	694.649	0.0058
	694.78	0.0074
	694.91	0.0046
	695.041	0.006
	695.171	0.0048
	695.302	0.009
	695.432	0.0062
	695.563	0.0062
	695.693	0.006
	695.824	0.0064
	695.955	0.0064
	696.085	0.0058
	696.216	0.0062
	696.346	0.007
	696.477	0.0054
	696.607	0.0058
	696.738	0.008
	696.868	0.0056
	696.999	0.0052
	697.129	0.0064
	697.26	0.0042
	697.39	0.0066
	697.521	0.004
	697.651	0.0064
	697.782	0.006
	697.912	0.002
	698.043	0.0058
	698.173	0.0028
	698.304	0.0058
	698.434	0.0032
	698.565	0.006
	698.695	0.0044
	698.826	0.0054
	698.956	0.0044
	699.087	0.0028
	699.217	0.0052
	699.348	0.0054
	699.478	0.0064
	699.609	0.0034
	699.739	0.0056
	699.87	0.004
	700	0.0036
	700.13	0.0036
	700.261	0.0058
	700.391	0.0054
	700.522	0.0038
	700.652	0.0072
	700.783	0.004
	700.913	0.0048
	701.044	0.005
	701.174	0.007
	701.305	0.0068
	701.435	0.0056
	701.566	0.0034
	701.696	0.0054
	701.827	0.0054
	701.957	0.0024
	702.088	0.006
	702.218	0.0044
	702.349	0.0018
	702.479	0.0036
	702.609	0.0048
	702.74	0.0036
	702.87	0.0058
	703.001	0.0066
	703.131	0.0044
	703.262	0.0058
	703.392	0.0006
	703.523	0.0066
	703.653	0.0052
	703.784	0.0044
	703.914	0.0038
	704.044	0.004
	704.175	0.0036
	704.305	0.0028
	704.436	0.0048
	704.566	0.0062
	704.697	0.005
	704.827	0.0038
	704.958	0.0044
	705.088	0.0042
	705.218	0.0048
	705.349	0.0046
	705.479	0.0046
	705.61	0.0036
	705.74	0.0052
	705.871	0.0016
	706.001	0.0038
	706.132	0.005
	706.262	0.0026
	706.392	0.0038
	706.523	0.0036
	706.653	0.0036
	706.784	0.0046
	706.914	0.0028
	707.045	0.0028
	707.175	0.0058
	707.305	0.003
	707.436	0.0012
	707.566	0.0058
	707.697	0.004
	707.827	0.0064
	707.957	0.007
	708.088	0.0028
	708.218	0.005
	708.349	0.0054
	708.479	0.006
	708.61	0.0064
	708.74	0.0046
	708.87	0.0054
	709.001	0.0058
	709.131	0.0036
	709.262	0.0038
	709.392	0.007
	709.522	0.0044
	709.653	0.0054
	709.783	0.006
	709.914	0.0042
	710.044	0.0046
	710.174	0.0038
	710.305	0.0066
	710.435	0.005
	710.566	0.003
	710.696	0.0038
	710.826	0.0032
	710.957	0.004
	711.087	0.0058
	711.218	0.0046
	711.348	0.0036
	711.478	0.0062
	711.609	0.0044
	711.739	0.0036
	711.869	0.0054
	712	0.0036
	712.13	0.0032
	712.261	0.0048
	712.391	0.0036
	712.521	0.004
	712.652	0.0044
	712.782	0.0032
	712.912	0.0042
	713.043	0.0052
	713.173	0.0042
	713.304	0.0042
	713.434	0.0056
	713.564	0.005
	713.695	0.0056
	713.825	0.003
	713.955	0.0054
	714.086	0.0038
	714.216	0.0048
	714.347	0.005
	714.477	0.0076
	714.607	0.0048
	714.738	0.0064
	714.868	0.0024
	714.998	0.0054
	715.129	0.004
	715.259	0.0026
	715.389	0.0042
	715.52	0.0052
	715.65	0.0022
	715.78	0.0034
	715.911	0.0062
	716.041	0.0052
	716.171	0.0056
	716.302	0.0034
	716.432	0.0048
	716.562	0.0052
	716.693	0.0022
	716.823	0.0022
	716.954	0.005
	717.084	0.003
	717.214	0.0054
	717.345	0.0054
	717.475	0.0034
	717.605	0.004
	717.736	0.0034
	717.866	0.003
	717.996	0.0042
	718.127	0.0026
	718.257	0.0034
	718.387	0.004
	718.518	0.0024
	718.648	0.0034
	718.778	0.005
	718.908	0.0026
	719.039	0.0046
	719.169	0.0044
	719.299	0.0016
	719.43	0.004
	719.56	0.0052
	719.69	0.0044
	719.821	0.0054
	719.951	0.0022
	720.081	0.0048
	720.212	0.0056
	720.342	0.002
[truncated: 514 more rows]

## Sheet: Figure 3e
Figure 3e			Figure 3e_inset
[truncated: 402 more rows]

[truncated: 66 more sheets: Figure 3f, Figure 4b, Figure 4c, Figure 4d, Figure 4e, Figure 4f, Figure 5a, Figure 5b, Figure 5c, Figure 5d, Figure 6c, Figure 6d, Figure 6e, Figure 6f, Figure 6g, Figure 6h, Figure S2b, Figure S2c, Figure S2d, Figure S2e …]
